# Supplementary material for: High-throughput SNP genotyping in the highly heterozygous genome of Eucalyptus: assay success, polymorphism and transferability across species
Source: BMC Plant Biol. 2011 Apr 14;11:65. doi: 10.1186/1471-2229-11-65 (PMC3090336; doi:10.1186/1471-2229-11-65)
Supplement: Additional file 1 — Information on the 768 Eucalyptus SNPs developed. SNPs are organized in two separate lists, one with the 696 genome-wide SNPs selected with the five in silico sequential filtering levels (locus names start with F0 through F4 - see methods) and a second one with the 72 candidate gene SNPs. Information on the SNP type, SNP flanking sequences used for GGGT assay design, ADT score, Call rate, Minor allele frequency, GeneTrain score and GeneCall50 score is provided, estimated from the 96 DNA samples typed of the five main Eucalyptus species (E. grandis, E. urophylla, E. globulus, E. nitens and E. camaldulensis). Contig sequence used for SNP discovery and BLAST annotation are also provided. [file 1471-2229-11-65-S1.XLS]

## Sheet: 696 Genome-wide SNPs
Supplementary material S1. Information on the 768 Eucalyptus SNPs developed. SNPs are organized in two lists, one with the 696 genome-wide SNPs selected with the five in silico sequential filtering levels (locus names start with F0 through F4 - see methods) and a second one with the 72 candidate gene SNPs. Information on the SNP type, SNP flanking sequences used for GGGT assay design, ADT score, …
Locus_Name	SNP	SNP flanking sequence used for GGGT assay design	ADT_Score	Call_Rate	Minor_Allele_Freq	Gentrain_Score	50%_GC_Score	Contig Sequence	Acc GenPept	Description	e-value
F0EU10213AG323	AG	GTACAATTAATGCTCGCACCACGATTCTCAACAGGACAAAGTAAGGAATCTCAACTTCC[A/G]ATAGTGCGCTCATATTTTTGCCATCTTCGGTTGCATCCCAAACCATTTTGCTACCT	0.969	0.989	0	0.8443	0.591	CGTCTGCAACCGMCAAATCTACTCAATTTTAACATAATGAGAGTTACTTACTAACTGATATGGGCCTTCCGCAGACTACCTTTGATACAACATTGTCACCATAACATAACTGCTTTTGCAAAAGCTAAGACTACACTGTGGATTAGACTATGAAACGTGRAAAAAGAAAAGGCTTGCATAGCTAAGCTAAGACAATCCTTAATAGTTTCAAGTTATCAGTTTAAATTGAGACAAATCATCCTTATAAGAATGGACAATTCATGGTACAATTAATGCTCGCACCACGATTCTCAACAGGACAAAGTAAGGAATCTCAACTTCCAATAGTGCGCTCATATTTTTGCCATCTTCGGTTGCATCCCAAACCATTTTGCTACCTAAGTTGATAATCAGGAATAA…	no hit
F0EU10215AT164	AT	TGGGTTCGGCATTGCTTGATTTTGATCTAACCTAGTCGATCCGTCCTCAAGCGATTACC[A/T]TGTGTGATTGTTGACATGTTTTTGTCACGGACTCCAATTGCAAGTCGGGGGACGAT	0.982	1	0.005	0.8164	0.5715	CTGGGTTCGCTGAGGTGGGTATTGAAGGTTCCTTTTTTTTTCCTTCCCTTCTGTCTTTTGCTTCCTATGAGACCGTCTGTTGGATCAGTTTTCGCATATCAGACTGGGTTCGGCATTGCTTGATTTTGATCTAACCTAGTCGATCCGTCCTCAAGCGATTACCATGTGTGATTGTTGACATGTTTTTGTCACGGACTCCAATTGCAAGTCGGGGGACGATCTCGGACAGCATGGTCAAATTCAGGTTGGATTATACAGAGTAATGGGGGAATTTGAACTCGTTCTTTTACCGGTCATGAGAGATTAAGCCAAAGTGCAAATTACTCCAATCGATTGCATCAGAGTAATCTCAGTTTCAAGTAAATCAAAAGATTCAACAATAGTATTGGACAGTTCTGT…	no hit
F0EU10359AG279	AG	TGATATTCTTTTGCGGAATGTTCATCACGGTGGACGGATTCAACAGAACTGGAATTCCA[A/G]GCACTCTCTGGGACTATATGGAGCCACATGCCAAAGTCAATCGCGCCAGCGGGATA	0.966	0.904	0.294	0.2968	0.2968	TGTTTCCAGYGAAGCATWYGGAGGAGAAGGAAACACTTTCCTCTAGATATAAGAGGATTTTGTGCAAATCATGCGTTTACCTTGTCACCATCGGTATGCTGATCTCTTTGTTGATGGGTCTGAATATGTCTTGGACAGCTATTACCGCYGCCYTGGCCCTTGTAGTTCTTGATTTTAAAGATGCTCACTCTTGCCTAGAGAAGGTCTCCTACTCTCTGTTGATATTCTTTTGCGGAATGTTCATCACGGTGGACGGATTCAACAGAACTGGAATTCCAGGCACTCTCTGGGACTATATGGAGCCACATGCCAAAGTCAATCGCGCCAGCGGGATAGCTGTTCTTGCTGTTGTCATTTTGGTGTTGTCAAATGTCGCTTCGAATGTGCCAACTGTTCTCT…	XP_002513676	arsenite transport protein, putative [Ricinus communis]	7e-70
F0EU10476CT218	CT	CTATGGAGGACAAGGTTTTCGACGTCTACAATTACGCCGGGCAGCCGAATGCAGAGTAC[T/C]TAGATTTTGAATCTCAGAGAGCTATGAACATGTTGTAACGTAAAGGTTCTTTTCTT	0.972	1	0.059	0.7978	0.7978	ACGCCGAGCTCGTCCAACCGAAGACCCCCGGCGAATCCACCCGAAAACCCCGCAGCTCTCGGCATGAACCAAGAAGTCTCGGGCTCCAATATCCCGGCCCCTCTTCCTTGGCCTTCGCCGATGGAGGGCTTCAAGGGACCYGAGRGCGGGGAACCTTCCTATGGAGGACAAGGTTTTCGACGTCTACAATTACGCCGGGCAGCCGAATGCAGAGTACTTAGATTTTGAATCTCAGAGAGCTATGAACATGTTGTAACGTAAAGGTTCTTTTCTTTTTGCGGTAATTGAACGTCCGATAAGATACAATTGATTCTTTAACCTTT	XP_002513672	conserved hypothetical protein [Ricinus communis]	5e-14
F0EU10632CT242	CT	CAGGTATGCCTGGAATTAGCAGACCAATCACTCTAAAAATCCTTAGGAATGATCCTTCT[T/C]TGTAATCTGGTCCCTTCTCACGAGAAATCGTGAAGCTTCTCATGAGCTCATGCCAA	0.972	1	0.165	0.606	0.6059	GGAGCGAGATAGACCGCTATATGCAGTCCTAATGAAATTGGCTGCGAAGTTGTATTTCAGTTTAATCCCAAAAGCCAATCTTACATTGTACAAAATTATAACTATTCATAGTCATTGTTGATGTCGGAATAACTGAGACGCTCCTAACCTCATAGCATTTACATAATCATACGGAGTATGAGCAGGTATGCCTGGAATTAGCAGACCAATCACTCTAAAAATCCTTAGGAATGATCCTTCTCTGTAATCTGGTCCCTTCTCACGAGAAATCGTGAAGCTTCTCATGAGCTCATGCCAAGCGTTCAACATCATCGGTATTGTTTGTCGAAGCGAGAAGTAGTTTTTATTCGGTTCTTCCTGGACGATCTTCCCTTTATATTTGCTATTGAAGTAGCAACA…	XP_002523594	triacylglycerol lipase, putative [Ricinus communis]	1e-79
F0EU10742AG33	AG	AACACATCGGGGTCAAGTTTTTCAGAGTTCC[A/G]GTCACCGGCGGTTACTGTAAATGAACGAGAAGTGTTGGCCAACAGTTATACCTTGAATTT	0.957	1	0.128	0.81	0.81	AAACACATCGGGGTCAAGTTTTTCAGAGTTCCGGTCACCGGCGGTTACTGTAAATGAACGAGAAGTGTTGGCCAACAGTTATACCTTGAATTTTAAATAATCAGATTCATGTATCATTCCAAACTTGCCATTGATTAATTACATACATGAGCTGCAAAGATAATTAGGGGGTGGTGCAGATGTCCAACAAGTTAAAGTAAAATAACTTACAAAGGATAGTAATGTCAAGTTATACATGTTG	no hit
F0EU11002AG165	AG	AAGATGATATAAAATTGGTGCAATGTCGTAACCAACATCCACCCAAAACTCATCATCAC[A/G]GAATGAGCTATAATTTTTGGAAGAGGATCAAGACTAAAAGCCCAAAACATCAAGCC	0.982	0.989	0.344	0.7659	0.7645	TTTAATGCCGAAATGAAGAACTTTCGTATTTTTATTACCGGCATTTCCACTCGACAAGCAGACCGTGTCTGTTATAGATGATGATGCCCTGMAGYTTKACATAAGAAGATGATATAAAATTGGTGCAATGTCGTAACCAACATCCACCCAAAACTCATCATCACGGAATGAGCTATAATTTTTGGAAGAGGATCAAGACTAAAAGCCCAAAACATCAAGCCGGGGGGAGGAGAAAGAAGGTGCCCGAACATGTGGGATTGATCTGTGCAGAAACCTTTGCAGCTTCTCTGCTCCTGAGAATCTTTAAGCGTTAGAACATCCGTACAACGTTAGAAAAACAGCTGCSACCSGTCACAACAAGGGCCTAARATTTGCCATCAGCTAGCGGCGCTGTTAGTT…	no hit
F0EU1130AG1551	AG	TTCGTCAAACTCTTGCAAGCTGGATTGCACTTAATTTTGGAGTGTCTATGCAGCACTGA[A/G]GCATGAGGGGTATTTTATTGATCAGGCAGTGGAATCTGGCCATAGTTCGGGCTCAA	0.973	0.968	0.39	0.4038	0.4038	CGGCCGGGCAWTCMYRRRTGGTTCATKYGKMMGGAATTCCCTGCCTGGTGGCGTGGCTCCTGSRTGCCAGGATCCTCGCTTTGGATTTGAAGGCGTTGTGCACCCCTTTTCCCTTTTTTGATGGCTCAGTATTCTCAGATGGGCAACTGGGGCCAGTGGCTAACCCTGCAATGATAAATTCATTCATTAATCCCAACAATGGTTCTGCCAGAAATCAGCATGCTCATCCTAATTCTAATATCACGGGTTTGCACCATGCAAGACCAATATCTGGCATGGGGGTAGCCAATGGATTCATGAATGGGATGTACCCTCGTAAGTTTTATGGTCAGTATGATAGCACGATGAGATCGAACATTGGGTTTGGGCGTGGTTGGTCGGTTGATAACAAGTACAAAA…	XP_002285750	PREDICTED: hypothetical protein [Vitis vinifera]	6e-151
F0EU12610CT186	CT	GGTTTAAGATTGATACTGAGGGATTGGTTTGAGTATTGCTTTGCTTGTTTTAGCAGCCA[T/C]TGGTTCTACGATGCATTATATGTTAAGTGAAGTCTTCTTTCCTAAGATATGTTGTC	0.989	0.872	0.14	0.3702	0.3653	TCAAGCGTCCAATGCACCTCTGGTCTTAGAACAYGATGAATTTTTGTTCCCGCCTTACAACTTTAGCTATTTGAGCATCGTATTTTCTCCTAAACTATGTGATTTTTAAGTGGTAGTTTGGGCTCGGGTTTAAGATTGATACTGAGGGATTGGTTTGAGTATTGCTTTGCTTGTTTTAGCAGCCATTGGTTCTACGATGCATTATATGTTAAGTGAAGTCTTCTTTCCTAAGATATGTTGTCTTTATCGTCGTGTGATGTGTCGTTCAGCCTCTGTTAGATTTGAGACTAATGTTGACTTACGAGCGTCGTGCGCTCTAAAATTAAAATGGCCTTCACTCTTAC	no hit
F0EU12738CT159	CT	CACCACACGGCCATGTTGACGGGGAAGGATGTCACCGAAGAAAGTAGCGAGGCAAATGC[T/C]GTAGCAGGATGAAGAATAAACTCGAAGACCAGCAATCAGACTGTCGTAAGCATAAA	0.954	1	0.08	0.8674	0.8674	TGACGTATTTGGTACCTTTGCGTTGACAATGAACTTGGATTTGCTAAAGACCGTACTATTAGCCGATTAACAGAGATGAACAGCAAGGAGTACCTAGAGCACCACACGGCCATGTTGACGGGGAAGGATGTCACCGAAGAAAGTAGCGAGGCAAATGCCGTAGCAGGATGAAGAATAAACTCGAAGACCAGCAATCAGACTGTCGTAAGCATAAAATAAKTTGCTAGGATGGGTATGGCTTTTGGCGACTGTACTAACCATCTACCCGATGTTCGATTCGAGCCGGTGGAATAAGTCCTGATTCTCTGCCGCTAAAGGCCTTCTGTAATTTAGATGCGAGCTGTAACAAATGGTTTAGAGGGACAGCTTCAGCCAATTGAGGAAATTATGGTCACAATT…	XP_002869521	ATPase [Arabidopsis lyrata subsp. lyrata]	8e-10
F0EU13078AG53	AG	GTTGAACCCCAGTTCGACATCTTATCAAGTAATCCAAATCTCACATGTCTG[A/G]GTGAGATGGTGCAAATCGGAAATGCAAGCGGTAATAACCTCTTTGGCTCCTCTCCCATGT	0.993	1	0.005	0.7796	0.5457	CGTTGAACCCCAGTTCGACATCTTATCAAGTAATCCAAATCTCACATGTCTGAGTGAGATGGTGCAAATCGGAAATGCAAGCGGTAATAACCTCTTTGGCTCCTCTCCCATGTCCAACTTTGGAAGCAACAAGCAATTCTCGGCTTTCGAAAAGACCAACTTGACCCTATCGGCGTTTCGGCAAGGACTGAAAGATCAAGCTGGGAGCAACAAAGGCAACTTATTTGAGGCGCCGCCATCGCTCTACTCTGATTCCCAGACGAAACCCTCAGCTGCCCTTATGTCCGCCACAGCGCTCCTACAGAAGGCAGCCCAAAGTGGGGTCCAGTCGGAGCGAACCCGGGGTCGCTCTTCAAGGTTAAGG	CAN61309	hypothetical protein [Vitis vinifera]	1e-11
F0EU13189GT456	GT	TTGGTTAAGTAAAAAGTGCGAAGGTTCATATCGCTCGCCTTTTTATCGGTTTAATTAAT[T/G]AGATTGACGCCTTTTGCGTTTTGTTTATCTTAAATCGGTACTGTTAGTTCTAGGGT	0.974	0.926	0.011	0.7906	0.5534	GGGAGCAAGAGGACAAAAGCACGCTACTCCTCCGCCTGATATCTCCTTCGMAGTKCGSSYCCRTCGCGGCCGACTCCGTCTCTGTCTGCTCCTCTCCACCWCTCTCTTTCTTCTCTCCCAGGGCCTTCATCGTACGGCGAGGACWTTTCCACCACGCGCAAAGGACTAGACTAGCTTCTTCACCTCCTCCCACCTGACAAAACTCCCGTCCCCGGCGTCCGCCCGATCCGCGGTACGTGTCGTTTGGTTGTCGGGCGAGTTCGCAAGAAAGTAGGGTATTGAGACCCAATAAAGAGAGGACAAAAACAAAAACAAAACCGAAGTCTGGAAGTGCRTTTCTCTCCGAGGAATCGTCGTTCGTTCTTGTTGACGGAGTAAACGATGGCGTGCCTTTGATTG…	no hit
F0EU13390AG206	AG	CATTCGTCCTCCGACAAAATGTCCAAGGGTAATCTCCTTAATCTGGAACAGTCTCGAGG[A/G]AGTAATGTTTCCCTACAAAGGCGCTGGAGTCTCGAGGTATCAATCGAAAAAGTAAT	0.968	0.989	0	0.8287	0.5801	CGGCCGGGCAGGAACTTTACCTAAATGCCATGAGGAAAAGAGGGTTGCTTCCGGATATGAAGAAGCCGAATCACTCACATATCCATCATGCTTCATCTGTGGACATGGGGCACATGAAAGTCGGTGGGGACTGGGGGGTCCATCGACATTCGTCCTCCGACAAAATGTCCAAGGGTAATCTCCTTAATCTGGAACAGTCTCGAGGGAGTAATGTTTCCCTACAAAGGCGCTGGAGTCTCGAGGTATCAATCGAAAAAGTAATCGGACATGATTCCTCATTGGGGTCA	CAN63879	hypothetical protein [Vitis vinifera]	2e-30
F0EU13398AT273	AT	TTCTTGACTCATGGTGGGTGGAATTCGGTGGTGGAGGCACTAAGCTTCGAGAGAGCCCT[A/T]ATACTTTTCACATTCTTGGCAGATCAAGGACTAAATGCAAGGTTATTGGAGGAGAG	0.957	0.894	0.405	0.3466	0.346	AACCAAGTCCAAATCGAATTGACTGAGATCGCCCTAGGGCTAGAGCTTTCGGGGTTACCRTTTTTCTGGGTACTCAAGACTCGGCTCGGCTCRKCCGACASTGAGTCGGTCGTGTTGCCGAACGGTTTTGAGGAGCGAGTCAAAGGGCGTGGTGTGGTTTGGGATAGCTGGGTGCCTCAGCTCAAGATACTCGCGCACGACTCGGTGGGCGGGTTCTTGACTCATGGTGGGTGGAATTCGGTGGTGGAGGCACTAAGCTTCGAGAGAGCCCTAATACTTTTCACATTCTTGGCAGATCAAGGACTAAATGCAAGGTTATTGGAGGAGAGACAGATTGGGTATTCGATACCAAGAAATGAGTCGGATGGGTCGGTCACAAGGCAGTCCGTGGCTGAGTCG…	XP_002532389	UDP-glucosyltransferase, putative [Ricinus communis]	1e-57
F0EU13711AT374	AT	AAGCCACAGCTCAGTTTGGTGACGGAGCGGCTGGACTATGGCTTTCCTGCTCTCGTCTT[A/T]GATGAGGATTCGGAAGATACTATCTCATTTGGTTGCTTCCACTTCACCAAGTGATG	0.993	0.766	0.5	0.6161	0.6161	GCGTCCGTGCTTTGAGGATATTATCTGCGTGGCCTAGACTGACCATCTCAGAGAATGATAGCCAAAAATCTCGTAATAGCAGAGGTGATAAAGAACTAAAGAATTCATCACGGTCAATTGATACTTTGGTGACCCATTGGTTTGTTGGCTGCGATTACTGTGGGATGTATCCAATAATTGGGGATAGATACAAGTGTCAGGATTGTGTCGAGAGCATTGGCTTTGATCTCTGTGGAGATTGCTACAATTCCCGTTGCAAGTTCCCCGGCCGSTTCAACCAACAACATCGACCAGAGCACAAGTTYGAACTCARAAAGCCACAGCTCAGTTTGGTGACGGAGCGGCTGGACTATGGCTTTCCTGCTCTCGTCTTWGATGAGGATTCGGAAGATACTATCT…	XP_002521101	conserved hypothetical protein [Ricinus communis]	2e-24
F0EU1396GT806	GT	AGATTGTTACAGTGTTTGTGGAGGTTTTGTGTGGTAAGGATCTAGCTACTGAGCAAACT[T/G]TAAACCGGATGACCAGTCTGTTGAGGCAACTACAACAAACTTTGCCACCATCTGCT	0.987	1	0.106	0.7451	0.745	CGGTCCGGATTCCCGGGTCGACCCACTCGTCCGGTGATTACTGCTAGCTCAAGTAGAAAAAGAGAGAGAGCAGAGCGTGCTAAAGCCGAAGATTTTGACGCAGAAGAAGGCGAGCTGCTTAAAGAGGAGAATGAGGCGGAGGAGGAAGTTTTTGAGCAAGTTGGTGAGATTTTGGGCACTATGGTTAAAACATTCAAAGCATCTTTCTTGCCTTTCTTCGATGAGCTGTCATCTTACCTAACGCCCATGTGGGGCAAAGATAAGACTTCTGAAGAGAGGAGAATTGCCATATGCTATTTTTGATGACGTTGCTGAACAGTGTCGCGAAACAGCTCTTAAATATTACGATACCTATCTCCCTTTCCTTTTGGAGGCTTGCAACGATGAGAATCCAGATGT…	XP_002532066	importin beta-3, putative [Ricinus communis]	5e-96
F0EU1417AG952	AG	GACATGGAGTTCACCCAGCATGGGGGATTGGAGAATTGCTGTTGCGGATGATGAAGAGA[A/G]AAATAACCTAAATTCCACTGTTGTTGACACACCCAAAGAAAAGGTGCCCAGAACTA	0.993	0.989	0.102	0.4306	0.4292	AGGGGAAGGGGAAGGGAAGGGAAGGGGGGAAGGAGGGGGAAAGGCTTCCGGCTCGAGCTCGAAGCGATCTCCTTCGTCCCGGCAGCAGCAGCAGCGGAAGAGGATTTTGTCGGTGGGGGGAAAGTTACGGGAACCTCCTCGCGGTCGGACGGATTGAGGAGCTTTTGTTCGCTGCTGCTGTCGCTGTCGTTGCGGTTCTCTTCTTCCTGAGGTTGGCTCCGCGGTCGGCGAAGATGCTGGTCGCGAACAGCTTCGACTTGTGGCGGAAGGACGCCTTCTTCTCCGCGGCCGAGGAGGTCCAGGAATCCGCCGACGTGATGGAATCAACATACAGAGCATGGGCTAGGGAGATGAGAGAAGCATCATCACCTGAATATTTGAATGATCTCTCTAGGGACC…	XP_002271381	PREDICTED: hypothetical protein [Vitis vinifera]	1e-90
F0EU1469CT572	CT	GAGAGTGGAAGATAACCTTAGGGGAAGAAGTAATAGCAAGGGGAAAGCGTGTGGGTAAA[T/C]TTTACCGTCTCCAAATGGATAATATCGATGATGTGATTGCAACTACAATGGCTATA	0.966	0.904	0.112	0.7306	0.721	GGTCATTACGGCCGGGGGCTTATTAGTCATTTTTTAGGTCCTAATCCTCCCTCCTCCCSTCYSCTCCTACTTCCTTCCTTCTTTCACCTCGCCGTCAACCAGAAGGATCTCCACCAAAGCCGCAGTTAGGGTTTTTCGGTTGAGGCGATGGCGTCCAAGCAGATCTTGAAGGAGCTCAAGGATCTCCAGAAGGATCCTCTCATCCTTASCARCASCGGGACAGGGCATGAGTCGATAGCAAAGKGCTTGGTTTTATTGATTCCGGCGCTTTCTTTCCATTGCACCTCGCAAAGAGACATATTTGATGTATTATACTAGTGGAGATTTCGGGCAGGTGTCTATGGGAAATGGCCACGCGTGTGAAATTATTGGAAAAGGAACTGTGACTGTGAAAATTCC…	AAV88069	hypothetical retrotransposon [Ipomoea batatas]	4e-18
F0EU1536AC1004	AC	TCGGTCAGTTAATGAAAGAGCCCAATGACAAAAAAAAAAGGCATGTTGGGTCTTTGAAC[A/C]AGTTCGAATCATTTTGATAATAATCAGTTTGATCTTGTTTTACCGAGAAGGTCTAC	0.957	1	0	0.609	0.4263	GGCCATTACGGGGGGGGAGGCTTTCGTCGAGTTCGAAAATAGAGCAGAAGCTGGCACCTTCTTATCCCTGACCGACGACACTCCCCCCGTTAAATTGCTTCTGAAGTGCACCAGATAAGTTCTACACAGTGTGATTACCCACGTACTCCTGCTGCGACTCTAGGTTCAACAGCYGTGCTAGCTCTCACGGTTGCCCAAGTGATCATTAACATGGCAACTGGGTGCATTTGCTGCAGAAGAAACCCTCGTCCATCAACCTCTAGTGGGACAATTGCAGTTATCTGCTTCATTCTCTCCTGGATCACGTTCATCATCACATTCTTCTTGTTGCTAGGAGCAGCTGCGCTAAACAACCAGCACAGTGCAGAGAACACATACTACTGGTACTCGGGGTATCAT…	XP_002520002	conserved hypothetical protein [Ricinus communis]	3e-18
F0EU15372CT128	CT	GAAATCAGTTTGACGTATGTATGTCTGTCATTTTCCTGAGATGCTTCTAGCTATATTTA[T/C]GGGCCGATACCCTTGTACTTGTGCTGCGTGCCTTCAAATGTAGCGTGGACTCTGTG	0.989	1	0.149	0.7668	0.7659	CGATGGGTTCCTGCTAGACTCGTCGAGACACTGTACGAGTCTCTTAAGGAGCAAGCTGCTGTTGCAGAGAAATCAGTTTGACGTATGTATGTCTGTCATTTTCCTGAGATGCTTCTAGCTATATTTACGGGCCGATACCCTTGTACTTGTGCTGCGTGCCTTCAAATGTAGCGTGGACTCTGTGATTTTCATAAGGCTGTTGCTGACAAAATAAAGTTCTGCATATCATACAGCCCACTTGTTTAGATTCT	no hit
F0EU1580AT583	AT	TGAATGCTGCTTCTATGGGGACCTTTTTTTGTCCTGTGTCTATTTGAACGATGGATATT[A/T]TTGTGTATGGCCACTGTGTTTCGTTGGGTGCAAGGTGCTTGTTCCATGGGTGTTCA	0.992	1	0.239	0.6065	0.6017	GTCCGGTCCGGAATTCTCGGGTCGACCACGCGTCCGCCCACGCGTCCGCGACTGCCTCCTCTTCTCCCTCGTCGATCGATCGGGGTTTGCGCTAATGGGGAAGGACGCGAAGGCGGGAGGAAAGGGGAATGGGAAGCAAGCAGGGGGTGGGAGCGACGAGGCTGGTTCCAAGGGGAAAGGTAAGGCCAGCAAGTCAGATGGGCTAGGCACTTGCACCTATGTCAAAGCTAGGCATATACTGTGTGAAAAGCAAGGCAAAATCAATGAAGCATACAAGAAACTGCAAGATGGCTGGCTAGGCAATGGTGACAAGGTCCCTCCAGCTGAATTTGCAAAGTTAGCTGCAGAGTACTCGGAGTGCCCATCTGGTAAGAAGGGCGGTGATTTAGGATGGTTTCC…	XP_002284794	PREDICTED: similar to peptidyl-prolyl cis-trans isomerase PPIC-type family protein isoform 1 [Vitis vinifera]	5e-55
F0EU1584GT837	GT	CATAGAGAAGGATCAACTTCTTTTGGCGTTGTTGTGACACCTTCATTACGACTGTCTCT[T/G]ACTGAACAAGATCTATCGGCGAGATATGTGCTTGAACTGATGTTTTCTCCAGACGG	0.966	0.074	0.071	0.2906	0.271	GCCATTASGCCRKKRCGKCYSKSKGTCGTCGAAGCATCCGAAATCGCAGCGCTCCGATTCCTGCGCGACCTCTCCGATCGACGAATCCGCCCGCCATGTCTGCAGAATCAGCCAGCGCAATCCAAAGAAACCAGGTTGACCTGTCGGACTTCATCGACTGGTCCGGCGTCGAGTGCCTCAACCAGAGCGCCTCCCACTCCCTCCCCAACGCCCTCAAGCAGGGTTACAGAGAAGATGATGGTTTGCTTTTAGAGAGTGATGCAGATGAACAGCTTTTGATGTATATACCTTTCACCCAAGTAGTGAAATTATATGCTCTTGTTGTAAAAGGGCCTGAAGAGGAAGGTCCTAAGACAGTGAAGCTGTTTTCTAACAGAGAACACATGGGGTTTAGTAATG…	1XOY_A	Arabidopsis Ortholog Of The C-Terminal Domain Of Human Thioredoxin-Like Protein	7e-71
F0EU1600CG1346	CG	AAAGTAGATGCTCAGATTGTTTCCCTTGTAATTATTGGTTGCCTCTTTGACTTCGCTGT[C/G]ATTTACTAGTGACAAGAAAGAAGACGCTGGAAGCATTTCAGTTATACAAAATTTTG	0.962	1	0.064	0.673	0.673	TTTTTTTTACAAACCATGCAATTATGAGCTATTTGTGAAGCAATCTCTCAATATGGAGATGGCCATCGTCATGGCAAGGGATGCTGGAGTGGACTGGATAATTCATCTTGATACAGATGAGCTGATGCACCCTGCTGGTGCACGAGAATATTCTCTGAGGCAATTACTGATGGATGTTCCTGATAATGTGGACATGGTTGTATTTCCAAACTACGAGAGCAGTGTAGAGCGTGATGACATCAAAGATCCTTTCAGTGAGGTCTCAATGTTCAAGAAAAATTATGACCATCTTCCGAAAGATACTTACTTTGGAATGTACAAAGAATCGACTCGTGGTAATCCAAACTACTTCTTGACTTATGGAAATGGAAAAGCAGCTGCCCGAATTCAGGATCATCT…	XP_002513113	N-acetyltransferase, putative [Ricinus communis]	3e-160
F0EU1639AC975	AC	TGAAATTGTTGAATTTCGACTAGTTGTATTGGATTAGATACCGATTTTGACAGATGTGC[A/C]TTTTGCTTGGGTGCTGGTTTTGGTTTTCTTCCAGGCTGCTTTTAACATCATTTTGA	0.961	1	0.021	0.4826	0.4826	ARAAACAATCAAATGTTTTTTTCCAATCATGTTATTCGACAGCAAGTAGCAGCAGCTGCCAAACAAGGAATCTTCAGTCGCAAGTAAATTCACATTAGCTGAAGAAGAATATTGGAGGTTATTGTATGTACATTTAGGGAGTTCAAATGGGCAATCAAACGTCATCAGCATCGCTACCCCCGATGATATGTGCTTCATGAGACGGYSCAGTAAKTGCTTCCATCAGGACCAACCRAYTTATWCCGCTCGAGAACAGATTTTCCTTCCTTGTACTTCTGAGCCTTTTCATGAGCAGTCTCATATTTCCACCCAACAATTGCTCGGACGCGTGSRYCGACCCGGTCCGCCCACGCGTCCGAGGGTTTTAGACSTCCRCYSTCTCTCTTCCTCCGCGAGCCG…	XP_002277272	PREDICTED: hypothetical protein [Vitis vinifera]	6e-57
F0EU1863CT140	CT	GCAGTGTAGCCTGGCTGTTTTCTCCTACCTCCTCTTCAACCTCTTCTCTTCTCTCTTTC[T/C]CCTCCTTCAAAGTGTCCATCAGTTTCAACTGTGGCTGGAGAGCTTCTCGCATAGTT	0.967	1	0	0.7811	0.5468	CATTTCATTGAAACTACAAGACGAACATCTCGATTGTCTCATTCCTCATCAAATAGTTAAAACCAGCAGGACAATCTGTAGCAGTGTAGCCTGGCTGTTTTCTCCTACCTCCTCTTCAACCTCTTCTCTTCTCTCTTTCTCCTCCTTCAAAGTGTCCATCAGTTTCAACTGTGGCTGGAGAGCTTCTCGCATAGTTCCACTGGGGTTTTCTTGTGGGGAAGAAAGATGAGCGCCTCCAAGTTCATCAAGTGCGTCACTGTCGGAGATGGAGCTGTGGGCAAGACTTGCATGCTCATTTGCTACACCAGCAACAAGTTCCCTACTGATTACATACCCACAGTGTTTGATAACTTCAGTGCAAATGTGGCTGTGGATGGGAACATAGTCAACTTGGGATTG…	XP_002514274	rac gtpase, putative [Ricinus communis]	1e-98
F0EU18722CT46	CT	AAAGAATGTTCAACTTGATTACACAATTTAAAGTACCAGCAGAC[T/C]CCATCACCCTTGAGATTTAGCACAGGCAGAACAAACTGTACAAACAGCTAAACATCATAC	0.988	0	0	0.241	0	GAAAGAATGTTCAACTTGATTACACAATTTAAAGTACCAGCAGACCCCATCACCCTTGAGATTTAGCACAGGCAGAACAAACTGTACAAACAGCTAAACATCATACAGCTAAATATGATCCTGGCGCCGTCTATTTACAATAATGATCGAACAAGA	no hit
F0EU1906AG187	AG	AGTAGATGTCAACACGAAAGATAATTTTGGGAACACGGCCCTTCTAGAAGCTATCAAGA[A/G]TGGAAATGATCGAATTGCCTCATTACTTGTTAAAGAAAGCGCATCTCTAAGGATAG	0.957	1	0.005	0.3748	0.3748	CGGGTCGACCCCGCGTCCGGTTTCCTAATTACAGTTATTTGGAACTTTGAAATGCGCCTTTCTGTGTTCAGCATCTTGCAGCAGCGAGAGGCTACGARGATATTGTGTTTTTTCTTGTTCAAGAGGGAGTAGATGTCAACACGAAAGATAATTTTGGGAACACGGCCCTTCTAGAAGCTATCAAGARTGGAAATGATCGAATTGCCTCATTACTTGTTAAAGAAAGCGCATCTCTAAGGATAGATGATGCCGGTAGTTTTCTTTGTACAGCCGTGGCAAGGGGCGATTCCGATTTTCTTAAAAGAATTTTGGCTAATGGCATAGATCCTAACTCTAAAGATTATGACCACCGAACCCCACTTCATGTAGCTGCCTCAGAAGGGCTATATCTGATGGCAA…	CAN64951	hypothetical protein [Vitis vinifera]	1e-103
F0EU1940AT184	AT	AGACAGTTCCCTGTGTGACATGACCAATTCAGCTCAAAAACCTAGAGAACCCAACAAAC[A/T]AATCAACACGGGATGGGAAATAGAAAATTAAGGCATCTGGAACTGAAACAAATGAA	0.963	0.989	0	0.7331	0.6965	ACGGKTTAGTGACACCGGTCTCGCACAGTTCCCATCATTCAAAAGTAAAGTTTCCCTGTATCTTCTCAGGATCCGACGTTCACAACACCGATCGTAAATCAGATACATGATTAAACTCGCCCGAAGACAGTTCCCTGTGTGACATGACCAATTCAGCTCAAAAACCTAGAGAACCCAACAAACAAATCAACACGGGATGGGAAATAGAAAATTAAGGCATCTGGAACTGAAACAAATGAAATACACGAAGCCCTAACATCCGGTTTCCTTGGACTTCAAACTTAAATTGATCCGGCAAAAGCTTAAGCATCGCCATGCATGGAGATGATGGTGACAGGTTGTAAAGAAGGTCTGCAATTCCCGCGTAACATCTTCCAATTCTCCGGGCAGCAGATTAGG…	XP_002277579	PREDICTED: hypothetical protein [Vitis vinifera]	1e-104
F0EU21064AT481	AT	ACCAGTTGTGGATTCAGGTCTATGATCTGCGCCAACGAGGGCTGTAATGCTAGATTTAC[A/T]GCAGCCCACTTGGAAAAACATGATTTCGCTTGTCCATTCAAAGTAATTCCGTGCGA	0.982	1	0.34	0.7232	0.723	CTGCGTGGACAACACGACGGGCGACATCTTCAGGACCCCGGCTTTGGTGGCTGTAGATTTGAGGAAGGAGTTCGTGGAGTATCTGACCCAAAGGAGCGAATCGTTTGTGGCCGAGACTGCTATYCTAGAAGGGGATTTAGCTGCCGAAGCATCCGATGATCCTTATGAAATAATAGCCGATTTTGCTGATGACTTTGCGACTTTGAAGAGGAACTTGTTTGGTAGGATTTCCGGATGGCTGCTGAGCGAAAAGAGGGAGGACAAGATAGATGATATTGTCCAGGAGATGGAACTCAGTAAATTTTGGGCTACAGACAGGAGAGAAGCAATCGCRCGGACTTTGCTTAAAAATGTAGATTTCAAAGGTGTATTTCATTGCGTCATGAAATTTGACGCTGC…	NP_187801	prenyltransferase/ zinc ion binding [Arabidopsis thaliana]	1e-80
F0EU21578CT238	CT	AGCCTAGCAGTTTAGGGGCGTATGATCACACGGTGAGAATTTTCAGCCTCATCATCGAC[T/C]GGAGCACTTGAGTAGTTGTTGTATCCGTCGTTCTTCTCCCGCTCGGGCCTGGTTTT	0.961	1	0.394	0.5721	0.5709	CAACANAAATTAACACGAGAGACACCATAAGGGTACAAAAAGACTGATCATTTCAACTTTCTGGTGGGAAGTCAACATGTGCCATGCCTAAGATCGATGCTTTAAACATGAGGTTCCCAACTTATTCATTCATCACTATACCTATAATTTACATTTAGACTGACCATCCCCACACCCCAGCCTAGCAGTTTAGGGGCGTATGATCACACGGTGAGAATTTTCAGCCTCATCATCGACTGGAGCACTTGAGTAGTTGTTGTATCCGTCGTTCTTCTCCCGCTCGGGCCTGGTTTTAGTGTCAGTGTAGCCTGTAGTAGTAGCAGTCGTAGGAGTAGAAGAAGTACTGGTAGTGAAACTAAAAAAAACGTAAAAGAAATC	no hit
F0EU2194AG205	AG	GCTTTTTATCATCATCCTGCATATATAGTACGTGCGATCGGTCGGTTTAAATTTTCCAA[A/G]TTGATTCCGTTTTGAACTAGTATTCAGTAATGGGTACTGAAGAGTCGAAAGATCCT	0.978	0.947	0.427	0.4023	0.4014	GMCCATTACGGCCGGGGGGCGGAGGAAGGAGGAACTTTYCGAGTCCAGCAGGCGGAAAGTGCAGAGCTCCACAATTTGCAAAACGGAGCTCCAGCTTCACCTTCACCTTCGCCTTCAGTCCACCAGCATCTGCATCGACCGCCCCGCTTTTTATCATCATCCTGCATATATAGTACGTGCGATCGGTCGGTTTAAATTTTCCAAGTTGATTCCGTTTTGAACTAGTATTCAGTAATGGGTACTGAAGAGTCGAAAGATCCTTTCAAAGGGGTGGACTGGAAAGCCGTTGGCAGTGACATACAAAAGGATCCTGCTGCTAAACCAATTGTAAAGAAGCGGTTGCCTAAAAAGATTAGACAAATACCAGAATATTACTTCCTTCCTCGAAGATCTTTGTCC…	XP_002523317	conserved hypothetical protein [Ricinus communis]	2e-32
F0EU2207AG741	AG	CTTTTCACTCGATGATCTGTATAACGATTTGCGGTCTACATGTGTTGTTTGTTTGTTGA[A/G]GGGCGAGCACTTTGCGAGTTATGGTCTACGAGGTTGTTTTTTTAGGCATCCCCGTA	0.983	0.947	0	0.8372	0.5861	ATAGTACATGTTTNCGGTCCGGATTCCCGGGATGGCAGTGGTAAAACTGCTCTGGCAGCTACAGTTGGCATCGAGAGTGATTTTCCATATGTTAAAATTGTCTCGGCAGAAACTATGATTGGATTACATGAGAGCACCAAATGTGCACAAATTGTGAAGGTTTTCGAGGATGCATACAAATCTCCATTAAGCATTATCATCCTTGATGACCTTGAAAGGCTATTGGAGTATGTCGCCATTGGGCCTCGATTTTCAAATTTGATATCTCAAACATTGTTAGTCCTTTTGAAGCGACTACCTCCAAAGGGTAAGAAGCTTCTCGTGATAGGGACAACAAGTGAAGTGAGTTTCTTGGATTCAGTTGGTGTCTGCGATGCCTTTTCTGTCACTTACCATGTC…	BAA13101	N-ethylmaleimide sensitive fusion protein [Nicotiana tabacum]	1e-70
F0EU2426AG1492	AG	TCTGTGATGACTATAGCCTTCCAATTCGCATTTGAATTACATCTTCAAGAGAATGTGGC[A/G]TCCATGGCTCGTCAATACCTCAGAAGTATTATAGCATCTGTTCAGAGAGTGGCATT	0.997	1	0.367	0.7316	0.7316	AGGACTTTTGTTCCATTGCAGAGGAAACTTTAACAGAGTTTCTTTCGAAGGCCACTGGAACTGCTGTGGAGTGGGTCCAATTGCCTGGGATGAAGCCTGGTCCGGATTCCATTGGAATCATTGCTATTTCTCACGGATGCACTGGTGTGGCAGCACGTGCATGCGGCCTTGTGGGTCTAGAACCTTCAAGAGTTGCTGAAATCCTCAAAGATCGGCCGTCGTGGTATCGTGATTGCCGAGCTGTGGATGTCGCAAATGTGCTGTCGTCTGGAAACGGTGGGACTGTCGAATTGCTGTACATGCAGCTCTATGCGCCTACCACTCTGGCACCGGCCCGTGACTTCTGGTTGCTGCGCTAYACATCTGTAATGGAGGAYGGGAGTCTTGTGGTATGTGAAA…	ADL36609	BZIP domain class transcription factor [Malus x domestica]	0
F0EU2499GT640	GT	ATAGAGTTGAGGTAGGTACCTCTGTATTGGAGCTGCTGCAATATTAAGCAAATGGTATA[T/G]AACACGCTTCTGGGACTATCAGGATCTCTACCTTTTACAGCTATTCATTTTTTTTC	0.991	1	0.005	0.7683	0.5378	GCTGGTGCTCTTAGGCCTCCACCTAACCCTGTGGCTGGTTCTGGCATGGGCATGGGAATGGGAATGGGAATGGGAATGGGTGGTGGTCAAGGGTCCGGCATGGGCRTGAATCAGCCTATGGGTGGGTTATGGAGGGCATGAATCAGCCTATGGGCATGGGAATGGGGATGAATAATATGGGAATGGGTATGAATGGGGGGTATAACATGGGCATGGGGATGAACATGGGAGTTGGGCAAGGAGCTCCGATGCAACGGCCTACTGGCTTACCTCCTGGATCATCGATGCCAGGTGGTTATAACCCCATGATGGGTGGAAATCCATATGCTCAACAGCCCTATGGTGGTGGATATCGGTGAAAGGTATTGAAGTGTGCCCCAATGGGGGAAAGCAGTAATA…	no hit
F0EU2550AT386	AT	TCCATCTTAGTCACTTAGAGTGTTGTCAGAATTTCTCCATTCAGAGTTTTTGAAGCAAT[A/T]TTTGGATACGGCAAAGACGGATATCTTCATGCATTAGCTGACGATTTCTATGGTTG	0.959	1	0	0.8576	0.6003	CGGCCATTACGGCCGGGGCTCGTCAATCTGATTGCCCTAAGCTCTGCGTCTGAGCTCATCATCAATGGCGGACTCCCCGATTTCCCTCGACAAGCTCAAGGCTTTCTGGCGTTCCCAGGTTCAGGACGACGACAATTGGGCCTTCAACATGAAAATGTTGCGAGCTGGTGGATTGTTTGCAGGGTCTATCTTCCTGATGCGGCAGTATGGCGACCTTATGGCTGTGTGATGATCAATAGGAGTCACTATGCCTTTGGAACCATATCACACCCTGGATTTGATAAGATAGGATGAATTGATGTTTAGCAGAAGCTCATCCTGTTTTCTCCATCTTAGTCACTTAGAGTGTTGTCAGAATTTCTCCATTCAGAGTTTTTGAAGCAATATTTGGATACGGCA…	NP_196421	TOM5 (MITOCHONDRIAL IMPORT RECEPTOR SUBUNIT TOM5 HOMOLOG) [Arabidopsis thaliana]	4e-11
F0EU2721AG1223	AG	ACAGATGTACAGTGGTAGAGCGGTGAATGATCAGCATGATTCTGGTGGAGAGGATCGTA[A/G]TCAATGCAGAAATAGCAAATATGAGATATGATGCTATTTAGTTATGTTTGTATTTT	0.968	0.989	0	0.8426	0.5898	GGCCATTACGGCCGGGGAGGAAAAGAGAGAGARGAGAGAGAGAGAGCTCCTCGAAGAAGCAACAGAAATCAGCBCGCCCGACGTTTCAATCTAGGAATCTCCGCATGCTCTGGTCACCGCGATCCCCGCAGCATTCCTCCTCCATGTGATCGGCCTCCTCCGATTCGCCTCCCGTAGTTGAGATCTATTCAGATGCAGACACAGCCTGGAAAACCCAACCTTAAGTTCATTTTCAAATTAAAAAAGAAAGAGGAAGAGCTAGGATCTTCAGATTCGCCAGATTATGTGGACTGCTCTATTCCAGAAACTATAGATACTTCGCCTCAAAAGGAGGATGTTGAATCTCAGGAGAAAGAGGATGAGGTGGACCAATCAAATGACGACTCTTCAAAACAGTTG…	XP_002263085	PREDICTED: hypothetical protein [Vitis vinifera]	3e-111
F0EU27544AG54	AG	TTTTACTTGATGGGAAACAAAAGCAATAAAAGCCATAGTCTTGCAGCTACCA[A/G]AGCCAGAAGATATGTATATTGGTCCTGATGCTTTCACAAAGATGAAAAACTTGAAGTTGC	0.965	1	0.452	0.3704	0.3704	ATTTTACTTGATGGGAAACAAAAGCAATAAAAGCCATAGTCTTGCAGCTACCAAAGCCAGAAGATATGTATATTGGTCCTGATGCTTTCACAAAGATGAAAAACTTGAAGTTGCTCATCTTGCTTAA	ADN33675	TIR-NBS-LRR disease resistance protein [Cucumis melo subsp. melo]	0.3
F0EU28446AG42	AG	CGATCAAGACACGTGTAGCTAGCGAGGTCTGATGGAAGGG[A/G]AAGACAGTAAAAAAGGAAGATTGTAGTTTAGTTTCTAACTGTTTGTTGCAGCATTTGTAG	0.959	0.957	0.006	0.5282	0.3691	CCGATCAAGACACGTGTAGCTAGCGAGGTCTGATGGAAGGGGAAGACAGTAAAAAAGGAAGATTGTAGTTTAGTTTCTAACTGTTTGTTGCAGCATTTGTAGGTGCTTACATACCTGGGGGATGAATATTCTTTCATTTTGTCGATACTCAAATGGAAATTGTTGTATCCATTCTTCAACATCTCATGTATATATAGAAGTACGGCAACATTCTTTTAGGAGTTGAATTTGTATACCGACAGTGACAGGCAAACTCCTTGTACACTTCTTCTACGTTTAAGGATCATTTTTTATGSAGCTTGTTTG	no hit
F0EU2963CT1096	CT	TCAACATCCTTTTGGGCATTTTGATGCTGGATTTACTCCACTTGGTCAGATGCCGAGGC[T/C]TCAAGCTTCACTTAACTATATGCCTCCTTCTGGTGCTGTCATGAACTCTTTTGGAG	0.979	1	0.005	0.8124	0.5687	GGTCCGGATTCCCGGGTCGACCCACTCGTCCGCTCTCTGGCCCCCTTTCTCTCTCTACGATGCTGGGAGATTCAACGCCTCTTCCTCTTCGTCTTCTTCCTGACACTCGCCTTCCCCTTTCTCTCCGGGCGAGAGGAGAGAGAGAATTGGGAATTCGGTGACGGAGAAGGAGTAAGGAAGAGAGAGAGAGAGAGAGAGAAGGCAGAGAGGTGAAGAGCCATGGACCCAGCAACAGCGGCGGCGGCGGCGGCGGCGGCGGCGGCGGCGGCTCCGAACGACAAGGAGGCGATGGTGGATCCTTTCCTCGTCGAGGCTCTTCCTAGTAACCCTTCGCCACCGCCTMACCATTTTGTAGGATGGAACTCGATGTTCGGAAGTTCATTCAAAACACTGGTCAGC…	XP_002283240	PREDICTED: hypothetical protein [Vitis vinifera]	9e-122
F0EU2978CT1674	CT	ATTGTTTGGGTTTTGGTTATGTGGAGTGTCTGGGTATTTGAAGTGTGAAGTTTCTCACT[T/C]GGGGTTGTTGGTGCTTCCCTCTTCCGAAAGTGAAACCGGTAGTCATAGAAGTCAGG	0.978	1	0.074	0.6587	0.6587	CGGTTAGGGTTCGTTTCTTAGTCTAGCTTTTTCTTCTTTTTTTAAGTTAACGGTTAGTCACACTCTGCTGCTCCKKGGCAGCTTCAATCTGAACCATCCCCCCGCCCGCCCTTGCCCCTCGCAGAGCACTAAAAATCACTCCTTTATATCTTCTAGCCAATCAAGAATCCCGTCTCTCACCTGGATGACCAATCTTGAAACCCGGAAATGCTGCAACCCAGGACGAAAGTTGCAACATTTTCGCTCCTCCTGGTGCTCTCGTCCTCGTTCCCGGCCGCAGAACCCGCCATTGGAGTGAACTGGGGCACCATCTCCTTCCACAGGCTGAGGCCGTCCACGGTGGTGGATCTCTTGCAGCAGAACAAGATACAGAAGGTGAAGCTGTTCGATGCGGACCCG…	XP_002525026	Glucan endo-1,3-beta-glucosidase precursor, putative [Ricinus communis]	0
F0EU3042CT336	CT	TGCCACAAAAACCATTGAAGAATTTGGAGGAGGAATGGTGTTGTGATGCTTGCTGTCCG[T/C]TGAATGCAAATTGTTATGTCATGTATTCTCACTAGCTTGCCTTTTAGAAATTCCTG	0.984	1	0.372	0.7388	0.7388	GGCHATTACGGCCKKGGACGTGCTTGGAGGAGGAGCTCCAATGGCTGCCCAACCGAAAACCCCATGGGAATTCAGCTGTGAATTGCAAGTGGATTTTGAGTCTGATGAGAAAGCTTCCATGGTTTATGCAACATTAGCTGTCGATAAAGAGTTGCAACCAGACAAAGTGAAGAGGAACATGTCGGTTTCTGATGGAAAGCTTTCAGTACGGTTCGAGGCAGTTGAGGCAAGATTTCTTCGAGCGTCGTTCAGCTCCTTTGTTGATGCGCTAACACTTGCCACAAAAACCATTGAAGAATTTGGAGGAGGAATGGTGTTGTGATGCTTGCTGTCCGTTGAATGCAAATTGTTATGTCATGTATTCTCACTAGCTTGCCTTTTAGAAATTCCTGTAACTGC…	XP_002321398	predicted protein [Populus trichocarpa]	4e-31
F0EU3055AT1364	AT	CACATTTCATCAGTTTAATGTTCAATATAATTGGGTTTTTTTGAGTCAATTTTCAAAGA[A/T]CTCGTGCTTAAAGCTCATTTTTGCTGCCGTTTTCTTGGCCATTATGGTTCAGTTTG	0.976	0.989	0	0.8426	0.5898	CGGTCCGGATTCCCGGGTCGACCCTTCCTCCGCCAGGTTTGTGCTATCACAGTTTGCGTTGTAGSMSATTWMKGCYRGGGCTCTGGAGGATAAAATCTTGCCATATTGTGAYGGSATAATGACACAACTGCTGAAAGACTTGTCAAGCAATCAGCTGCATCGGTCTGTGAAGCCTCCCATMTTCTCATGCTTTGGTGACATTGCTTTGGCAATTGGGGAGAACTTTGAGAAGTACTTGATTTATGCTATGCCCATGCTGCAAAGTGCCGCAGAATTATCGGCTCACACGTCTGGTGCAGATGATGATATGACCGAGTATACTAATTCCCTGAGAAATGGAATATTGGAGGCATACTCAGGAATCTTTCAAGGATTCAAGGGCTCTCCAAAGACCCAACT…	XP_002526256	importin beta-1, putative [Ricinus communis]	4e-89
F0EU3122AG650	AG	TCGAGAAGAAATAGAGCCTTATTTTCTGAATTCTGCCCCAGTTGTGGAGGAGGATAATC[A/G]GAGATTACCAAAATTAAATGATGACACAGCAGACTTTATACGTTCTGGTTTAACGC	0.956	1	0.016	0.8786	0.8347	AAGGATGAGGGGAGTAGACCATCCACTGCACCTAGGACTTTCATCAACACACTGCCTGATTGGAGTATGCTACTTGCTGCCATTACTACGGTATTCTTGGCAGCGGAAAAGCAGTGGATGATGCTTGACTGGAAACCGAAGAGGCCAGATGTGCTTGTTGACCCATTTGGTCTAGGGAGAATTGTCCAGGATGGCCTTGTCTACACACAGAATTTTTCTATTCGGTCATATGAAATAGGGGCTGATCGTACAGCGTCCATAGACACGTTAATGAATCATTTGCAGGAAACGGCTCTCAATCATGTTAAGTCTGCTGGGCTTCTTGATGATGGCTTTGGTTCAACCCCTGAGATGTACAAAAAGAATCTAATATGGGTTGTCACCAAAATGGAGGTTTTG…	XP_002515564	palmitoyl-acyl carrier protein thioesterase [Ricinus communis]	7e-157
F0EU3154AC757	AC	ATCGACCTCGTCTGCACAAGCCTCGTTGATTCTGGATGCAAAAGCCTCGTGCCACTAAA[A/C]TGCTGTTTCACTGTTTTTTTCTCGTCTCATTACATATTGTATTTATTCTTTAAATT	0.985	0.989	0.075	0.7458	0.7458	ATTCCCGGGTCGATCACGCGTCCGCCAATGGCAGACTTCCTTGAAAAAAATGGTTACTTTTTATTGATTGAGAAGAGTGAGAAACTTAAAGAGCAACTTGGGGTTGTGAGGACAAATTGCATTGATTGCTTAGACCGTACAAATGTTACCCAGAGCATGATAGGTCGAAGAGTGTTAGAATGGCAGCTCAGAAGGATTGGTGTATTCGGTGCTGAAGAGACAATCGAGGCACATCCAAATTTCGATGAGAACTTTAAGATACTGTGGGCTAATCATGGGGATGAAATAAGCATTCAATATTCTGGTACTCCAGCTCTGAAGGGTGACTTTGTCAGGTATGGGCGGCGGACAATTCAGGGGATCCTTAATGACGGAAAGAATGCCATGGTTCGCTACTAT…	ADD16954	SAC-like protein [Brassica rapa]	7e-99
F0EU3173CT650	CT	ATTTTGTGATGTAGCTGTTATTAGAAAGGGTCAGTAATGGAAGCTGCGGAAATCTTGTG[T/C]GGGCTGTAATTATACGTTTGCTCTTTTTCTCTTAAGTTGTTGAGTCCCTCAAGCTT	0.984	1	0.112	0.6934	0.6934	TACGGTCCGGMKKCCSGGGKCKMYCCWCTTCTCCGGTTCTCTCTCCCGCTGCTTCGTTYCATTTCGAGCTTCGGCAAAAACTTTTGGAAGGCGACTGGATATAGTGAGCGAAGATGAGTCGGGCAAGTGTGGCTGGACCAAAGGGAAAGAAGAAAGGGGTATCCTTTAACGATCGACTGTGCGAAACCGGTGGAGGACAAGATTATGGATATTGCGTCATTYGAAAAGTTTTTGCAGGAGAAGATCAAGGTCGATGGAAAGGCTGGTGCCCTCGGCGACRTTGTTACTGTCACGCGGGACAAGACCAAGATTACCGTGACTTCCGAAAGTAGTTTCTCTAAACGTTATCTGAAGTATTTGACAAAGAAGTACCTGAAGAAACACAATGTTCGAGATTGG…	ABK92957	unknown [Populus trichocarpa]	1e-42
F0EU3233CT922	CT	CGTTCTACATCTATATGAAAACCAGCCTGTATATGTGCAAACCGTACGTGTGATTTCTC[T/C]GGTTGTGGACTTACCAGACTTTGTATTGTACTAAAGAAATGGTGATGAAATTTGGT	0.971	1	0.255	0.807	0.7666	GGTCCGGATTCCCGGGTCGACCCACGCGTCCGCCATATTCTCTCTCTCTCTCTATCGATAATCCTTTCCCTCCCTGAAAATGGCGAACGCCGGCGAGAAGACCTGCCCCGCTTCCGACGAGGAATCCAGCCCTCTCCTGGACCGGAAGGTCGCCGACGAGGCGGCGAAACCCGCCCAGGTCCCCGACAAGTTCGCCGATCACGCCAAGAAGCCCGGCCAGGTCGCCGACAAGGTCGCCGGCGGATGCGGCGGCGGGTGCGGGTGGACCGCCGATGGCCTGYYKCTKKCTYACGGTTCAGCGTGGTGGGGGAACCGGTGGAGCGGGCGCGGTGGAACTCCGGCCTCTTCGCTTGCCTCGGCCGCAACGACGAGTTCTGCARCAGCGATCTCGAAGTTTGT…	XP_002279879	PREDICTED: hypothetical protein [Vitis vinifera]	2e-82
F0EU3320CT180	CT	CCGCTTCAGCTACATTTCTATACCTCACTCGCCTTACAATAATCAGAAAACCATCAGTC[T/C]CGGACCCTAATGTTGTCTCCCTTAAATAAAAATCTTGATAAAATGAGCCCCCGGTC	0.979	0.926	0	0.7595	0.5317	AAATCATATGATTATAATTTATAATAGGGTCATCGAGACGTACACACCCATATCAAAAGTATAAATATATCACACCCTATATCACTATCATAAGCTGCGGGCTACAATGCGTTCGTGCRGCCGCTTCAGCTACATTTCTATACCTCACTCGCCTTACAATAATCAGAAAACCATCAGTCTCGGACCCTAATGTTGTCTCCCTTAAATAAAAATCTTGATAAAATGAGCCCCCGGTCAACGCCGGAGTCAAACCCTGAAGTTCTTGCCGGTGAAGGTCTGGCCGAACTGCCAGCCGGCGGGGACGATGTTCCAGGAGGTGGAGGTGCGGCGGTCGCTGCCGGTGACCCRGAACGATAGGAACTGGCCGACGAGGACGGCGTTGGACTGCCAGTTCTGGCC…	XP_002533097	Alpha-expansin 4 precursor, putative [Ricinus communis]	7e-135
F0EU3597AG386	AG	GAGCACTTCATTGTGACCTTGTGATGGATTCCGTGCAGAAGAAGACTAAGTGTAATCCT[A/G]CCGCTGCAGTGAGAAATAAACATTTGTGCGAGAGCTTAGCAGATAGCTGCTTTCCA	0.975	1	0.037	0.6853	0.6492	GGGTCCGGAATTCCCGGGTCGACCCAACCGTCCGAGTACACTGTTCGAGAGAGAGGAGCAGAGCTGCTTCAAAATAATTGAGGAGTATCTCATGCCCTTTATAGAAAAAGAGAGGTACCAGCTTCCAAATAAGTGTAGACTTCACCCCGATTATAACTTCTACGGAGATCAGGAGCAACATAAGATCCACGTGGATATAAATGAATGGCGATGTGGGTATTGTCGGAAGAGCTTCTATGAAGAAAAATATCTTGATCGGCATTTTGATAACAGGCACTATGATTTACTAAATGTGAGTCAAGGAAAATGCTTGGCAGATTTATGTGGAGCACTTCATTGTGACCTTGTGATGGATTCCGTGCAGAAGAAGACTAAGTGTAATCCTGCCGCTGCAGTGAG…	ADL36642	C2H2L domain class transcription factor [Malus x domestica]	2e-85
F0EU3669CT1541	CT	GATGTCTCGACAATGCTGCGATGCGGACAGAACAGCATCATCTTCCTGATAAACAACGG[T/C]GGATACACAACTGAGGCCGGGATTCACAACGGACCCTACAACGTAATCAAGAACTG	0.976	1	0	0.6624	0.6624	TGCATAACGGGACGCCCGCGTTGGCTCGCTGGAGACGAGCACGCTCCCGTCCAAGGTGGCCCGGCCCCAAAATGGCGTCGCCTCCATCGTCCAGCCCTCCTACTCCATCGCGGCCCTTGGCCCCTCAGAGGCCACCCTCGGCTGCCATCTGGCTCGCCGGCTCGTTGAGATTGGCGTGGGTGACGTGTTCTCTGTCCCGGGGGACTTCAACCTATCGCTTCTCGATCACCTTGTCACCGAGCCGGGCCTCAACCTCATCGGCTGCTGCAATGAGCTGAACGCCGGGTACGCTGCTGACGGCTATGCCCGGTCCCGAGGTGTGGGCGCCTGTGTGGTGACGTTCACCGTGGGCGGGCTCAGCGTCATAAATGCGATAGCAGGCGCATACAGCGAGAACCT…	AAP96920	pyruvate decarboxylase [Dianthus caryophyllus]	0
F0EU3672AG131	AG	CAATTCATTTGGAGAACCTCTGCGAATTACCTCTCAGCTCAGATAACACTGCAGATATT[A/G]CGACCAAGACAATTGTCGACACCCTAAATGACCTTAATCTAAGTGCGAGGGCAAGG	0.987	1	0	0.8161	0.5713	GGCAGTGGCAAGCTTACTGGCACATCTGGCTTATGAAGATGGACTAGACAAAAACCTGGACATGCGCAATGCAATTCATTTGGAGAACCTCTGCGAATTACCTCTCAGCTCAGATAACACTGCAGATATTGCGACCAAGACAATTGTCGACACCCTAAATGACCTTAATCTAAGTGCGAGGGCAAGGCTGTGCCTTCGTGCTGCCGGAGAGTCAGAGAAGCAGAAAGAGGACAACCAGAAGAAGATTGAACGCAAGATGGGCATGATAAGGAATGCCCTCGTCGATTTAGAAGCGTACCGGACCATGTGTGAGACTCGTGGCATGGGATATTTTGATGCTTTCAAGGTGCAAAAGCATGAGGACGACTTCAAGGCTAATGTGAAGAGACTGGAGCTAGC…	AAX73302	EDS1 [Solanum lycopersicum]	4e-72
F0EU3745CG469	CG	GGAGGCAGCATTACCTCGACGCCAGCGTTGCATACAAGCGGGCTGTACTCAATGCCATC[C/G]ACTACCTCTCTAAATTCGGCTACTCCAAGGAGCAGATGTATCTTCTACTATCCTGC	0.994	1	0	0.8422	0.5896	CAAAGGCTGTGTCCTTGGCAAGATTCAAGGAGACACTCCCGAATGGGAAAGGATCGCGAGGGAAGCTGCCAGAACAATTCCGGGAAGAGAGAACGGGGGAAACTGCGACATCAAAAATCTAAGTAGAGGTTCAAAGGTTTATCTCCCTGTTTTTGTGGAAGGAGCAAACCTCAGCACTGGCGATATGCACTTCTCTCAGGGTGATGGTGAGGTCTCCTTCTGTGGGGAACAATCGAGATGAGTGGCTTCTTAGAGCTCAAATGTGAAATCATCAGRGGAGGGATGAAAGARTACCTGACACCAATGGGRCCAACTCTTCTCCACGTGAACCCAATCTTCGAGATAGGACCAGTGGAGCCGAGATTTTCAGAATGGCTGGTGTTCGAGGGGATCAGTGTT…	CAN78133	hypothetical protein [Vitis vinifera]	3e-125
F0EU3800AG286	AG	GGCGCAGCTCTCGTCGAGTTGTCTGCTCAAGCCATCAGTCCGATGCCTGGGAAGTGTAC[A/G]GCATACAAACTTGTTGTTCGCTACAAATCAAACTGGAATGCTGCAGCTCCGCTCAT	0.992	0.989	0.328	0.3681	0.3648	GTCGCTCCCAAGTGACAAAAAAGGATCTTTACTATCGAGCACCACAACGGATCGTCCCTTTTTTAATTTTCTCCSKCCATTMCGRBBBCKSATTCCTCTCTCGAATCGAACCTCGCCGCCGTCGCGCTTCGCCCCCTTCCGATCGCCGGCCTCGCTCCCGCCGCCTGCCGCACGCCGTGACGATGAGCGCAGTCTCGAGTCCTCTGGCCTCAGTGAGAAATCCCCGGGCGCAGCTCTCGTCGAGTTGTCTGCTCAAGCCATCAGTCCGATGCCTGGGAAGTGTACAGCATACAAACTTGTTGTTCGCTACAAATCAAACTGGAATGCTGCAGCTCCGCTCATCAAGGCAACTCACTGTCAGTGCTGAGTATAGAGATGGTGGAAGGCCGAGCAGTGCAA…	XP_002276709	PREDICTED: hypothetical protein [Vitis vinifera]	6e-38
F0EU3936CT291	CT	CCACAATCATATATTGCAAACTCAAACCACAAATTCCTAAAACCTCAATTAAGTGCTTC[T/C]GCTCTCAGCTCCTCGATCTCGGATTTTGCTGTAAAGCAGAAACGAAATGCAGAGAG	0.991	1	0	0.8296	0.5807	CGGTTTTAACACCCAGCTGTAATACTCTTCATTTTTCCTCCAAATCGTCATAAAATTWCTGTTTCTCAATCTGATGTATGTATGGGACTAGCAAGACAAGGATATGATGGAAAAATCAGAAGACAGAGGAAGAACCCCATCTATACAACAATACCAATGGCAAAGACATCCTACAATCATGCCATTTTCATTCCTGAAAAGAGAAAAGAAAGAAAAAAAGATTGCCCAATACCACAATCATATATTGCAAACTCAAACCACAAATTCCTAAAACCTCAATTAAGTGCTTCTGCTCTCAGCTCCTCGATCTCGGATTTTGCTGTAAAGCAGAAACGAAATGCAGAGAGAATGCCATCAGCTAAACTCAGAGATCGGGAACCCCTCCATCCAAGCATAGTG…	XP_002267270	PREDICTED: hypothetical protein [Vitis vinifera]	5e-165
F0EU3969AT290	AT	GATAATCTTTGGAGTATTCACTAAAATATCTACTAGTGGCCGAAGTCACTGTCGAAATT[A/T]CTGCTGCTTGTTATCAAAAGTACTTACTGTCTTTTCTGAAATATCTCTGGATGATA	0.999	0.989	0	0.9625	0.9143	GRCCATTACGGCCGGGGSCSTGTAATAGATGGAGTGCCTAGTTTTGGGCGTTTTGTCAATAAGGTTGGATTTGTGTCAGGTCTCTGTTTTTCTTTCTTTCTCTCTTTCTCTCGCTTTGCATTTTCTGCTGCCGCTGCCGCTGCCGCTTCTGCTTGTGCTTGCATCAAGAAGCTTTGCCTCCTGGATTTGGATGAATGGGAGTCGAGTTTCGGAGTCGATTTGCTTGTCCGGATAATCTTTGGAGTATTCACTAAAATATCTACTAGTGGCCGAAGTCACTGTCGAAATTTCTGCTGCTTGTTATCAAAAGTACTTACTGTCTTTTCTGAAATATCTCTGGATGATAATTTGGAA	no hit
F0EU4073GT685	GT	GAAGAGTTAGTTAACTTGAGAGGCGACGGAACGGGAGAGCTTAAGGAGTGGGACAGGGT[T/G]TACGACTATGCTTACTACAACGATTTGGGCAATCCAGACAAGGACCCGAAGTATGC	0.99	0.979	0.022	0.4874	0.3412	CGGACTTAGACAGTTTCGGTCCGGATTCCCGGGATCCGAYCRGCTTCGCAAGAAAAAGGTTTCGATCAATTCTCCGGAATGGACAAGGTGATTCRTGGGATACKGCACGCCTTCGACGGCGGCRACGAGGCGGGCGGGTCCAAGAAGGTCAAGGGCACCGTGGTGCTGATGAAGAAGAACGTCCTGGACTTCAACGACTTCAACGCGTCGGTCCTCGACCGCGTCCATGAGCTGTTTGGACAGAAGATCTCTCTGCAACTCGTGAGCGCCGTCCAYGGCGATCCTGAAAAAGGTTTGCGAGGGAAATTGGGAAAGCCTGCGTATCTGGAAGATTGGATCACTACCATCACTCCCTTAACGGCAGGGGACTCGGCATTCAAGGTCACTTTCGATTGGGAT…	CAD10740	lipoxygenase [Corylus avellana]	6e-128
F0EU4092CT1771	CT	TCATTTGCTCCAATTCGGTGAGACTGTGGAGGAGGCTTGCACTAATCTGTTGCCCAATG[T/C]GTTGTGTGAATACCTGTACAATTTGTCAGAGAATTTTACCAAATTCTATTCCAACT	0.981	1	0	0.8327	0.5829	GGTCATTACGACCGGGGGGTCTCGCGCTGCTCTCCACCGTCTCTCCTCCTCCKCCGCCTCCGCTCCGCCGCCTCCGCCTCCGCCTCCGCCCCCTCTTCTCCTCCGACAGATATCCTGAGAGTGAAATCTAGGAGATCGGTTTGGASCATAAGGACGCAAGCAGCGACAACAATGGCGAGTGATCAAGAAAACATTGGCAATGTGAGTGAAACAGCTGGCAAAGCTGTTTGAGACATCTCTTAGGACAACTGTCCCTGAGGAATCAGATGTTGAGCCCTTGGTTGCTGCTTGCACTGCCAAGTTTGGCGATTACCAATGCAACAATGCTATGAGCCTATGGCCAAGGATCAAAGGTAAAAAGACAGAATTCAGGGGTCCCCCGGCAGTAGGACAGGCACT…	XP_002514206	arginyl-tRNA synthetase, putative [Ricinus communis]	0
F0EU4292AC443	AC	CGGTACTTTGTGTTACATATGAAGAACAATTTTCACTTCTTTTCCCCTTGTACTAGAAA[A/C]CCTTCACCAGCTCTCCATTTCGGTTGAAAGTCGAATCAGCCTCGCAACTTTTTCCC	0.998	1	0	0.7924	0.5547	GATCTAAGATCACTTTCAGAGGATTAAATTTAACTACTAAGTTGGAATGAACCTTGAAAAGDTTCCAGCATTCAATTACATGAGCCATAAAAGCGTAAAGAAGACCATCGCCTTTGTCTGCTGCCATACCCTACAATAATAGCATTTGCTTTGGCTGAACTTTCCGGTCCCCTGCAAAGTAGAACTTCCATTTCGACATAGAAAACAAGCATATCCTCGTGTCTATTTCTTATTTCCCTAGGAACTAAACATGTCTATATTTCGTCATCATCAATGGGCTGATAGTCAGCATACAAATTGCAGCAGCTAATGCTGCGTGAATGGAGGCAAGTCACCATTATCCTAAATAAGCACCAAGAGACCAAACACAAAAATCATGTCGCCGGTACTTTGTGTTAC…	CBI26902	unnamed protein product [Vitis vinifera]	2e-28
F0EU4365AT1221	AT	ATGCGCTCGGAGAGTGGACATGAATAATAAGCTGGAAATTCGACGGTATCCCTGATTGT[A/T]TTGTTCTGTTAATTTCTTACCCTGCAATTTATCATTCGGTACCTGTGTGCTAAATA	0.981	1	0	0.8446	0.5912	CGGCTCCGACCGGCACTCCTGTTGTGCCTTCACTGCCATTGAGTCGCCGCCCGCGTCGCAATCGGAGATCGCCGGCCCTGAGATCAGCTTTCCAGGAGACGAACTTGTCCCCGGCAAACTTTGTCTACCCACTTTTTATTCATGAAGGTGRSSAAGGMTMGTGATGTTGGTGTTAATAACATCGTACTCTTCCCCAAAGTGCCGGACGCYTTGAAGTCTCCCACTGGAGTTGAAGCATACAATGACAATGGTTTGGTGCCGAGAACAATACGATTGCTCAAGGATAAGTACCCTGATCTTGTCATATACAYTGATGTTGCTTTAGACCCATATTCCTCAGATGGACATGATGGTATTGTCAGAGAAGATGGAGTCATAATGAATGACGAGACAGTGCAT…	XP_002513746	porphobilinogen synthase, putative [Ricinus communis]	3e-145
F0EU4615AG526	AG	GTTGATGCTGCAAATCATCATTCTCAGGAGATGAAGAATGGTGCAGTAGATGAAAATTT[A/G]AAAGGCAAAGAAAAGAAGAAAGGCAAAAAGGATTCTGATTTTTCCAGTAAAGACAG	0.959	1	0.027	0.7959	0.7561	CGGCCGGGGATGCGGCGACGGAGGTTAGCGTCGTCTACCCCTCCATGCCCGAGACCAAAACCCTCGCTGACCGCAGTCGCCATAAACCCTAAGCTACTAGCTTTCACGCCTCGCCAAGTTTCTCTAGCGAAGAAAGAGACGAAGCAGCGAGCACCCACGGCGGCATTTCCCCCATGGAGACCAAGACCCTCCTCCTCCTCTCCATAGCTCGGTATCTGCAGAGCAATGGATTCTCCAAGACTCTCAAGAAGTTCCGCTCCGAAKCCCAGCTCGAGGAAGTTAGTTTTAAGGGTTCGACATTGGATTTGGAAGAAATATGTCTCAACTACTTGAAAACGGCTGGTCATGCTGCAACAAAAGAATGGCCTAGAGAAAGGTGGTGCACRCATGATTGGTGAR…	BAD11359	BRI1-KD interacting protein 132 [Oryza sativa Japonica Group]	2e-33
F0EU4616CG1440	CG	AGAGTCCTACAATGGCGGCGACCAAGGCTACTTGAACGAGATCTTCACGTGGTGGCACC[C/G]GATCCCTAGACACATGAACTTCTTGAAGCACTTCTGGATCGGTGACGAGGAAGAGA	0.994	1	0	0.6695	0.6361	GGCATTACGGCCGGGGGATTTGCTTCTCCATGTCATTCAGAAGAAACCCCAGAACCACATAGATGGTGGATTCCCCTGCTTCAAGTAAATCCAGCTGAGAGAAGCAATGGGAAGTTCAGACGATAATCTCGAGATCAAACACAGGTTGTCATTGTCAAATGAAGATATRCACAAGCGGAAACTGTCAGCGGAGTAAACCCAAAGGAATYGGCAAATCTTTGCAGTTGCCCCTCCAATATAAGAGTGCAAACTRCAAGTTCTCTCTATTGAAATTCCTCCTTGTTGTTACTATATGCGGCACATTGGCAACGATACTCTACCGTCCCGAAGTTTACAGCAGTGACAGTCTATCATCATCCACGATTCGGCCAAGTTTTGTCAACAGATGGATATGGGGCG…	AAX33316	secondary cell wall-related glycosyltransferase family 8 [Populus tremula x Populus tremuloides]	0
F0EU4800CT651	CT	CCCTGGAGGAAATTGAACGTGCTCTTAACCCGTCAACTTGATCAATGCGGACAATTTCT[T/C]CTGTAACTACACATCCAAGGAGATCGTACCAGTATGGTTACTCTCGTCTTTTCCTG	0.971	1	0.362	0.5891	0.5891	TTCAGCRGCCGCTACTGGAAAGTCGTGAGTGTTGGKGCAGCACTCTTTCTATTTCAACAGTTGGCTGGTATTAATGCTGTYGTATATTATTCTACATCTGTTTTCCGGAGTGCTTGGTCATTGCATCTGATGTTGCAGCAAGTGCTTTAGTTGGGGCAGCAAATGTTTTAGGGACAACTGTTGCCTCCTCTTTGATGGACAAGCAAGGGAGAAAAAGTCTTCTGATGATAAGCTTCACTGGAATGGCTACTTCCATGTTGCTTCTTTCCTTGTCCTTCACCTGGAAAGTCTTAGCACCTTATGCTGGCCCTCTTGCWGTAGTTGGAACTGTGCTGTATGTCTTGTCATTCTCTCTTGGTGCTGGACCTGTTCCTGCACTGCTTCTACCAGAGATATTTG…	AAB88879	putative sugar transporter [Prunus armeniaca]	1e-84
F0EU4810AC336	AC	ACTCTGTAATTGCCGTAAGGGATAAACTTAGGGGTAAAATTGGACAGACTAAGGTCAAA[A/C]GGTATTGGCCCGGTAAAGTTCCTGAGTGGGCAGACGAAGCTGATGAAGATGGGGAT	0.988	1	0.383	0.4582	0.4582	GGAGGCAGTTCATCTATGGCTTCCGCAGCACGAACTTCGATTTGAACTTCTTCTCCTGAGCCCCCACTTTCTCTTTCTCTCTCTCGCTCCGTTGCGCCGCCGATTGCAGGGAGAGCATCCGCCATCCCTGGTATCAGAACAGCTCTAATTGCGGCATAACTTGGTCCTGGAGGGAGTAATAGCACAAAGTGGTCTGCTGGTCATWAWTTTTTTTTTCCTCATTCATTTTGTGCCATACAACATACACAACAATGTCGGTGACAGCGGGAGTGAGTGACTCTGTAATTGCCGTAAGGGATAAACTTAGGGGTAAAATTGGACAGACTAAGGTCAAACGGTATTGGCCCGGTAAAGTTCCTGAGTGGGCAGACGAAGCTGATGAAGATGGGGATATCAGGA…	XP_002525686	microfibril-associated protein, putative [Ricinus communis]	2e-36
F0EU4814AT800	AT	ACCATGCACAGGGTGCTCCAGTTACTTGAGTCTGAGGTCATGACCCCTTGCCCAAGTGA[A/T]TTATATGATTCCAACTCCGATTGAATTTTCTGATGAGAAGACGGATATGTTGAGAT	0.962	0.979	0	0.8244	0.577	TGTGTACAGGCTTGCAATGGATGATGGTAGTGTGTTTGCATTGAAAAGAATTGTCAAAATCAATGAAGGATTTGACCGCTTCTTCGAAAGGGAGCTCGAGATTCTTGGAAGCATAAAACATCGGCATTTGGTGAATTTGAGGGGATATTGTAATTCTCCTACGGCGAAATTACTGATTTATGACTTCTTATCTGGTGGTAGCCTTGATGARGCACTGCACGAAAGAATCCGAGCAATTAGACTGGGAGGACACGTTGTAATATCATTGTAGGAGCCGCTTAAAGGACTTGCTTATCTGCACCATGATTGCTCCCCAAGAATCATTCACCGTGACATAAAGTCGAGCAATATTTTGCTTGATGGTAATTTGGAGGCACGAGTATCTGACTTTGGGCTTGC…	XP_002519895	BRASSINOSTEROID INSENSITIVE 1-associated receptor kinase 1 precursor, putative [Ricinus communis]	2e-120
F0EU4952AG372	AG	GTCAACCTTTCAGTGGACATCTTTGTCTTTTTGCATAGTCGTCGGGATCGGCCAAGATC[A/G]GGTGCATCAATGGATAATAGAATGTGGCTTCGAAGTGTCAATTGCCCTCTTGTGAA	0.96	1	0.117	0.822	0.822	TTCGGTATTTTYYASCTCGTTACCAATGTGAGAGAYGCCATTGAGTCCAAGGCAGTGGTTCGCTGGGGATTGCTTGGAGGCATTTTTTCGCTGCAGAGTCAATGRCATGGGTTTGGATGCTCTTCGTTTGCCACTTGATTGAAAAATGGAGATGGTTGATTTGTTTATCAGCATTCATCTGTCACGAGGACATTGTTTTTTGTGTTCGTCTGAAGAGAAGTCCTCCACTGACTTCAAATTTCGAAGTGCTCAAAGTGGTCTCTCTAAGCTGTTCTGACTTATTTTTAGGAAGCCAACTTCTCTGATCATCTGGTCAACCTTTCAGTGGACATCTTTGTCTTTTTGCATAGTCGTCGGGATCGGCCAAGATCGGGTGCATCAATGGATAATAGAATGTGG…	no hit
F0EU4980GT977	GT	TATAGATTACAGCTCGGCTAATGTTGATCTCGACCTGCGGTACATAATTATGGAAATCA[T/G]GGGCAATCTGATATGCAGAAGGATTCTTTTTGTTCCGAGGTCGTTCTTGCAAGGAT	0.984	1	0	0.8209	0.5746	CCCACGCGTCCGCCCACGCGTCCGGAACGCTCMYTACKSCCSGGGGCTTCCGCGAGTCGGAAGAGTTCGTGATGGAGACACAACGGAGCAGAAACCGTAAGGGCGCCAAGCGTCGCAGAGCTCAAGGCAACGAGCAAAACCGCGATGCTAAGAAGAGCAAATCGGAGCCTCCCGGTTCCAGCTTCCTCGAAAAGATGAAAGCGAGGTTATCCGGTGGGCATTTTAGGATGATCAACGAGAAGCTATACACCTGCACCGGAGAAGAAGCACTTGATTATTTTAAGGAGGACCCATCTCTTTTTAATGTGTATCATGCAGGATATCAGGCTCAAATGTCTCAATGGCCTGAACAGCCTGTTCATAAAATAATAGAATGGCTTCAAGCTCGCAGTCCTTCAT…	XP_002272751	PREDICTED: hypothetical protein [Vitis vinifera]	1e-98
F0EU5024AT436	AT	CCATGGCATATCTGATTTACTATAAGATACTAGAAATTTGAAATGCTACTGTACAGGGG[A/T]TCCCATCCTGAGACCTCTTGCGTCCCACTTCAAAGGGCATCATAATAGCCACCAAC	0.967	1	0.457	0.5579	0.5579	GATAAAGTCATTATGACAGACAAACTAGACAAACAGGTCGTACAAGCTTTTATGCAACGCATGATCATTGCTTAAACAGCAAGAATCAACATGCCAACAACAGACCATAAAGAAACATTGCCAACTCACGTCCCACTAAACTTTCCTCTAGCGTGAGTCATCAAAGCAACAGGGAGATGCCTCCAACCTCCAAATATTATACGACAGCTTTATGACTTGTTGACATGAAACTGAAGGCTGGACTGATGCGTTTTCCAGCAGGGATATAGCTTAAAGATCAGCTCCCAACATACAGCACTAGAAATCTCGCCGAGTGCGGACTTCGATGTTGCAGATAAYCATACAATCAACGATATGCCGTRCAGAATATATACAACCATGGCATATCTGATTTACTAT…	ACU18595	unknown [Glycine max]	6e-26
F0EU5154CT1369	CT	GCCGGTGCTCAGGTTCGAGAGAATCCGACCGGCGAACGGGTAGAAATAAGATAGAGTAA[T/C]CGCTAAAGAGCTCTTGAGGGCTTCCACGATGGAGGCGAAGTTACCGCCATCGTTGG	0.955	1	0.197	0.8065	0.806	ACAATTCAAAATTTTCTCCATTTTTCATATCCTTCCACAATTTCATATCATTTTAGCACAAAGAAAAAACAAAGCAATTCAATTATGCGATGTCTCTTTKKTGGKCACAACATACGATCTAAATATAGATTCGATAGTAGTTATATACATTGCGTCGTGAGAGGCTCTTCCTAATCAATTATAGTTACAATAGCTCGAACTAATGCAAATCATGATATATACGAACGCTACAGTTGAAGATATCTTGTAGACATGGGCTGAATAATGGGATCCGAGTCGAACGCGGCTGCCAGCTCCGGCCACAGGATGGCTGACAGGGTCCACGAGCCATTCGTCCTCTAGCGCTCGCCCTCTGATTCACATAACCGACTCCAATCTTTTCTATAGTGGAACAAACCG…	XP_002274239	PREDICTED: hypothetical protein [Vitis vinifera]	3e-125
F0EU5240CG557	CG	CCAATGCCCGGTCAACCCGGTGCTTTCATCTTCATGGCAGATAGGTGGAATCCAGCTGA[C/G]TTGAGGGACTCTAGGTACGTATGGCTTCCTTTGCTTGTCGGGGGTCCTGTGGATGG	0.985	0.989	0.317	0.7567	0.7567	TGAGAAGACTGGGAAGTATGTGATGTGGATGCACATTGACAATGCTAACTACACCAAGGCTGCTGTGGGTATTGCCACAAGTGACTACCCTACTGGCCCCTTCAATTATCTCTATAGCAAACGGCCCCATGGGTTTGATAGTAGGGACATGACCATATTCAAAGATGATGATGGCATAGCTTATGTCATGTATTCCTTTCAGAAAAATAAATAGTGTTCTACATGTCGGACCCCTCACCGAAGGATTATCTCGATGTGGTCAATGACATGAGAAGGATAACTCGTGGGACAGCATCGGGAAGCTCCGGCATTGTTTAAGCACGAAGGGACTTATTACATGATCACGTCTGGSKGCMSSGGTTGGGCTCCAWAACGAGGCAATGGCCCATGCGGCGGAAT…	XP_002525277	beta-glucanase, putative [Ricinus communis]	5e-95
F0EU5304GT573	GT	CATGGAACTGTTACTGATGAGGAGTGCAATCACTCGGATGAAGATCCATCTTTGAGGTG[T/G]TTTCCTAATGTTTTTGAGATTTGTGACAGTGGCCATCAGCAAGGCTGCGGAGGATA	0.966	0.989	0	0.8287	0.5801	ACATAAATGTTTCGACTGCAGCTTCCTCTGTAGGTGCTGTCGATATGGAAGATGAAAAACCTCATGAAGTATCGGTGGGAACAGAACTGATTTTTGAATCTACTGAGCAGGTGGTTGTGGATAGCACAAAGAGCAGGGAGAAATTGGATGTTGAGGATCGAGATCCTGCTATGGAAATGAGAAACTCTGATGGACCATCAACTGAGCAGATTGAACATGGGAGTGCAACCCCTCCCCAGATTGAACATGGGAGTGCAACCCCTCCCCATGCTAGCGAATGAGAATTCAGTTCCTATTTGTAGCGACTCGGAGAGGTCAGTGGAGGAATGAGGTGTCCCAAGTCAATGGAAGATGGGGAGAATCTACCCTCAGCAGAAGCAGAACTTTGTTAGAAGTGAC…	no hit
F0EU5417CT813	CT	TGTAAGGACAGCAGTGCCTGTGGATGGGAGGTTTGAGCACATAGTTCTGTCTTGCAATG[T/C]GACTTCTGACCATGCCATCGTATGGATAGAGAGAGAGGCCCAGAGGGCTCTTGATC	0.96	1	0.101	0.7573	0.7572	CTATCTGTTATGAAGAAGATTGCGGCACCCCCTTTGGGAACCCCAAGGAGGTTATGGAATAAACCCGGATTGGTTGGTTCTGAGAAAAGATTATGCAGATACACGAGGACGGGCACCTCCTTATATACTGTATGTCGATCACGATCATGTCTAGACATAGTTCTTGCTTTTAGGGGTTTAAACTTGGCCAAAGAGAGTGATTATGCAGTGCTCTTGGATAATAGACTGGGGAAAAGGAAGTTTGATGGTGGTTATGTTCATAATGGGTTACTAAAGGCAGCAGGATGGGTATTGGATGCAGAATGCGAGGTCTTGAAGGAATTGGTGGAGAAGTACCCTAATTACACACTGACTTTTGCTGGACATTCGTTGGGTTCTGGTGTTGCRGCATTGTTRACR…	XP_002513688	calmodulin-binding heat-shock protein, putative [Ricinus communis]	7e-137
F0EU5542AT667	AT	GGCGGAGTGGCACATACTCATTCCGCGGCACCTTTCGATGCTCGATTCTCTGAAGATGC[A/T]GCTCAGTAGGTAACTCCTTGTTCGATACTTTTCCGGATAGAGTTGAGCAGGTTGGT	0.955	1	0.415	0.7117	0.7111	CGACCCACGCGTCCGMCMGCGSGWACGCGSAGGGAGAGCGCTCGGGCGAGCTTGCATCCCAGGTCTGACCGCCAGCGGTGGTCTTCGCCGGCACCTCCAACGCCATCAGGGTTTGCAGAGAGATAGGGAAGTTTTACGGCTTCTTGCGAAGGTGGGTCTTGATCTTTTTTGTATAGRAGAGATAGGTGAAGTCTTCGGCTTTTTTGAGAAGGGTAGGGGAATTGGGCGTCCTGTCGGGATGGACAGCATTGTAGATTCCTTGAGCAGTGCGTACCAGGAGTTCCTTGCGGCTGCGGCGAGTGTTCTCGAGGCCAGGGAAGTGTCTGGGGCCCAGAAAATAGCTGCCACCGACGCYGCCCTGGAGAACTTCAAGCAGCACTGGGAATTGTTCCGGGTGGC…	CAN70933	hypothetical protein [Vitis vinifera]	1e-55
F0EU5748CT554	CT	CATAATTTGCACGGCGAGCGCCTTGGCCAGCACTGGAAACGAGAATTGGGTAGACTATG[T/C]GATGTCTAAGCATGCCGTGCTGGGTTTGGTGAGGTCGGCAAGCAAGCAACTTGGAG	0.999	0	0	0.243	0	GACCATTACGGCCGGGGACAACTTCATGGTCCTTTCCCGTACTCGGTTTTCCATTCTCTCCCTACAGAAATGACCAGCCACGCCTCAAACAAACTTGACGGCAAAGTAGCCATCATCACTGGTGGCGCGAGCGGCATCGGCGAGGAGGCGGCGCGTCAGTTGACAAATCACGGCGCATATGTCGTGATTGCAGACATCCAAGACAAAAAGGGCCACGACCTTGTGTTGTCGATCGGATCCCACCGGTGCACCTACATCCATTGCGATGTCACGGATGAGCATCAGGTGAAGTCCTTGGTGGAATCGACTCTTCAATCAAACGGTCACCTAGACATCTTGTTCAGCAATGCAGGCACAATGAATAACATCAAACAAGATATTCTTGAGTTTGATATACCT…	XP_002267041	PREDICTED: hypothetical protein [Vitis vinifera]	5e-84
F0EU5896AG1230	AG	GTCCGTGCATGGTTGCAGGATAGAAGCCTTAAAATAACTCATAATCTGGCTGTTTTTGG[A/G]GGCTGTGGGGTTGTTCTTACGGTCGTAACTGGCCTTTTTGGTATTAATGTTGATGG	0.976	1	0	0.815	0.5705	AGGATGGGCTCATTTGTGCTTTTGAATTTGTCAGAGGGCGTAGAAGATCGGGTCATTATTCGAAGTCGGGCTCGAAATTACTGGGCGGAGCGTCGACCAAAGCCGATCATTCGAAGGCGCCGGACAGTGCRAATGGCGGTGCGGTTGAGGCATTTCCTCAAGCAGTGAACAGAAGATGTGACAGTGAGGTTGCTGCTGGTGATGATAATGGCGATAGCCCAGTTCATGAGCAAGGCCAGCTTCGTGGTGTTGATAGGTTGGAGGGTAGTTCACTGGGTACCAATTGGGTGGGAAAGGATCTCGGCTCTCGCCCAAACTGTGCAAGTAGATGCGTGSYKGGGGGATGCAGCTAGATTCAWTGGATGACGATGAGGACCTGACTGTTGCGGATATGGCGAC…	CBI30820	unnamed protein product [Vitis vinifera]	4e-166
F0EU6273AC325	AC	CCCGATCCCCGAGGAGGGTCTCTTGGGCCTGTGGAAGATATACCTTGAGGAGGAGGTCC[A/C]GTTCATGATATGGAACCCATACGGTGGGGCGATGGCCCGGGTCCCCGAGTCGGCGA	0.964	1	0	0.8734	0.6113	CSTCCAGCGCCAACCTGACGGCGAACCGGACSGTGTTGACCGCTTACAACGCCCTCTTTCTGGGAGACGCGAACACCCTCCTTGGAATCATGGGCAAGSGCTTCCCGGAGCTGGGACTGACGCGGGCCGACTGTGTCGAGACAAGCTGGATTGGGTCGGTCCTGTACATTGCAGGGTACCCGAATACGACCGCCCCGGAGGTCCTCCTACAGGGGAAGCCCCTGTTCCGAAACTACTTCAAGGCCAAGTCCGACTTCGTGAGAACCCCGATCCCCGAGGAGGGTCTCTTGGGCCTGTGGAAGATATACCTTGAGGAGGAGGTCCMGTTCATGATATGGAACCCATACGGTGGGGCGATGGCCCGGGTCCCCGAGTCGGCGACACCGTTCCCGCACAGGC…	XP_002523162	Reticuline oxidase precursor, putative [Ricinus communis]	1e-63
F0EU6428CT213	CT	GTGATGACTTAAATTTATCAAATGGTTCTCATTCTGACAGAGGTTTGGATCTGAAAATT[T/C]ACTCGGTTGAGCCATCGTGGTTTAATGAATTTACTGGGGTCATGAAGAATGTTTGT	0.96	1	0	0.7598	0.7218	CGAAGCAACACAAATACACCACTCTAGGAAGTTGCTCAATGGCTGTGGTTTAAATCTGTCTACCCACGCCATCGGACCATAGTAATGGTGATGTAGTGGATCTGTCGCCCGTTCGCAACAAAAGGAAGAAAGACTATTCTCCAAATGGAAATAGTGATGACTTAAATTTATCAAATGGTTCTCATTCTGACAGAGGTTTGGATCTGAAAATTTACTCGGTTGAGCCATCGTGGTTTAATGAATTTACTGGGGTCATGAAGAATGTTTGTGGCCCTGCTACAGCAGCAAAAACAATATATGAAGATGATGAAGGGTTTCTGATCATCGTCAGCTTGCCTTTTGTAGATCTTCAGAAGGTAAAAGTTACATGGAAGAACACTAACTCGCATGGGATCGTGA…	XP_002528431	conserved hypothetical protein [Ricinus communis]	3e-78
F0EU6586GT172	GT	CGATGTCTTCACTCTCAACCCCCTACCAGTTCCAGTCCTTGTGATCCTGGCAGTGATCT[T/G]TATCTTTCTAGGCATATCTTGGTACTTCAGCTATGAATCGGCGGTCGAAACCGCCG	0.988	1	0	0.807	0.7666	GGCCATTACGGCCGGGGAGAAAACATTAAAAAAGAAMACMAAAACAAATATSRGAAAAAAAAATACCTCTCATCATGGCCTATGGGAGAAGAAGCACAGCTTCTTCAATCTCCGATGTCTTCACTCTCAACCCCCTACCAGTTCCAGTCCTTGTGATCCTGGCAGTGATCTTTATCTTTCTAGGCATATCTTGGTACTTCAGCTATGAATCGGCGGTCGAAACCGCCGGAGAGCAGATGGGTTGGATCCTTTTTGCGACGCCTATCGCTCTGATACTGCTTGTGAAGCTCCTATCCTCTATGGATGATCCAGAGAGCTTCCTCACCAGCTCGCCATGGGGCCGGCGCAGGGYAACTTACAGGGGGCCATCCGAGGGTAGCTCACCATGGGGCGTGGCGG…	ACU19480	unknown [Glycine max]	2e-18
F0EU6842CT338	CT	TTGCGAAGCAGTGGTTAGTCAGTCACCAAGTGCTCCAGATTCAGGAGATGAGGTAACAA[T/C]TGAAGCTGGACAAGTATCTCCACAGGCTGGTGGGTTTTCAGAGGACAAAGTAGCAG	0.963	1	0.138	0.7087	0.7072	GCCATTACGGCCGGGGTGACCGGTGGGAGACAAGATGGAGAAGCATATACTTCCAGTTGTAATGGAAGTGGTTCTGAGGAAGAAAAAGAGACTGGCATGCAAGTGTGTTCAGAATCCGACGGGTGCTCTGGTGGAGTTGTGCCTGATGAAAAAGTTGCTTTGGTTAACCCAGTTTCTTCTGAGGGTCTTGCTGTTATGTCATTGGAGTGTGCCATAGTTTCTGAGACTGAAACAGTTGAGCCCGTGAATGAGAGTCAACATAAAGTTGAACCTGAGAATTGCGAAGCAGTGGTTAGTCAGTCACCAAGTGCTCCAGATTCAGGAGATGAGGTAACAACTGAAGCTGGACAAGTATCTCCACAGGCTGGTGGGTTTTCAGAGGACAAAGTAGCAGTTACT…	NP_192009	ubiquitin family protein [Arabidopsis thaliana]	2e-20
F0EU6855CT493	CT	CTTACGCTTGATCGCGTGTCGTTTCTGCGGGGACATGGTCCATGCAGGAGACACTGCAG[T/C]GGACCTGAGAGACAAATTAAGAGGTCTGTGTGAGCATGAGAGCATCTGTGGATCAA	0.994	1	0.213	0.7191	0.7184	TAAGGTCTTGGAGCAGGCACTTATAGCGTTGGTGTCTATGGCTTCAAGGGAACAAGTAAATTCCTGGTWWCAGTTACKTDTTAATGATAATATCCAGAGGACAGTGGGTCAACAGGCTGCATCCTCATCTTCACCTGCAGAGATGGATACTGTGGAGTGTAGAAACTGCAAGCGTTTCATACCCAGTAGAACTGTAGCACTGCATGAAGCATATTGCAGCAGACATAACGTAGTTTGTCAGCATGTGGGTTGTGGAATAGTTCTAAGAGTTGAGGAGGCTAAGAACCATGTGCATTGTGACAAATGTGGACAAGCRTTTCTAGCAAGTAGAAATGGAGAAGCATATGAAAGTGTTCCATGAGCCAATCCAATGTCCTTGTGGAGTTATCCTGGAAAAGG…	XP_002529342	ubiquitin fusion degradaton protein, putative [Ricinus communis]	2e-81
F0EU6977AG438	AG	CCGATGTCTGAAATCGCATTGACTCTTTCTTTCTCCAAATGCCCGACCAATATCTGCAC[A/G]TGATTTATTATACAAGCATGCAGCCCTCTGCTGTGTGCCCCTCGAACCCCGCTCAA	0.999	1	0	0.7534	0.5274	TCGGATCTATTCTGGTTTTCACTATGACCGGTTCAGTTCCCTGATAAAAAAAATTAGGGGTCAGACTTAACTAGTTTGATTCCATGCCAGATGCAGGGCTAACCGGTTCGATTCCTAGTTGTGAATACTAAAACTACTTTGACAGGATGGATTTCCAGTTTCTAGTCTAAAACTATCTACCTTTAAACCAATCATCCTGATGAACAACATTACAGTTCATCCCCGACACGAGCCAGAAAACAGCCACATTAGCAACACAAGCACTGTAATACAAACATCAACTTCATCCTTCATCTTCAAGAATCCGAAAACAGGTAACACACGATCTTCACCAGCTCCTGTAAACATGGCCTATGTCATTGGTATAAACATGAGGACCCGATGTCTGAAATCGCATTG…	XP_002271487	PREDICTED: similar to tobamovirus multiplication 1 [Vitis vinifera]	0.2
F0EU7049CG293	CG	TGTGTGAGCTTGTTCACTGATCCAAATGATCATGTAACAGCCACAATGTTATTGGCCTC[C/G]ATACCGGATATGTGAATAAATTTTATGGTACATTGAGGTTTGGAATGAACCTGGCT	0.985	0.968	0.423	0.6237	0.618	CTTTTGCTATTGCCGTCGAAACCTGATTGCTGGGATTTTTGGCATGAACATCCCTTGTCCATTGTATGATCTGCATGGGATATTTGACTACTTTTGTGGAGTTATCTCGGCTGCCTGTATTATGATCTTCTTTCTCATTTTTGGTTATGCAAGATGGAAGAAGCTACTTGGCTCTTAAGACTTCTGCACTGATAGCGGTTTCCTGTTTCATTAAGTGAAAAGGAGGATCGAAATGTGTGAGCTTGTTCACTGATCCAAATGATCATGTAACAGCCACAATGTTATTGGCCTCGATACCGGATATGTGAATAAATTTTATGGTACATTGAGGTTTGGAATGAACCTGGCTTTTAGTATAACTTTTTAATATAATTTGTAGTTGTGTTT	XP_002309039	magnesium transporter [Populus trichocarpa]	2e-14
F0EU7301GT492	GT	AACAACAAGACTGCACTTCTTGTGGGAATGTCTCTGGCACAGATTGGGGAATTTGCTTT[T/G]GTCCTTCTTAGTCGTGCTTCTAATCTTCGAATAATTGAGGGTAAACTGTACCTCTT	0.991	1	0	0.8404	0.5883	TACCATGACTAAATCGTTGGTGATTCTAATTACATTTTTGGTCGATTTTGTTTGATATTGTCGAGTACATGTGTACCATGGTTCCTTAAGCTTATGATCAGTTTGTCATCACAAACTAATGAGCTTTATCAAWTGGCATCGGTGGCTTTCTGCCTGCTTGTWGCTTGGTGTAGTGACAAGTTGGGCCTGAGCCTTGAACTGGGCTCCTTTGCTGCTGGAGTGATGATTTCAACRACTGATCTAGGTCAACACACACTTGAACAAGTTGAACCTATCCGAAACTTMTTTGCTGCTCTTTTTCTTGCCAGCATCGGAATGTTGATACATATTCAGTTTCTCTGGAATCATGTTGATATATTACTAGCAGCTGTTATATTGGTGATCATCATAAAAACAGTA…	XP_002514145	Inner membrane protein ybaL, putative [Ricinus communis]	4e-77
F0EU7320CT154	CT	TACTCCAATCAAGGTCGGTCACGTAGACGATGTTCAAGAACTCAGAAGGTCTAAGCCTA[T/C]GAAAATCCCCACGAGATTTGTCCGGGATATAGATGAGAGACCAACTCTAGAGACTG	0.986	0.989	0	0.8556	0.8129	GGYCATTACGGCCGGGGATACCCAGAGCTTTTAAAAAAAGTTAGAACAAAACTCATTGCCATCTCTGTAACCATTCGATGTCTCCCGTACCTATTACTCCAATCAAGGTCGGTCACGTAGACGATGTTCAAGAACTCAGAAGGTCTAAGCCTAYGAAAATCCCCACGAGATTTGTCCGGGATATAGATGAGAGACCAACTCTAGAGACTGTCGCTCTGCCTCCACCTTGTGAAAGTTCCAGTTGTTGATTTGYCTAAGCTTATGAGTGGAACAAAAGATGTGAGCAACGCTGAAATATCACTACTTGCAGCTGCCTGCCAGGAGTGGGGATTTTTTCAGGTGGTTAATCACTGTATTGATTTGGGTGTGTTCGAGAGAATAGAGGAGGTGGCAAAGGAT…	XP_002516897	Flavonol synthase/flavanone 3-hydroxylase, putative [Ricinus communis]	7e-153
F0EU7449CT113	CT	ACATGATTGTACTCTAGGACGCTCCGTTTCTTTTTCTTTTTCAAGGATGAGAGGACGCC[T/C]CGAGATTTCATCAAGGAGTACTTGACATTCTTAATGAATTTGTGCATTTCCTCCGA	0.993	1	0	0.857	0.5999	CCCAAACACAATAAATGACACTAAAAGTTTAGGATTTGTGCTGTCAATAAACAACATGATTGTACTCTAGGACGCTCCGTTTCTTTTTCTTTTTCAAGGATGAGAGGACGCCTCGAGATTTCATCAAGGAGTACTTGACATTCTTAATGAATTTGTGCATTTCCTCCGATCACTTTCATCCTTTCAAGTCTTCACGGTTTCTACATTTTGTACTTACCTTCATACCACGTGGAAAAGACTAATCATTCTCTTTAAGTTCATAATGCAGGATACCCAGCAACTTTTGTTAGCGCACTATCGATAACGGAAACTCCACTTTCTGATRCAACCACAGCGGTGCAAGGAAACTTGGATACGATCCCATGGTCCACCACTCTATCTACTCTGTCAAGGCTCTCG…	XP_002529890	ribose-5-phosphate isomerase, putative [Ricinus communis]	2e-20
F0EU7490CG57	CG	CCCATTACGGCCGGGGAAAAAAAAAGGGACTGCCAAAGTAATTTTTGAGATGGAA[C/G]AGCAGACGTGGTAATTTCGGGAGAGATGAAGAGGAGGAACTAATTAAAGATAAGGTGAAT	0.987	0.798	0	0.8387	0.5871	GCCCATTACGGCCGGGGAAAAAAAAAGGGACTGCCAAAGTAATTTTTGAGATGGAAGAGCAGACGTGGTAATTTCGGGAGAGATGAAGAGGAGGAACTAATTAAAGATAAGGTGAATCTGTAGTTTTCTACTAGTGCTACTTGTATATATGAGTCAATGGGATGTTGTTGTGGAATTTATTTTTTTTAAGTGTTCTTGGGTGTCAATCTCGAGAACTTGTACATGTAACTTATGGGGGTCGTGAGAGATGTTAAATTTTTGCAGAATAAAAGGGGGAGAGAAGTCTTTCTCTTTGTTAGGGTGTGTGTTTCTGTACCTCGTTTTTGTGAGAGCTGGTTGAGAAGTGTTGAGAAGGAGGGAGGGAGTGAGTCTGTGTTGCTCTGTGTAGTCTTGTTTCAT…	no hit
F0EU7776AG122	AG	TGACTGGCTGAATTCCGGCTCATGAAACAACAAATCACCAGATGGCCGATAGCCAAAAC[A/G]TACGAATGAAACATATCTTACTCCAAATAAACTCGCAAAGGGATTATTGAACAAGC	0.973	0.989	0.086	0.6174	0.5791	GGGGAAAGAAACTAAATGCTTATAATCTTATAAACATGGCTRTACACCACCGCATATATTTCTGACTGGCTGAATTCCGGCTCATGAAACAACAAATCACCAGATGGCCGATAGCCAAAACATACGAATGAAACATATCTTACTCCAAATAAACTCGCAAAGGGATTATTGAACAAGCATAAAAAAAGAGCTTGCCTTACTAACTAGAGATGTTAAGATGGTCCAATTGATGCAACTTGCCCAATTGGAATAATTTCAATCTTACCAACACAAGGCGAAAACACAAACTCCACTTGTTCACGCTCGGTCGTGTGGACAAAATGTACAAGCATTCTGAGGCCCTGAATTCCAGCCGGACGCGTGGGTCGACCCGGGAATCCGGACC	no hit
F0EU7847AG660	AG	TTGGTGCACAGTTTCTCTGCCTCCTTGAAGTCTTTGAGTTTCAATTTGCAAGCTGCATC[A/G]TTAAGGTTGCAGGTGTTTTTTTAGGGTTCTTTGCCTGCTGCTTCTCCTCATCACTA	0.968	1	0.043	0.774	0.774	CAAGTCGATGGTCATGCTAAGTGTAATTTCAGAAGTACACAGCTAGCTGACATGGGTACWCCTTATCAAAACGTTTTTGAACATACAACACCATAAGCTATTCACAGCACGGAGTTTTGGTATTATATTTAACAAAACGTGATAATAGTTTATTCCAAAATACACGCCAAGACAGTCTCAAGTCGATAGACGAGTTTTTAGCGTCTGTTAAGGAATACATGGACAGTTGATGTGGGTACACATTACTCAAGCGGACTCCAAACATACATCACCATTAGCTATTCACGGGTACAATCTACGCTTTGCTATCTATCGTCATAGGTGCTGCCTCGTGCTTTGCCCCCATGCCCGCTGTTCTAGAATGCTCCAGTTTGTTCATCTTGGCAAACATATTCCCAT…	XP_002534361	peptidylprolyl isomerase, putative [Ricinus communis]	5e-91
F0EU7890CG124	CG	GACCCAAAAATGGTTTACCTCGCTAAGCATCATGGCTGGCAACATGAAGATTTTCAGCC[C/G]AGGAGATATGGAAATTATCAAGAGCTGTGGGGACAAAATTAACCTTTGTCAGGAAA	0.968	1	0.223	0.7384	0.7384	CAAGTAACGATCAATGGACATTTCGAGTYGCTCATCATGCCCCTTGGTTACTTTACTGGTGGATGACCCAAAAATGGTTTACCTCGCTAAGCATCATGGCTGGCAACATGAAGATTTTCAGCCCAGGAGATATGGAAATTATCAAGAGCTGTGGGGACAAAATTAACCTTTGTCAGGAAAAGATACAGCACCAAGGTGTTCATGAATCTCTACACCGGGATTTAATAGCAGGTTATGCAAGCTGGGAATTTGATCCCMTGGAACTGGAAAACCCTTTTCCCGACAATCAGGGCTCAGTCCACCTTTTGGCAAGGGATGGAAGACCGCATAATTCCATGTGAGATTAACCAGTACATTGCACAGAAACTTCCATGGATTTCGTTACCACGAGGTGCCCAA…	NP_197638	esterase/lipase/thioesterase family protein [Arabidopsis thaliana]	1e-36
F0EU8007CT629	CT	TTGACAAAAGAGCATATGCAGGCAATGAATAAGGTGGTTGCCAAGTCCTGTGAAGATGT[T/C]AAACAGAGTATAAGAAGGGCTCGCCAAAAGGCATTGGATACAATAAAGAAAGCCGG	0.962	1	0.064	0.6866	0.6866	ATAGGCCACGTCCTTGGTGCTGCGACGCGCCGTTTCATGTCGAAGCGTCCTCCTCCGCCGGTGCATCGACCTCCAGAGCCGCGATTTCTCTGCCGCCGTCGCTCGCCCGGCGGCGTCTCGTCCGATCCCGCTCGCCGGATCGGACCTCCGTCCCTCGCCCCCGCCGAATTCATCAGATTGAACGCCAGGGGATTCGCCAAACGGCAAAAAATACAAAGGATGATTCGGCTGCCGGTTCGGTCGACGTCGCGACGGACATCGGGCCCAGCGTCAAGGAAGCTGCCAAGTCCCAAATGGATGCCGCCGTGGTGGCGTTGTCGCGCGAATTGGCGAAACTTAGGACTGGGAGGGCCTCCGCAGGGATGCTCGATCACATTATAGTGGAGACYAGTGGCGTGA…	XP_002509550	ribosome recycling factor, putative [Ricinus communis]	6e-77
F0EU8083CT1186	CT	GCCATCTTGAAATTGCACATATCAGTAAGGAAATGTCAAGAAGTGCATTCATAGCATTT[T/C]GTCTGCTGCATCTGACTGGTTTGCTTCACCAAAGCTCAAAGGTAACAACTGATCCC	0.968	0.989	0.032	0.593	0.593	CGTCCGGTCGCCGTCCGCCGGTTGGAGGAATACGGCGGGAATCTTGACGCGGCCGTCCTTTCCTTTTTTGCTTCTTTGCTGCACCAAASATTTCCTCCCGCAGCTTATGCATACCCTCGTGAAATGTATAGCCAGAATCACGCCGGGCGAACAGGGCTCGTGCCGCTCTTGGATACCCTTATGAGTTTCAAGCCTTCTTCCCTTTTTGACCCGAACTACAGGAGGAATTTCTTAAACCAGATTGGCGCTTCTGCATTTACTAGTCCCCAGCCGCTTGCTCCTTCTCCAAGCTACGCAGCTGGGTCGGCTGAAACATTCCGCGGCGGTTATGGGGCGCCTTATCATCCGGGATCGATTGACACCGGTTGGTCGTAATTGGAACGCCAGTTTATTCTAGAA…	XP_002511798	ara4-interacting protein, putative [Ricinus communis]	1e-24
F0EU8335CT98	CT	TGCCTTGGAAGAGGATGGTGCTGAGGAGAGCAAGATGGAGGAAGTGGACTAAGCTTCTG[T/C]GACATCGAAGTGAACTCTTTTTTGTACTAGTGTCATAGAAAGAAGAGGGTGTGTGA	0.955	0.787	0.257	0.3342	0.3259	TACGAGGATGAGACTGCTGGTGATGATGTTGACATGCCTGCCTTGGAAGAGGATGGTGCTGAGGAGAGCAAGATGGAGGAAGTGGACTAAGCTTCTGTGACATCGAAGTGAACTCTTTTTTGTACTAGTGTCATAGAAAGAAGAGGGTGTGTGATATGTTAATGGATATAATGGTTCTAAATTGTTACTTCTATTATTGTATCCATAAGGCTTATGATCTGAAAAGAGTCCGATGTTTTGTGCCGTGTTTGGTTTTGAACTTGAACTTAAAACGTTCTCTGCGATAGAATTTCAGGGTAA	AAQ08597	heat shock protein [Hevea brasiliensis]	8e-07
F0EU8552GT144	GT	TGCAGTTCTCTGCACCGCCAAACTCCCATCTCTGCGTCCAACTATGAGAGAGGTGGTAA[T/G]CATGCTCAGTGATGCCGAACCGTGCACGTTAAGGTATATGGAAAATGATGCTGATA	0.967	1	0	0.6579	0.625	CGACCGCAAGAATGTCCTCAAAGTATTAGACGATAAAGTGGCATCAGACCATATTGAAGATGACATGATTAAAGTGTTGAAAGTTGCAGTTCTCTGCACCGCCAAACTCCCATCTCTGCGTCCAACTATGAGAGAGGTGGTAAGCATGCTCAGTGATGCCGAACCGTGCACGTTAAGGTATATGGAAAATGATGCTGATAAGAACGGAAGGCCTGTCTTTTGTTAAACTTTCTCTATAACTAGCATAAGCTAAGGTTGAGCTTCAAGCTCTTATGTAAATGTGGGTGCCTAAAATGCTCCTCAGCTATTCCATATGTGTGGTATTGGTAAGTTTTGGTTGTCAATAGCAGCAGTAGGTTTACCATCACATGAAGTGAATGCATTTTTCTGGGATATAGG…	XP_002526416	serine-threonine protein kinase, plant-type, putative [Ricinus communis]	5e-15
F0EU8819CG786	CG	CACACGAGAAGGGTCGAGTCTCGAATCCTTTTCCTCCTGATTTGTGATTCGCACTCCTT[C/G]GGAACACAGTTTAGAATTGATGATCGAGTCCTCAAACTTACATTGTATCGGGAAAA	0.971	0.936	0.119	0.5566	0.5548	CGGTCCGGATTCCCGGGGTCTGCATATGGGTGCTGGTCGCATTACATGCCATCTCCTTCTGCAAATGGAACTAGGGGTGAGTTCAAGAGGGATTTGGAAGAGAGTAGAACGACCGCTTCTAACTTGAACAGAGAACAAGAAATCAGGGGCTCCAAGTTGAGATGCCGCTACACTGAAGAGGAGATCCTGGAAAGAGCGGGACTTTTGGGGATATCTGATGCAATCTTTATATCAGACTTGTGCAGGAGCTGTAGTCATGACRGATGTTGTCTTTTGGTGCGTGATAGTCCCATTCATGTCTACAGAACGTCTTGGCCTGAACGTGGTGATGGGATGCATGCACACACTGAATGCCTTCTTCCTCCTAGTTGATACTGCGCTCAACAACCTTCCATTCCC…	XP_002279985	PREDICTED: hypothetical protein [Vitis vinifera]	7e-74
F0EU8822AG132	AG	AGTTCATTTTTGAAGGGAAACCGCCTTCATGGTATTGTCTTGTTGCTCTTCCACTTGTC[A/G]TCAGTAGCATCTCAATATACCAGAAATATCCTTACCGAGTCAAAAAGAAGGAAGCT	0.963	0.989	0.258	0.3782	0.3782	GCCCATTACGGCCGGGGGTGGTTCGTAAGGGATTTGTTATTGTTTCCGCGCTACTAGTCACAGCCTTGCTGCAGTTCATTTTTGAAGGGAAACCGCCTTCATGGTATTGTCTTGTTGCTCTTCCACTTGTCGTCAGTAGCATCTCAATATACCAGAAATATCCTTACCGAGTCAAAAAGAAGGAAGCTTAGATCACAGTGTTCCGAGCTCGAGGGGAAGTATTTGATTCGCCCCTAATTGTATTTGATCAATCATATCTTCCAGCTGGTAATTGTAGCTTKRGGRRGTTTAGGTTTTAGTTGCTACAAAATCGATCTCTCTGATGTTTCCATTGTCCCTGCTTCAATTTTTTCATTTCTAGATATTTTCTTCCATTTAATGCTGTGGATCAAGAGCTTA…	XP_002531256	UDP-N-acetylglucosamine transporter, putative [Ricinus communis]	3e-21
F0EU9063AT459	AT	GCACGACTCCACCATCCCCACAGATACAGTGTCATAGAGCAGAAAAAACCCTGAAAGGA[A/T]GAATCTATTTCGGTAGTTTTTCTCGGAAAAAACTTGGACTATGCGAACGTTGAGAA	0.957	1	0.053	0.4876	0.4823	GGTCCGGATTCCCGGGTCGACCCACGCGTCCGCCCACGCGTCCGCTCGATACGCAATGTATGGGGCTATGCTTACAGCGACGAGACAGCAGTGGTCGAATATGTGGCTGTTATGATGCCGATTCTAGCGGCTTCAAACTTCTTGGATGGGCTCCAGTGCKTCCTTTCAGGAACTGCTAGAGGATGTGGTTGGCAAAAGATTGGTGCCTTTGTCAATCTGGGGTCTTATTACTTGGTTGGCATTCCATGTGCAATACTGCTAGGTTTTGTTCTCCATGTTGGTGGGAAGGGTCTCTGGCTAGGAATTATCTGCGCGCTAGTCGTGCAAGTGTTCTGTCTTTTCTGCATCTTTCTCCGTACAAACTGGGACCAAGAGGCAAAGAAGGCTACTGAGAGACGT…	NP_200058	MATE efflux protein-related [Arabidopsis thaliana]	1e-43
F0EU9391AG306	AG	ACTACAAGCACAAGCGTAAGAGGGGATCAGTACCCAGTAGCCCCAGTGGTGTGATTGAT[A/G]CTTCTTTCAGCTGTGACAGTTCGAATGATTCGTGGGGTGTGGCATCGTCTGTTTCT	0.956	1	0.335	0.5404	0.5378	GCAGTTTTTTCTGGATGTGCGAGCGTTTACTTCTCTCAGTGGTTGCAGATGTGAGGCTTGCAAGTTTTCTTCCGTCAGTTGTTGCCACGGCTGCAATGTTGTATGTTAACAAGGAGATAGAACCGTGTATATGCAGTGAATTCCTGGACCAGTTACTGAGCCTGCTCAAGATCAATGAGGACCGAGTAAATGAGTGCTATGAACTCATTTCTTAGTAATTGTCAATCGACCATCCTGAGATCCTCAACTACAAGCACAAGCGTAAGAGGGGATCAGTACCCAGTAGCCCCAGTGGTGTGATTGATACTTCTTTCAGCTGTGACAGTTCGAATGATTCGTGGGGTGTGGCATCGTCTGTTTCTTCTTCACCGGAGCCTCGGTTCAARGAGGAGCAGATTC…	AAO72990	cyclin D [Populus alba]	3e-24
F0EU9970CT331	CT	AAGAACTCGTACGTTTGTGCTGCTGAGGAAGTGTCGCTAACGTTGTATGCTGTGTCTGT[T/C]GTTGCATATGAAAATCCCGTGCCCACAGGTGCATCCAAAAATATTATATTGGCTAC	0.977	1	0.404	0.6357	0.6357	ATTGCAATCYGTTTTCGTSGTCTCGTAAAGTTCATCCGATACGAGAGCCATCTTGTTAGCDTATGGAATTCTAAAACTCDTGTCCTTCTYATCRCAAGTCACCGGATTGCCTAGCGTATAACCCACGAGATTCATTTGCGGCTGGCGTCCAGCTTCAATTCCATCCTGTATATTTTTAACAATGATGGGGATAACGACACCGGAATAAGAATCWCCAGTGATGTAAAGCGGATTGGCGAGGAAGCTGGGGTGAGACACAAGCCACTTTCTTAAGAACTCGTACGTTTGTGCTGCTGAGGAAGTGTCGCTAACGTTGTATGCTGTGTCTGTYGTTGCATATGAAAATCCCGTGCCCACAGGTGCATCCAAAAATATTATATTGGCTACCTTTGTCCAGGA…	XP_002522136	serine carboxypeptidase, putative [Ricinus communis]	1e-48
F1EU10183AG374	AG	CAGTCCTTGAGCCTGTTAGGATTGGCATGGAAATATTGGGAGGAAGACAATGTACTTGC[A/G]CTAGTGGACCCTAAAATTTCTGTTGGATGCTCCGAGATTGAGATCATTAGGTGCAT	0.979	0.957	0.322	0.3712	0.3687	TGGAATTTTGTCGAGGCCTACTATACCTTCTTCGTGACTCCAGACTACGGATAATTCATAGAGATCTTAAGACAAGTAATATCCTSTTGGATGAAGAGCTCAATCCAAGAATTTCAGACTTTGGAACGGCTAGAATATTTGGGGGAGAAGAAAATCAAGGAGATACACTAAGAGTTGTGGGAACCTATGGTTACATGGCTCCAGAATATGCAATGGAAGGGCGGTTCTCGGAAAAATCAGATGTCTTTAGCTTTGGGGTAGTATTGCTGGAGATTGTAAGTGGAAGACAGAACACTAGCTTCAATGAGGAAGATCAGTCCTTGAGCCTGTTAGGATTGGCATGGAAATATTGGGAGGAAGACAATGTACTTGCACTAGTGGACCCTAAAATTTCTGTTG…	CAN63987	hypothetical protein [Vitis vinifera]	5e-74
F1EU10334CT209	CT	AAGGGAACAGAATTGATGATAACTTGTTCAGCAAACGGGCATGGAAACATATGATGCTG[T/C]TGTTCAATGCAAAATTCAAGTTTCATTACGAGAAAGATGTCCTTAAAAATCGCCAT	0.983	1	0	0.8192	0.5734	CCATCGCCGGTTTCTTCAATCGASYTCWWGWMMACTMGTYTMKTCRAGCATGGGCATCCGGCCTCGAACTGATGCTGAACGTCTGAGGACAATTTGGACTCCTGAAATGGATAGGTACTTCATTGACCTTATGCTAGAGCAGGTCAACCAAGGGAACAGAATTGATGATAACTTGTTCAGCAAACGGGCATGGAAACATATGATGCTGCTGTTCAATGCAAAATTCAAGTTTCATTACGAGAAAGATGTCCTTAAAAATCGCCATAAATCACTTAGAAATACATACAAGGCAATAAAAAATCTTCTTGAGCAGACGGGGTTTAGTTGGGATGAAACCCGAAAGATGGTGATTGCTGATAACAAAGTTTGGGACGACTATATCAAGGTACACCCAGATGC…	CAN71765	hypothetical protein [Vitis vinifera]	8e-60
F1EU10463AG95	AG	AGTAATAAGAGTCTTCAAAATACACAACAAACAACCGAGGCCAAAAAAAAACAATTGAA[A/G]GGCTATCAATAACAAGATAGCTCTGCAACCCCAAAAAACCAAAAACTTGAATCACT	0.97	0.585	0.064	0.871	0.8274	AGTATACAATAGAACTATGATTARAWTGAATTAGTAGTAATAAGAGTCTTCAAAATACACAACAAACAACCGAGGCCAAAAAAAAACAATTGAAAGGCTATCAATAACAAGATAGCTCTGCAACCCCAAAAAACCAAAAACTTGAATCACTTCAATTGCTCATCTAACTTCAGCCGGAGATGTTTAAAAGATTTACCAACGTTAATCCCCCACGGCATATTTGCTTATGCACATGACCTTGTCCCCAAAAATAATACAAAAAGCATATTATCTTTTTACTCCGCGGGCGTCTATCTACACTTTCTGGAGCGAACTTTGTTATTCACAGGATGGAGTCCAGATAGCTGTTGCACCGCCTCCGGTTGAACCCCGGCCGTAATGGGT	no hit
F1EU10498CT152	CT	GACATCGTCAAGGAGCCATTTTTCATACAAGAATTTGCATATAGGGACATACTAGGCCG[T/C]CCCCGCTGTTCATGATTCCTTTCTTTTTGTTCCTTTTTTTTTATGGGTGTCTGCCA	0.971	1	0	0.8209	0.5746	ATGTCTGGTCCCAACTTCCATCAGGCTTTTGCCTCCTTTCTTGACTATAATGGAGGAGACCAGTGGCTTTGAGCACGACATGAGAACTGTACGACATCGTCAAGGAGCCATTTTTCATACAAGAATTTGCATATAGGGACATACTAGGCCGTCCCCGCTGTTCATGATTCCTTTCTTTTTGTTCCTTTTTTTTTATGGGTGTCTGCCAATCACTCTGTTTATTCACTCCRGGATCAGCTGTTGGGGTCTCAAACTAAAACATCATTGCACAACACGATGTTGGCCCAACTTGTCAGATAAATAATCCCATGACTAGCTGTACTTAGCTCCAAGAGAGAGAAAGAGAGGCCTCTGTAAAGGAAATCTTTTTCAAGTTCTTACTTCGACTTACTTGRAASK…	no hit
F1EU10667CT128	CT	TCTGAAGCAGGAAAGTGACAGTACATTGCACCAAAGCCAGTGAACGGGAGACAGCCACT[T/C]CAAAAAACTGAGTACAGAATTCAATGCCGTTAACATCAAATGAGTAGTTTGTGTTC	0.965	0.989	0.016	0.4362	0.4362	AACCAGTAGAGAATGAATTCATTTACTCCAGTCAGTTTCAAATCATCTAATCATTCCTGATGGGCATTTCTGAAGCAGGAAAGTGACAGTACATTGCACCAAAGCCAGTGAACGGGAGACAGCCACTTCAAAAAACTGAGTACAGAATTCAATGCCGTTAACATCAAATGAGTAGTTTGTGTTCATCAGTTTGTTGAGCTCAAAGATTTCCTAAGACTTCGGAGGATGCTCCACATGAATGTGGAAATAAAAAAGAGGATTATACCAGTCAYGATGGCATATTTGAGTCCAAGGTTCGCAAGCAAATTCACCAGAAGCCCTGCGAGGACAACACCGCAAAAATTGGCAGTCACCGCAGACCAAAAGGGCATATCCAGAACTGAAGCTATGATAGCTCCG…	XP_002311878	predicted protein [Populus trichocarpa]	4e-26
F1EU1085GT44	GT	AGAAAAACAACTGACCAGTGAACGAACAAAAGACCAGCCTTT[T/G]AACCTTTTTCTTCTAGTTTTCCCACTTCATTGTGAGTTACTGCGTATCGGAATGGGGAAT	0.972	1	0.005	0.7544	0.7167	AAGAAAAACAACTGACCAGTGAACGAACAAAAGACCAGCCTTTGAACCTTTTTCTTCTAGTTTTCCCACTTCATTGTGAGTTACTGCGTATCGGAATGGGGAATATTCATTAACATAAGCCACAGTTCAAGGCACAAGAACGACTTTGTGCAGGCTTAATATGATCAGATCAAGACTATTCATGTAGCTATATGTGCTCAAGGCCCATGAATGGCACGCATGAGAGACGATAAGGACATGTATCAATCAATCTCATGCACTTTCTTAGGGTAATCTATTCGAACTTCTTGGCCGTGAGCTTCCCTTTGGGGATCCTGCTGAGAAGAACAGTATCCAATTTACGATAGTGATGCTGAAGCTGGTCCAGGACCTGGTCACCGAAGCTGTCGACTTGATCTT…	XP_002521590	conserved hypothetical protein [Ricinus communis]	5e-100
F1EU11290AG440	AG	TACAAGCCATTTGTCTGTGCTGACTATCTGAAATTTAGGGAGAGCAACGAGGAAGGAAA[A/G]TTTGAGAAAATTGGATACACTGTCAAGGATTTTGCAGGGGTCGAAATTCAAGCAAC	0.993	1	0.085	0.8554	0.8554	AACTGTTTCTATTGGTTTATTTTGTAGGATCGTGAATTATTCCCCTCCTGAAAATGTAAAAGAAAAAGAGGTTGAAGGACTCGGAATGCATACGGATATGAGTTGCATAACACTGGTCTATCAAGATGAGATTGGTGGGCTTCAGATGAGATCCAAGGAAGGGGAGTGGTTGAATATAGACCCTTGCAAGGGTTCTTTGGTGGTTAATATTGGAGATTTGATGCAGGCTTGGAGCAATGGAAGGTTTAGGTCATCTGAACACCGAGTTGTTCTTAARCAACCAGTGAACCGCCGTTCTCTGGCTTTYCTTTTGGTGTTTTGAAGATGAGAAGGTGATATTGGCACCTGATGATATTGTGGGGAMAGATAACACAAGGATTTACAAGCCATTTGTCTGTG…	XP_002270279	PREDICTED: hypothetical protein [Vitis vinifera]	3e-66
F1EU11298GT326	GT	TCAAAGAAAAATTTATAAAAAAAAAATGAAGGAAATAGACTTCCTCCAGGTGACCCTTG[T/G]ATATACGGACAGGTTGAAAGAAACTGAGACTATCCTTCCCCAAATAGTAACTAACG	0.981	1	0	0.7826	0.5478	AAAAGTTTAAGCAATAACTCCATTCTCTTCCGCATCAAAATTTACTACTCAGTGTAGACTGTCAACAGTTCTCAGAAAGATAGACACTCCCCCTCGTGCTGGAAATTACTAGTGTTGCAAACAATTGAAATAAAAATTGCTCATTTTCTCAAACTCCAAACTAGCTTCCAAGTAAAATTTACAAATCTGACTTCGAGGGGACTCAACACCAAAAATAGTATGGTACAATAGCTCCACGGTTCCCTCTTTACAAGTGATGATCCTAATCAAAGAAAAATTTATAAAAAAAAAATGAAGGAAATAGACTTCCTCCAGGTGACCCTTGTATATACGGACAGGTTGAAAGAAACTGAGACTATCCTTCCCCAAATAGTAACTAACGTATCAAGCATTGTGTTA…	no hit
F1EU11520AG546	AG	GTACTTTGAGACCTTTGAGAAAGAAAAAGCAAGTGAACAATGTGGATTAGCATGAAGCA[A/G]CTTCATCACTGCAGTAATTAGGTTGGTATGTTTCTTTGGAGTATCTAGAGTGGAGC	0.971	1	0.048	0.491	0.4561	GAGGCTTCTCGTGGATTCCGCTGCCGTCTCCGATTGAGATGCCTCCGCCTCGCCGTCACTGTCCAGGTCTACCATCTCATCTCAACGCCGGAACCCTAGCTGCCGGTACCAATCCCTTCCCGCGGCAAGATCGCCCGGTTCCTCAAGGCCGGCAAGTACGCCGAGTGCGTCGGCGCCGGGGCCGGGGCCCCGGTCTACCTCTCCGCCGTCCTCGAGTACCTCGCCGCCGAGGCTTTGCCGAATTAGCAGATGTTCAATCACCCGGGCTTCAAGCTTGTCATCGTTGGCGATAAGGGCACAGGAACAACAAATGGTGATGCCAGGCCATCKTGAGTCAAACTTACAAAAAGAAGCTCAATYGCTACATTCCCACTGCTGCAGCATTTGGAGGCATGTGCA…	AAF88109	AC021043_2 Putative protein transport protein SEC61 alpha subunit [Arabidopsis thaliana]	7e-20
F1EU11594GT296	GT	CTGCTCTTAACCAGGTGTCCAAGAAACAGAATTTGAAGAGTTTCGCTCTGATTAATGAA[T/G]ATATTGGTTCCTCCAAGGTCCCGAGTGATCTATCCAAAAAGAGAAGTACTTCTAAA	0.978	1	0	0.879	0.6153	CGTCCGCCATCGGGAAACGAAAGCGAAGAGATCGGCTCCTCCCAAACGCTTCATCTGAAATTTGTCAACAAGGATCACAATGGCTGCAGGGCGTGGTGGGTTGATTCTAGATCAGAACTTCAATGCTAACTACAATGGAGGTTCTCTAGGGGAAATTTCTAAAGTGATGAAAGTGCAGAAGAAAGGAGTGGTTGGTAGAAGAAAACCTCTCGGCGATTTGTCAAATGCAGGGAAGCCTGCTCTTAACCAGGTGTCCAAGAAACAGAATTTGAAGAGTTTCGCTCTGATTAATGAAGATATTGGTTCCTCCAAGGTCCCGAGTGATCTATCCAAAAAGAGAAGTACTTCTAAAGCCTTGGACAAACCGCAGACAAGGAGCAGAAAAGCACTTTCTGATAT…	XP_002513663	conserved hypothetical protein [Ricinus communis]	5e-34
F1EU11639CT333	CT	GCGGGATTAGATGATCAAGAAATATTCAGGATCATTCTTGTGTTTCCTAACATTGTTAG[T/C]GCGAGCAGGGAGAGGAAATTGCGTCCCAGAATTAGTTTTCTCAAAGAATGTGGACT	0.988	0.989	0.151	0.4188	0.415	CGGCCGGGGAAGGCTTTGTCTCTTAAGCCGTTTGAAGAGATTGAAAGGCTCCTTAATTTCTTGAGCCGCTATGGYGGGGTTGATTTGATTGTGAGGCATCCCCCCATTCTTAACTTTGATATGGATACCCAATTGATTCCGAGAGTGGAGTTTCTCCTAGAACTTAGCGGAGGAGATGAGGATGCAACSGGGGCAGTGTTGCGCAAACTGCCTACCTTTTTGAAATACCGTGTGGAACACTTGGAAAGCCATGTAGAGTTCTTGAGGTCATTTGCGGGATTAGATGATCAAGAAATATTCAGGATCATTCTTGTGTTTCCTAACATTGTTAGTGCGAGCAGGGAGAGGAAATTGCGTCCCAGAATTAGTTTTCTCAAAGAATGTGGACTCAACTCCAAT…	XP_002515871	conserved hypothetical protein [Ricinus communis]	4e-62
F1EU1175GT353	GT	GGTTTTGGCAAGGGAGATAGTATAGCTTTGGCAATCACAAACAGTGGCGCAGACTGTGA[T/G]GTAGCTTCTAATTTGAATTTTGAAACTCATCATGGTGGTGAATCGGAGACTTCTGG	0.977	1	0.09	0.8674	0.8674	CCGGAGCTACTTCTCCCCCGTGCTCAGCTCCTGATTGCTTCCCCGAGGTCAGTCTTTGAATTGATCTCCGCCTGTCGGGCCGTCATCATTTCTCTGGTGCCCCCGAGCAGCCGGCGGAGTAAAGATCGAGTCTTCCTTCGAGATCCTGGACCAGCGCTCGCGGGTCTTCATGCTATAGGTTCTCAATGGCRAGACCAAATTCAGCTGATGGTAGGACTAGGACCTCCGTACAAATACTTATTGTGGCTGGTTTGTGCCTTTTCTTCTATGCGCTCGGTGCCTGGCAACGGAGTGGTTTTGGCAAGGGAGATAGTATAGCTTTGGCAATCACAAACAGTGGCGCAGACTGTGATGTAGCTTCTAATTTGAATTTTGAAACTCATCATGGTGGTGAATCGG…	AAD14491	Unknown protein [Arabidopsis thaliana]	0
F1EU1295AG366	AG	AGTGGCAAGTCGACTTATTGCTCGAGTTTGTATCAACATTGTGAAGCTATTGGGCGGAC[A/G]ATACACATTGTTAACCTAGATCCTGCAGCAGAGAACTTTGACTATCCTGTGGCCAT	0.992	1	0.457	0.7587	0.7584	GCCCATTACGGCCGGGGGMRWTACKKCCGAKGGATTAGGGCTTTCCAGAAAGTAAAACAACCTCCCTCAGCTCCTCTTCACCACTGGTTTTTGAGATGATCTGTGTGCTCGGCGCCGTTGATTATTATGTCTTATTCTGACTTGCTGAACCTGCTGTTTGCCGTGGGCGTTTGGTGCACCGCGTATATTGCGGCTGCCGTTCTCGAGTCGCTCCGGGTCTTCCATACTCTCTGTTCGTTTTGATTTCGATAGCCGTTTTCGAAGGCTGCGATGGGCTACGCACAGCTGGTCATCGGCCCTGCCGGCAGTGGCAAGTCGACTTATTGCTCGAGTTTGTATCAACATTGTGAAGCTATTGGGCGGACAATACACATTGTTAACCTAGATCCTGCAGCAGAG…	XP_002266090	PREDICTED: hypothetical protein [Vitis vinifera]	3e-126
F1EU13828CT303	CT	CTCTCATCAAAATCTAAGCAAGGAAATCGTGAGTTCGTAAATGAAATAGGCTTGATATC[T/C]GGCTTACAGCACCCAAACCTGGTAAAATTATATGGATGCTGTATTGAAGGGAATCA	0.984	1	0.404	0.8203	0.8203	TTGCTGCCGCAGTTCTTCTGATCCTCATTTTTGGTATTATGTGGAGAAAAGGACTGGTTGGGAAGCAAGTTATCTCCTGATAAAGAACTTAAAAGTCTAGATCTACAGACAGGAGTATTTACCTTAAGACAGATCAAAGCTGCTACCGAGAACTTTGATGTTGGAAACAAAATTGGCGAGGGTGGATTTGGGGCAGTCTATMAGGGTCAACTATCAGATGGAACTGTCATTGCGGTGAAGCAGCTCTCATCAAAATCTAAGCAAGGAAATCGTGAGTTCGTAAATGAAATAGGCTTGATATCTGGCTTACAGCACCCAAACCTGGTAAAATTATATGGATGCTGTATTGAAGGGAATCAGTTGTCGCTTATTTATGAGTACATGGAAAACAACTGCCTT…	XP_002532988	conserved hypothetical protein [Ricinus communis]	1e-66
F1EU14264AG416	AG	GTTTCGGCCAACTTCCTCATGGCCGCCTCACACACTATCTTGTCGTTCTTGTTCCTAAC[A/G]ACCATCTCCTCAAGCTTCTCCACTCGCATTCGCAATTCTTTCATCTCGTCATCATA	0.984	0.979	0.25	0.4995	0.4995	TTTTTTTTTCTTCTAGATTTTGTTGATTATACCATTNACGTAGCCACATCAAGCATCTCATCAATTTTACTAGCTGCAGAAAGGTGTATACTCATCTAATCATTGGTCTGATGAACATACTTAGAATAATTGAGAATCATWTTCAAGGGGGGAAAAGGACAACCCCTCGTTAATGCATGAATACAAGCACCATGGCCCCCTTCAAATCTACATCTTAGAGAGCGTGTTACCAAAGTAGTATACAAGAACACGATACCTAATATCAAAACTTCAGCCATTTCTTTTCTTTCTCCTTGGACATAATCGCGTGAGATGCAGAAGCGTGAGCTGCTTCAGCCTCAGCCAAAGTTTTGCGGGTTTCGGCCAACTTCCTCATGGCCGCCTCACACACTATCTTGT…	XP_002285580	PREDICTED: hypothetical protein [Vitis vinifera]	2e-19
F1EU1449AG130	AG	AAAATTACCCTGTTCTTCCGGTAGTTCAATTGCTAAGCAAGATACTTTTCCAGTTTCTC[A/G]ACTTCCTCCACGCTCCCAATGTACAACGGCACTCGCTGATGAATCTCGACAGGTTG	0.99	0.979	0.332	0.3854	0.3854	GACTTSGTCTTTAAATTCTTTCTTCACTTTTAGAGCGGGGTTCACTATATGGAAATGTCATTTTACAGCAAAAATTACCCTGTTCTTCCGGTAGTTCAATTGCTAAGCAAGATACTTTTCCAGTTTCTCGACTTCCTCCACGCTCCCAATGTACAACGGCACTCGCTGATGAATCTCGACAGGTTGAATGTCTAGTACCCGCTGGTGACCATCCGATCCCTTCCCTCCGGCCTGCTCCACGATGAAGCTCATCGGGGCACACTCGTACAACAGCCTCAGCTTCCCGTTCTTGCTCTTCTTGTCCCTCGGGTACCCATAAATGCCGCCGTACAACAGGGTCCTGTGGAAGTCCCCACGAGGCTCCCAATGTACCGGGCCGAGTAAGGCTTACCGGTCGGG…	AAD25541	AF134051_1 fructose-1,6-bisphosphatase precursor [Solanum tuberosum]	1e-93
F1EU14538CT181	CT	GTTTGCCATGTTTTGAAAGGTGCACACCATGAACCACCATTCCCCTGATTACTTCCCGG[T/C]GGCTGGTCATATTGACTATCATTTCCAACAAAGCCGCCATGCCCACAATCCAAGTA	0.993	0	0	0.2552	0	CCAGATACATGCATCTAGAACGGTCGGGTCTGCCTGCTCTGACCAGAGAGCAACCTCTCCACCAAGCACCAGTGTTGTTTCCTCCTCGGTTAGACCATATGTTATATCATAATTGTATATAGTTTGCCATGTTTTGAAAGGTGCACACCATGAACCACCATTCCCCTGATTACTTCCCGGYGGCTGGTCATATTGACTATCATTTCCAACAAAGCCGCCATGCCCACAATCCAAGTAGTAGAAATCTGATGACGACACAATGGCTCGATATCCAGAAGAGACAATCCTTTTTGTGTTATTGGGACCATTATTCCATGTCTGCAAGATGGTGTGCTCTGTGGGAAGAAGTGATTTATCCACCTTGATAATCGGATCTAACAAGACATCTTCCCAGTAGAC…	XP_002531707	beta-hexosaminidase, putative [Ricinus communis]	4e-52
F1EU14880AG119	AG	ATTCATCCCAAGGATTAAACAAAGCATAACCAGTTCGATGCGGTGGAGGAAGAGTTGCT[A/G]GATCACATTATCCTTAATTGCAAAAGATATTTTTATATTCATTTAATGTGACATGA	0.986	0.074	0.143	0.3875	0.3869	CCTCCTAGGGGTAAGTTTTCCATCCTCCAGAGATGAGCCTCATCCTCAAGGGCGTTCTTATTCATCCCAAGGATTAAACAAAGCATAACCAGTTCGATGCGGTGGAGGAAGAGTTGCTGGATCACATTATCCTTAATTGCAAAAGATATTTTTATATTCATTTAATGTGACATGAACACAATGAGAAAAATCATATCCTTCTATTCTTGAAGTAAGGAATTCCTGTTATGGGACTACAAAGAATCTCCATCTATGTTAGAAAATAATCTGAAGCATGGAATTTATCCTGATTTTATGACCG	no hit
F1EU1512CT715	CT	TAGAGATGTGCTGGTTAACCATTATATTCGTCGCCTGAGCTCCGTGCGTTCCTTAAAAC[T/C]GAACAAGCCATAGAATAAACCCTTCGTTTAGATTGAGGAATGCGTTGCTTGTGTTT	0.984	1	0.34	0.5163	0.5163	CCATTACGGCCGGGGGCTCAAATCACCAAAGTGAGRCCATGGCTAAGTTAAAGATCATAGTCTCTGCGACGAGCTTCTTCTGCACAAGAATCGAGTGGGCTCTAAAACTGAAGGGCCTCGAGTACGAGCTCACTGTTGAAGACTGGTTCAAGGGGAAGACCGAATTGCTTTTGAAGTCGAACCCGGTGCACAAGAAGGTCCCGGTGCTGTTGGACGATGGGGACGTGATTGCAGAGTCCAAAGTGATTCTGGAGTACATCGATGAGAAGTGGAAGGGAGGTGATTTTTATCCGTTGTTGCCTCAAGACCCTTACGAGAGAGCTCAAGCTCGTTTCTGGGCTCAGTTTGCTGATGACAAGTGTCTCTTCGGTGCTTTTCAAGCTTGTCTGGCCGAAGATG…	XP_002280676	PREDICTED: hypothetical protein [Vitis vinifera]	2e-82
F1EU15177AT218	AT	AGATTCCAGTCCAAATGAATATATTGTGGTTGTTATTGTAAATTGCGGGGCTGTATGCA[A/T]GTCACTTACTGGTTTAGAAACTCAATTAGCTTGTTAAGAGTAAGATAGCTACATTT	0.986	0.606	0.035	0.7379	0.5165	CCTGTTGTTGGCTGGGAACGGTTTGATCCTATGACGTCAGGTCGTGAAGAGTGTCTAGAGCTCCAGCAGAGGAATATGCCGTTCTTTGATGAAGCTCCCCTACCAGAGGACTCTTCAATTTGATGGCTTAATTGAAGAACAAGGAACACTTTGCTACTAGATTCCAGTCCAAATGAATATATTGTGGTTGTTATTGTAAATTGCGGGGCTGTATGCATGTCACTTACTGGTTTAGAAACTCAATTAGCTTGTTAAGAGTAAGATAGCTACATTTCGAACGT	CAN65723	hypothetical protein [Vitis vinifera]	0.001
F1EU16175CG120	CG	ATATGCACAATCACACCAGAGAAGAAAACCAACTTCTGGAGGACGCTGTTTTGCTCAAA[C/G]AGAACTGCACAATTCGTAAAGACAACAGTTTTTGGTACTAAAACGATGTATGAACT	0.977	1	0	0.8674	0.6072	ACTAAGTAAAACTAGAAAATTTTAATTAGAGCGGTGTATAACTCAGATGAAGCCCGCGTAATATGCACAATCACACCAGAGAAGAAAACCAACTTCTGGAGGACGCTGTTTTGCTCAAAGAGAACTGCACAATTCGTAAAGACAACAGTTTTTGGTACTAAAACGATGTATGAACTGTCGTTCATTGCTTACACAAATAGACTGTACAAAATAAATTACGAGACATATAATCAAGCAGCCATGTTCGAATGAATGCTCAAGAACTGATCTGATGGCTAACCACATTGTACTTTGTCAGATGAATACTTGCCATATTGCAGAATATAGCTCCGGCAAGCAGTTCACCAAGATCAATTTCACCAGCCTTTGCCTATGAGCCACAACCAATCAAGYGTCACT…	XP_002325685	equilibrative nucleoside transporter [Populus trichocarpa]	1e-72
F1EU1749AG811	AG	GTAGGAGAAGGAGCTCGAAGATACAAAATCAAAGCTGATAATTTTGATGGTCTTAATGC[A/G]AGAGCTCGAGTGAGCAAAGGGAAATTCGGACTTTGCCAAACCAGTAAATCAAATAT	0.987	0.894	0.411	0.8815	0.8815	CGGTCCGGATTCCCGGGTCGACCCACGCGTCCGGAGAGCCCCCAGTGCAAGTACACATGTTTTTGGAGTCTCAACGGAGTCCATGCAGCTATCACAAGACTCCAGAGGTAACAGCATTCCCACCGTACTCTTGCTTATGCAAAGACGCTTGTATACACAAGAAGGATTAAAGGCAGAAGGGATATTCAGAATTAATGCAGAAAATAGTCAAGAAGAGTATGTGAGGGACCAGTTAAACAGGGGAAATATGCCAGAAGGTATTGATGTGCATTGCCTGGCTGGATTAATCAAGGCATGGTTTAGAGAACTCCCACGAGGTGTTCTGGATTCTCTGTTGCCTGAGCAAGTGATGCAGTGCCAGACTGAAGAAGATTGTGCTGAGCTTTTGAGGCTTCTACC…	XP_002523821	gtpase activating protein, putative [Ricinus communis]	2e-101
F1EU17903CT182	CT	TTTCCAATAGACTATCTGCTAAGCTTGTAGGGGAAAAAACAAGAACCCATTATCGTATG[T/C]GCTCCAAAGTCCTCTCTTCCTCCCCTGTCATGACAAGCTTGCCCTCTACAAAGTCA	0.994	0.702	0.008	0.6901	0.6556	CATCAATCCTATATTTCCATTTGAAGATAATATCATTCAACTAACACAATTCAAAATTGTGCTATGAAACGGTGTGCATCACTTTTAGTAGACAAAAGAAGGGGACCTGTTAACCATTACAATTTCCAATAGACTATCTGCTAAGCTTGTAGGGGAAAAAACAAGAACCCATTATCGTATGCGCTCCAAAGTCCTCTCTTCCTCCCCTGTCATGACAAGCTTGCCCTCTACAAAGTCACAAGCAGGAATCTGAACCCCGAGCTGCTTCTGCAGTTTCTTGACAACGAATACTTCAGGCTCCTCACACATCGAAACTACAGTACCTT	XP_002276531	PREDICTED: hypothetical protein [Vitis vinifera]	3e-13
F1EU1834CT676	CT	TTGAGCTGTGTTTTAATGTAGCGATTGGCAAAAAAGGAAGATGTTGCGCTATAAGTGGA[T/C]CACAGATGTGGTTTAAACACATATGTAATACTGGAGTTATGCATCATATTTCGTAA	0.975	0.426	0.025	0.365	0.3456	ATAAAAACCTAGGGCTCGCAAATCTCCKSGTCCAGACGCACTCCAACTCCGCGTAGATTCCCCAAAATCCTCTCAATTCACTCGCAGCTCGCAATCTTCTCTCGAACAGTGCTTGAGGGGAATCCGCCGACATGCCGAAGAACAAGGGTAAGGGAGGTAAGAATCGGAAGAGGGGAAAGAACGAGGCCGACGACGAGAAGCGGGAGCTGGTGTTCAAGGAGGACGGGCAGGAGTACGCCCAGGTGCTCCGCATGCTCGGCAACGGCAGGTGCGAGGCCATGTGCATCGACGGGACCAAGCGGCTCTGCCACATCCGGGGCAAGATGCACAAGAAGGTCTGGATCGCCGCCGGCGACATCATCCTCGTCGGGCTCCGCGACTACCAGGATGACAAGGCCG…	XP_002279938	PREDICTED: hypothetical protein [Vitis vinifera]	2e-53
F1EU1911CT138	CT	CCCTCTAATCACTCTCAAAAGTCAATGTTTCATATCCTGGATGACGGAGAAGCAAAAGA[T/C]GGTGACCTAACTTGTGCTACTGGGGATTTGCCACGGATGGTGTCTAATAGGGGAAT	0.979	1	0.277	0.5973	0.5951	GTAGTARTGGGGTGAAAGAAGTAGAAGTAGACAGTATTACTTCTAACATCCCTAAGTGGATCCCTAAATGGAGACAGTCCCTCTAATCACTCTCAAAAGTCAATGTTTCATATCCTGGATGACGGAGAAGCAAAAGACGGTGACCTAACTTGTGCTACTGGGGATTTGCCACGGATGGTGTCTAATAGGGGAATTTTGAAGGAATCAAATGGGTCTGTCCCATGTTTGAAGGACATACTTCCACGAGGCTTAATTAATTCGGGTAACTTGTGCTTTCTTAATGCGACTCTACAAGCTCTTCTCTCCTGTGCTCCTTTTGTGCGGCTCTTGCATGACCTCAAGCAGCAAGACATCCCAAAGGTTGGCTATCCCACTTTAGTTGCATTCACTGAGTTCATC…	XP_002268974	PREDICTED: hypothetical protein [Vitis vinifera]	1e-140
F1EU19701GT215	GT	CTCGTTCCGATCATAATTCAGTTATGTACCGTTACTGGTAGAAAAGACCCTTGCTGCAA[T/G]TCCGACCTTTTAGTTTCTTCATATCTTATGTGTACGCTAGATTCTAATTTGATGTG	0.992	1	0	0.806	0.5642	ACAATTGGAAGGCGTGAAAACGGCCTGTCGAAATGATGTCTAAGGTTATTAAGACATATTTGTGACATATCCGGAGAACCATATGTCGTTTCTGCGGCCTCTTGGTCTTTTTGGTTTTTGKTYWTTACTCATGCAAGTCATGAATGTATTCCTCTCTCGTTCCGATCATAATTCAGTTATGTACCGTTACTGGTAGAAAAGACCCTTGCTGCAATTCCGACCTTTTAGTTTCTTCATATCTTATGTGTACGCTAGATTCTAATTTGATGTGTATTTCCTTTT	no hit
F1EU1992AG654	AG	TTTGGATTTTCTTTCTTTTCCTTATCTCTTTTATGGCGATGACCCACGGTAGAGGGCAC[A/G]AATCATGTTTGTACCAGAGTCCTAGATTCTCATTTGAGCTTCTATATGCGTATTTT	0.978	1	0.324	0.8078	0.8078	GGCAATTACGKCYKVGGACCTTGGAAGTCCCCGTGCATCTTGGGTCGCTCCATCTCCCTCGATCGCACTGCTTCTCCAGTCACAGCCGTCGTCGCCGCTCCGCTCGCTCCGACTCCGGTGGCAGTCAGTCCAATGGCAGGGTCAGGGAGTTCCATGGTATACTCCTTCCTTCTGTTTACCGTTGTTCTTTCCCTTCRAGAAATGTACAGAGGGAAGTTGGCGTCATCGGAGTTGTTCACGATACTCGGAGGGTTCACTAGTTCTATCCTATTCCTTGTCCTGCTTACGTTCATTGGCAACTTCCAGGAATCGTGTGGCACGAGAACTGGTTGGGGTGCTGTTATATTGGCTGAAGCAGTGGCTCTCATAGCTGCCGGCACTGTTCACCGAGTTTGTATC…	XP_002264665	PREDICTED: hypothetical protein [Vitis vinifera]	4e-35
F1EU2035AT1738	AT	AGGGCTGTGAAAAATGAGTATTGGTCCTTTCTTTCTGGGGGAGTTTCTGTAAGTTGTGT[A/T]GTGAATTCAATAATTTGGAATGTTTGGAGATCTCATTGTACTGTATGGTTCATCAA	0.97	0.723	0.169	0.3058	0.2911	GGGCACTATAGAACAAGTTTCGGGTCCGGAATTCCCGGGATCACCACCACTCAGCCATTGCTAAACACACAAACCTCTCACAACAGAAGTCTCTGCCTGATTCTCTCCTTGATTGCAATCATCCTCTCGTTTGCTGTGATCACAGACCGCTTGATCAAGACCGGTTGATTTCGTCTGACGMCCCTCTTGCGCGTATCTGCAGCAAGGCCCAAGATCAGGCTCGATGCCGGGTCCTGGTTTTGGAAATCGTCCCTTACGACGCAGCCTYGTTCATGAGCAACGACAAGTTGCTYCGAGTGTTCGTGGAAAAGATGGCTATCCGCACAGGAAATGCCGTAGAGGCCGTGAAGGACGTTCGCCGCCTGGTGAACGATCTTAGAGAAGAAGCGGCTTTGGCTG…	ABD33414	Pectinesterase; Pectinesterase inhibitor [Medicago truncatula]	5e-165
F1EU20522GT124	GT	GTGGCAGAGATGAGTACTCCTTAGTTGAAGCCTTAAAGCAGGGTAAAGTTACTAAACCA[T/G]TGGTGGCATGGGTTAGTGGAACTTGTGCGCGCCTCTTCAAGTCAGAAGTGCAATTT	0.988	1	0.005	0.8341	0.5839	GGGGGCGACAAGTTTYAGGWCMRSAWTYCCCAGGTKAWGATGATAGTTGTACTCGGGGAGCTTGGTGGCAGAGATGAGTACTCCTTAGTTGAAGCCTTAAAGCAGGGTAAAGTTACTAAACCAGTGGTGGCATGGGTTAGTGGAACTTGTGCGCGCCTCTTCAAGTCAGAAGTGCAATTTGGTCATGCTGGGGCAAAAAGTGGGGGGGAGATGGAGTCAGCACAAGCAAAGAATCAAGCACTAAGGGATGCTGGTGCAGCTGTTCCAACGTCATATGAAGCTTTTGAGATTTCAATCAAGGAAACATTTGAGAAGCTGGCTGAGGAAGGGAAGATTGCACCAGTTAAAGAAACTACACCTCCACAAATTCCTGAAGACCTCAACACAGCAATTAAGAGC…	XP_002519229	ATP-citrate synthase, putative [Ricinus communis]	8e-70
F1EU20733CG455	CG	TCCTCCTTCTCCGTCTTCCTCTCTCCACTAATATGGAGCACCCGATCGTCCTCGATCTC[C/G]ACTTTCACTTCCTCTTTCTTGAGCCCCGGAAGATCGGCCTTGAACACGTGGGCTTC	0.966	0.777	0.082	0.2722	0.2584	AGATAAAATAGGAACTGAAATTAGTCACATTAACGTAAAGTTTTTTTTTACCTTAGAAAAGTAATTACTAGTTCAGATTACATCAGTGTATCAGAGACAACACCCGGTTTATACAACTCTCCAAAAACACAAGAAAGAGAGGAAGCTCACAGACTCTGCACACACGAAGCCTCGAATTCACATTAGCACTCRCAAGTTACTATYMCAGACTCTAACCAGAAATTTGAATGGCCTTGACCTCAGGCTTCTTCTCTTCCACCTTGGGAACAGTGACGGTGAGCACTCCGTTCTCCATCGAGGCCTTCACATGATCCATCTTCGCATTATCGGGCAACCTGAACCTCCTCATGAACTTCCCGCTTCTACGCTCCACTCGGTGCCACTTGTCGTTCTTGTCCT…	ABD32352	Heat shock protein Hsp20 [Medicago truncatula]	1e-54
F1EU2101AG1247	AG	TATTTATTGAGTGGGCGGAGCTTACATCGTATTCGATGGCGAGGGCTGGAATGTTACAT[A/G]GTGGAATACCAAAGTCTTTTTAGGATCTGTTGCCATTGAGCTTTCTCAATGTTTCT	0.981	1	0.25	0.7744	0.7739	CGTCCGTCTCGGTCGATTGCKSYCAWTMCKSCGSKKSGGRCGACCATCGAAGCTCGATCCTTTGCTGCTCTCTTTCTCTCTCAAGAAAACCCTATTCCCTCGTCTTCTTCGCGTACCCAACAGAGGAATTCGCGGGATTAGGGTCGCCTTCTTCTTCTTCTTCCTTCTTTCTTCTTGGGTTTTTTTCTATTTGGTTTTTCTTGGTGGGTGTGTACAGCAGCAGGAGGAGGAGTTGGAGGAGGAGGAGGAGGGATGGACATAGAACAGAAGCAGGTGGAGCTCATCGACCACTTCGTGAAGCAGGCCTCCGCCCTCAACGGCCCCGCCCTCTCCCCTCTCATCACCGAGGCCACCTCCAACCCTAACCTCTTCGCCTTCTCCGAGATTCTCTCCGTCCCC…	XP_002273686	PREDICTED: hypothetical protein [Vitis vinifera]	3e-114
F1EU21686AG179	AG	TACAGTGACGCTATACCCACCTCCCTTCTCAAGATAACCCCCTCAAAAAACCAAAAAGG[A/G]AAAAAAAAAATGTACGACATCCATAAACTGATCTTTGTATGTACATCAGTTCATAC	0.992	0.394	0.23	0.6972	0.6972	TTCCCTCGTTGCAAACAGAAAGTGTCAAGGGATGGAAGAGGAAGCTCTAACSRYTDAAGAAGAATGAGAAGATTGCATCATATTGCCAGAGAAAAACAAATCCAACTTTGCCCCCAGGTTACAGTGACGCTATACCCACCTCCCTTCTCAAGATAACCCCCTCAAAAAACCAAAAAGGRAAAAAAAAAATGTACGACATCCATAAACTGATCTTTGTATGTACATCAGTTCATACCAAG	no hit
F1EU2200CT540	CT	AAGAATAGGTTATCCACCGGGATTCTTAGTTTTTCAGAAAGATCATGGGGCTTCCCCAC[T/C]GCACCATAGCTATATGACCCAAGTGAGTTAATATCTGTACCCCAATGAGACACAAG	0.964	0.989	0.065	0.818	0.818	CAATTCGAAATCCGAAAAGCATGCACATACTATAACAAGTTTGACGAGGTACAATATATTCCTAATACTAAATGCCGTCCTTCCTTCCTTATATCTCCAGAGTCAACACTACATATAAGAAGCCACTACACATTAGCGACAAGTTTGATTGATCAAAGTAATGGAAAACGCTGATTTTCCAAGACATTTCCCACTATGCCAATCAAATTGGCAATGATGTGTTAGCCATATCCCACGGACACAAACAAAGACGACACGATACGCTCATAGTTAAGAGTAGAGAGGCAGCCCTGGAATTACATACGGGAGATCAAGAGAGGGACAGAGATGGAAGCCTCCTCACCCATTACTGGGTGGAAGAGATCCAATTCCCCATACCGCTCCAAAACCCGCATTCGG…	AAL75899	At2g43020/MFL8.12 [Arabidopsis thaliana]	0
F1EU22445AC183	AC	ACTCTCTCTACTTTAGTAGTGCCTCCAATGGCTTCCCTCCTCACCATCAAATCACCATC[A/C]CTCCATTTCCAGATAACTCATCTCTTGGTCTTCTTTATCATCCTAGCACCAGCTCA	0.97	1	0.112	0.6838	0.6838	GGCAATTACGGCCGGGGGTGCAGATGAGAGACAACATCAACCCCATTCAAGCCTTTAACTTTCTCCATTCAATTGCTTTTCTCCTGTAATTGCTTCAAATCATTTTTRATGCTGCAAATCTCTACTCTCTCTACTTTAGTAGTGCCTCCAATGGCTTCCCTCCTCACCATCAAATCACCATCCCTCCATTTCCAGATAACTCATCTCTTGGTCTTCTTTATCATCCTAGCACCAGCTCAATCGATTAGCCACTGTAGAACCTCATGCGGAGCCATTCCGATACACTACCCGTTCGGCATCGACGACGGATGTGGCAGCCCTTATTACCGTCACCTCCTCGTTTG	XP_002263584	PREDICTED: hypothetical protein [Vitis vinifera]	1e-12
F1EU2351AG1078	AG	ACATATAGCGCACATGCGCCTGGCGTGTCCGGTCAATCTAAATCTGTGTCCGCCCACTT[A/G]GATTTTTTTTGGTAGTGCTGTTAGTTAATGGCTCATCATCAGATCATAGAACTTCT	0.99	1	0.005	0.552	0.5244	ATGAGCATACTGAGGAAGGGGAACAGGAGCAAGAACCACAGCCGAAGCAACTAAAAACGGATGATGTATCGAGAGAAGGAAAGAGGCGGGAAATCAGGAGAAGCAATCGGAAGAAGCAGAGGRTGAYGTGGTTCATCAACTCGAAGGCATACCRCTTGGACCGGTCCAGAGTCAAGGCTCTAAGAGCGTCGGGGTTACCTTTGTTCTCGAGAGGGCTTCATTAGAAGTCGCTAAAGTTGGGAAGACCTATCAGATCTTGAATTCAGATGATCATACCAACTTTTTGAAGAGGAATGGTAGAAATCCAGCTGATTATAGACCCGACATCGTTCACCAGGCTCTTTTATCGATCCTAGACAGCCCACTTAATAAGGCAGGAAAGGTTCGTGCYGKCTMKGT…	XP_002531546	Nucleolar essential protein, putative [Ricinus communis]	2e-91
F1EU2437AG924	AG	GTCCTTGGTGGAAATGATCACATGTTTTGACATGTATGGTAACTTGCGGCTTTGAGGCA[A/G]GAACTGGAGCATTATGTTTTCATACGCCAGTTTTTTCAAGGGGACAATCACCTCGT	0.995	0.915	0.244	0.3949	0.3787	TTTCACGGGTTTTCTTCTATCTGGCATTCTGGCHATTACGGCCGGGGAACGCTTCCAACCAAAAACCCTAGTTGTCCATCCTCGCCGTCGCCGTCCTCTYGCCRTCCTCAAAGCTCAACCAAAAACCCTAGCGCYGGCGACTCCGAATCCATCCTCGTCGTCGATGCCGTCGCAGGTTTTTGCTCCAGTCGTGCCGTCGACTCCGAAGCTGTCCATCCTCGCCATCGACTCCGTCGCCGTCGTCTTGCCGTCCTCAAWGCTTCAACCAAAAACCCTAGCGCCGTCGACTTCGAATCCATCCTCGCCGTCGACGTCGTCGCAAGTTTTTGCTCCGGTCGTGCCGTCGRACCCGCCTCCTCCATCYGCGTCCCCGTTTCYGCTCTCGATTCCGCAACTCCA…	no hit
F1EU2475AG611	AG	TTGAAACTAAGGTGGAGCCTAAGCGACGGAAGAGATGACAAATTGACCACGTTGTGAAC[A/G]GTTAATGGATGCCTACTTTCTTGTCGTCTGCTTCAGTGGTGTTTGTTGTGAAACTG	0.972	1	0.25	0.4141	0.4141	GACCATTACGGCCGGGGATTGCGTGCTGATGCGCCCGTCGGAGTCCGACAAGCCCCCTTACGTGGCGCGGGTGGAGAAGATCGAGGCCGATCATCGGAACAATGTTAAGGTCCGCGTGCGGTGGTATTACCGGCCGGAGGAGTCGGCGGGAGGGCGCAGGCAGTTCCACGGGGCGAAGGAGCTCTTTCTTTCGGATCACTATGACGTGCAGAGCGCGCACAYCATCGAAGGGAAGTGCGTCGTGCACACGTTCAAGAACTACACCAAGCTCGAGAATGTCGGGGCTGAGGATTACTTCTATAGGTTCGAGTACAAGGCCGCAACCGGTGGGTTCACACCGGATGGAGTGGCCGTGTATTGCAAGTGCGAAATGCCTTATAACCCGGATGATCTAATGGT…	XP_002273680	PREDICTED: hypothetical protein [Vitis vinifera]	7e-102
F1EU2513AG1094	AG	GTTTGGGATTCTTCGAAGCCAGATGGGACTCCTAGGAAGCTCATGGATAGTTCAAAACT[A/G]GCAAGTTTAGGTTGGACGCCAAAGATTTCTCTGAAGGAGGGTCTTTGCGATACTTA	0.985	1	0.17	0.8312	0.8312	GAGGATGGCTATGACAGTTCGGTCCGGATTCCCGGGATCCGATTCGCTTGGATCGTGGAACGTGGCTGTCCGCGCAGCATCTGACTGTCCGAAACTTCCCCTAGAGCTTCCCCACCGGAAGAAAACGACACTCCCGTTTCCCCCCTATACGAAAGTCCCCSCTTTGTGCTGTTGCCCAGCTCCGTCGCCTGCATCTCCTCTTCTTCATGATGGGAGGACCCAACGATGCAGCTGGTGACTCCTTCCTCTCCGAGAAATCGGCCAAGGTCTTCGTCGCGGGCCACCGCGGTCTCGTGGGCTCGGCCATCGTGCAGAAACTCCGGGACCTGGGGTTCACCAATCTGGTCCTTCGCACCCACGCCGAGCTCGACCTCGCACGCCAGTCGGATGTCGAGGACT…	XP_002273903	PREDICTED: hypothetical protein [Vitis vinifera]	2e-161
F1EU26244AG62	AG	AGGGGCTTGCTTGTTTGTTTAAAGTTGGCGAGACGGAGATTTATAGGATGATTGTCGGC[A/G]ATATGAATTCGATGGAGTTTCGCGGTTTCGCGGGGTGTTTGTGGATCTGATGTTTT	0.978	1	0.021	0.9363	0.8895	ACAGGGGCTTGCTTGTTTGTTTAAAGTTGGCGAGACGGAGATTTATAGGATGATTGTCGGCGATATGAATTCGATGGAGTTTCGCGGTTTCGCGGGGTGTTTGTGGATCTGATGTTTTGCTGAAGAATTTCGGTACTAGTGATTTGAAGATA	no hit
F1EU26279CT187	CT	ATCTTGCAATGCCTTAGCAATGACTTTCTTGTTCAGTGGTGCAGAGTCGTCACCTAAGA[T/C]CCATTCATTGGTTTTTGACAGTTTCAAGAACCCACCATCATCATCATTTTCAAAGA	0.976	0.989	0.134	0.4552	0.4552	CCTGGATTGACAAAACTATCAAACAGTATCCACTGCAYGCAGTTCCAATACCAATGGACAAGAGCATCAATTCCCTCTTCARAGCTTCATATTGGAGYAGGTTTAACTTCCTCCTCTTTTCTCTATCATCTTGCAATGCCTTAGCAATGACTTTCTTGTTCAGTGGTGCAGAGTCGTCACCTAAGAYCCATTCATTGGTTTTTGACAGTTTCAAGAACCCACCATCATCATCATTTTCAAAGACCTGGCCTGGCTCTTGCGGGCTGTCCGGAAGCACCCCAACATTCGGTTCGACGA	XP_002273234	PREDICTED: hypothetical protein [Vitis vinifera]	3e-32
F1EU2743AC67	AC	GGGACGGAGCAGGGAGAGCAGAGAGTTCAGAGAGAGAGAGAGAGAGAGAGAGGAAATGG[A/C]AGTAGCCGTCACCATCAGCAATCCTCCTCTCTTGGGATCGAATCATAAGATAGTAA	0.998	0.947	0.371	0.5407	0.5401	CGGCCGGGGGACGGAGCAGGGAGAGCAGAGAGTTCAGAGAGAGAGAGAGAGAGAGAGAGGAAATGGAAGTAGCCGTCACCATCAGCAATCCTCCTCTCTTGGGATCGAATCATAAGATAGTAAGTGTGAAGCAAGCGGTGAATGTTTCCATCCCAAGCGTGTCTTCAAAATTGGCTTATGTCTCCCTTCAAAGGAGATACTCGCCTCAAGTGTTCAGTGGAAGGAGGAATAATAAAAGTTCCCGAGCTGTTTTTGCTGCAGTATCAGGAATTGAAAATGTTGAGGCCCCTTCTCATTTTGAAGACTTTTCAGTTACCAACACAACTAGCAGCAGTGATAGAGARCTGAAGRTAARGGYCGWGGTATCTGGTGCCAAAACTCAAGTGATTTTCAATGATG…	CBI24665	unnamed protein product [Vitis vinifera]	4e-53
F1EU2793CG582	CG	ATCAGTGTGCAAATCAAGTCGACAATCTTCCACTCGGGCTTAATCCATATAATTGCACC[C/G]CCAATCATCACACCCACACTTTGAATGGAATCCCCAAGCACATGAAGATAAGCACC	0.986	0.947	0.393	0.2777	0.2777	GCTGGGAGAAACTGATATTATTGGATAAAAGAGCTCTTAAACATAAGATTCCAACAAAGGAGAAGCGAACATTACATCATACTCCTGAAGGGCCTCAAAGGCCCAGCTACGAGAAAAAGCTCCAAATGACAATATCTAAACAACTTAGAAGCCAAATTGTGACCCCAACGCTGCCATCCATATACAATGCCATAACTAAATCATTCACCTTCCGAAATCTACTCTCTTTCTATTTGAATGGTGACGTGACTTATCTTGTACTCTCTTCTGATGTAGTCCACGACCTTGTCCAGGACCATATCCGCATTGGCGTCACGCTTTATTTTGACATGGCAGGCTAATAGCACCTTTCCAACCGTTATAGCCCAAATGTGCAATTCATGGACTGCAATCACTTCA…	AAL25646	AF197329_1 zinc transporter [Eucalyptus grandis]	0
F1EU2871AG992	AG	CTGCCATCATATCAATTGGTTGATGCTCTATATACAAGAAATGCATTTTGAAATTCTAA[A/G]GCGATGGTGATTGCTTTTGTATCGAATCTTCGAGCTTGTTATGATATATTTCTGCA	0.971	0.617	0.009	0.6852	0.6212	GCCCATTACGGCCGGGGGCGATCTGTTCTGGCGGTGGTTGTGTTTTTATGGTCCTTTCTTGATTGAATTTGCGCGAAGAAGCTCGAGCGGCTTTTAAATGGACGACGGTGAAGTTATTGGAAGCAAGTTCCGGAGGGTCGTGCGTGTTCTGCGGGAGCAACTCTGGGCACAGACAAGTGTTCGGCGATGCGGCTCTCGAACTTGGCGATGAACTGGTGAAGAGGAAGACGGATTTTGGTTTATGGTGGAGGGAGTGTTGGGTTGATGGGTTTAATTTCCCAGAAAGTGTTTGATGGAGGGTGCCATGTTTTGGGGGTGATTCCTAAAGCTCTCATGCCCCTTGAGATATCTGGCCAGACTATTGGAGAAGTACGGACCGTCCTTGACATGCATGAGCGC…	XP_002516089	carboxy-lyase, putative [Ricinus communis]	6e-86
F1EU2910AG245	AG	AGTCTTGAATCTTTGATGTTCCAGCTGGAAGAACGAGCAAAGGAGAAGCAAACAAGTGA[A/G]GATACTTTGCAATGTGAAATTGAAAATCTTAAGGCTGAGATCCTGGAGAAGTCTGC	0.975	1	0.181	0.6989	0.6989	AGGCAAACTCAATGATTTACAGGTGAAATTCTCAGCAGCAGTAGCTGAGAAGGATGAAGTTACTGAGCAGCTTCGATCACTGGAACTGCAGCTTACTACAGAGGGGCAAACACTGAAATCTCAGATTAATTCACTYATGGAAGAGAAGAACTTGCTYGGTGAAACATWCGGTAATTCAAAGAAAGAGTCTTGAATCTTTGATGTTCCAGCTGGAAGAACGAGCAAAGGAGAAGCAAACAAGTGAGGATACTTTGCAATGTGAAATTGAAAATCTTAAGGCTGAGATCCTGGAGAAGTCTGCGCTGCAAACTCGTCTCAAGGAACTTGAAGAGGTGATCGCTAAGAAGTCCATTACCGAAGAGAGGGCACGAGCAGAAGCAGAAACACTTGTGGAACGAG…	XP_002521050	Uro-adherence factor A precursor, putative [Ricinus communis]	2e-33
F1EU2977AT412	AT	TCCCTCACATCGTGTGGAGCAGTCCCTTGTGCATTTCTAACATGGTGCTAGGCTTGGAC[A/T]AGATCCTGTCCTTTCTTTCAGTTAACGTGATGGCAAGCAGACCCTTGCTCCACGTA	0.974	1	0	0.8366	0.5857	CGTCTGCGCCGACCTGAGGAAGCTCTACGTGCAAGGTAACCTGTTCTCTGGCCCGATCCCTGCGTCGCTGTTCGGCTTGAGTGATCTCGTGAGGCTCAATCTCGCGTCCAATAAGTTCTCGGGGGACKKKCMMRMTKKYWTCGGCAACAKRWATCCAAGAGCAGAGTTAAGGGAGGCTTGGCGATGAAGGGGGTCTGGTGGGTTCATAGGCAGGTTCGATCTGGGTTGGGGAAATCGTCCAACTGATCAAAGTTGGCATGCTGTGTATTTGTCCTTTGAGAAGTGCTTTTGTTTCTGATCTCAACGTGTGCTTGTAGAAAGTGGTCTTTTTATCTGTTGATGTTCTGGAGTATCCCTCACATCGTGTGGAGCAGTCCCTTGTGCATTTCTAACATGGTG…	AAM64268	receptor kinase, putative [Arabidopsis thaliana]	1e-08
F1EU3112AC664	AC	GCGCTAATGGCAGTCAAGGATAAGGTACTAGTTTCAGTGGGAGACTCCACCGAGAATGT[A/C]TGAGTCAATGACAATGGTAAACATGAAGTTTCTTTGGCAACGGTTCTTTCCAAGCA	0.998	1	0	0.6534	0.4574	AGTGTCTTGTGGATGCTCTATCTATGAGGTAGTTAGACACGCCCTTTGGGGGATCTCTTGGGTCTTTTAAAAGGACTCAATCAAAGGGCACAAACAAATGAAGGGAAAGCCTGCTGTTTGTTTTTCTGAGGTTGGGTTTTGAGATGAGAGTAGGATACACACGTTGAAGAAATCCATTGTCTAGAGAGAGTGGAGTGATCTCAAATAGTTTTCTATTTTCATATTTCTAACTTGACTTATATATATATATATTATCTAATTTATATCGTTTTTCGAATAAAATACAAAGTATATGTCTTTCTCATTTGCTGCTACTCAACAACAGCCGGTCTCAGCTCTGCACATTCCTAGAAATTTTTTCTTTATTTTCAGCTAAAGATTGTTATCATCTGGTATGAG…	no hit
F1EU3134AG1465	AG	CACTCAGCATAGGTTTCCAACTAAATAAAAATAGCTGATTTTCTAAACGTAGCCTGTTT[A/G]CTGTTTGTGAATCTTCTCCCCCACTGCCGAGTCCCAAGTGTAGGTTGTTCTTGCGC	0.979	0.798	0.12	0.3105	0.3	TACGTCTCTAAGGGCTTTGAAGGAGTATCTAGACAAAGCACTGCATCACTAAGGGATYCCATGCACGGAGAAAGTAATACCAGCTTACAACATGTGTCTTCTCTAGATCATGTGCATAAACCAGGCGATATGTCAATTGGAAACTCGGCCCACAACTCTGTTAGCGAGGTTGCTAGGAACTCTATGCATCATGTCCTGAATTCGGATGACACTGATAGCCATCATAAACCGTGTGAACATCCAAGYGAAGCTAAGAAACCWGTTTTTCTTCRATGATATCTCRWCTGGGGAGTGAAAATTCTGGAAAGGAGGAAGGACTCCTGGATAACTGTGGGATTATACCCAACAATTGTCTTCCTTGTCTAGCTTCAACCGTCCCATCTGTTGAAAAGAGAAGAT…	XP_002520174	conserved hypothetical protein [Ricinus communis]	9e-121
F1EU3139CG1065	CG	GTGATTTGCTTGCGTACTAGAAAATCAAGTCCGCAAACTCATATTGCCTGTATGAATGC[C/G]GGATAGGGATTCAGCAGCGTCCCTGCAATGGTAAATTGATGCTACGGCATCTTGGT	0.99	0.979	0	0.8258	0.5781	GTCCGGATTCCCGGGTCGACCCACTCGTCCGCGAAGAATCTCCAATCTTTCATTTCACAATTTATCTACTTTTACGGATATAGCTTCTTTAAGAGACTTTACTTGAAAAAGAGCGGCAATAAAAGTATTGGAACCAGAGCAAACCTGATTCTTGCAGCTGCRGCYGGRGCTTGTACTGTTATTGTGACACAGCCCTTGGATACAGCATCATCCAGGATGCAGACAAGCGAATTTGGTAAATCCAAAGGACTTTGGAAGACCTTTTCAGAGTTCACATGGAGGGAAGCATTTGACGGTCTTGGCATTTCTCTCCTCCTAACAATAAATCCATCTATTCAGTACACTGTCTTTGATCAGTTGAAACAGAGATTGTTGAAGGAAAAGCAGAGCAGAAGTAGA…	XP_002281134	PREDICTED: hypothetical protein [Vitis vinifera]	7e-101
F1EU3305CT1274	CT	CCTCCGTATGGAGTAGCGTACTTGGCTACAAAGAGGAATTATGTCGGCTTCAACAGTGC[T/C]GCAAGACACCTTAGAAGTTTGGTCGATGAAGGCGGCATTTTTGGAGTGCATCTTGT	0.968	1	0.17	0.7837	0.7837	CGGTCCGGATTCCCGGGTCGACCCTCCCGTCCGCGAAGCTTCTCTGTAACTCTCTCTCTCTCTCTCTCTCTCTCTCTCTAGCGCGTTTTCGCGKTCATYACGSYCGGKKSGGGCGGATMGCCTCCTTTTGACTTCGTCGCGATGGAGAAGAAGGACGATCCGACATTTTCCGGGAAACTGCTCGATTCGCGTGYTCTTCTGACTCGCGACKYGTGAGGGAATTTTTGCTCGGATTCTGTTGCAGACGGTCGCGGCATTCGTGATTGCGGTAGTTGGGTAGGTTGATCTCTCGTCATAATCAGTTCTTSCGGATTAAGGTACAATGCGTGCACCATCCTTGCTTGCACAGTGTTTACCTGGGTTCACRCCCCATGACCGTGGGARTCAGAATGTGCCATC…	XP_002264228	PREDICTED: hypothetical protein [Vitis vinifera]	2e-148
F1EU3412CT328	CT	ACGTTTTATGACATAAATCTTTCCCCAATTTACGCTGGTAAGGCAACGACTTTTAGAGG[T/C]TGAGCTCTCTGCATGCTGATCCCGAACTTGTCTTCCATGTTCATATTTTCTGGTGT	0.967	0.957	0.011	0.5113	0.3579	AAAACTATAAGGAAAAAGTATGCTTCTATCATCTTGAACTATAGACAGATTACAGTTTAGGGGCGAGACAAATAAAAAACACATAGGATCAATTTGTCATCTTCYGCAAGTYYTTTTTGTTCTCCAGTCGTATCAGTCAATAAACAGATCAAAGGCTCCTGGATTTCTAAAAGCAAAATATCTGAGTGTTTCCATGGATTCGGAATGATGTCATGCAAAGAACAACATGGGCACCGAATGTTTTAATATGAGGAATCTTTATTAGTACACGTTTTATGACATAAATCTTTCCCCAATTTACGCTGGTAAGGCAACGACTTTTAGAGGCTGAGCTCTCTGCATGCTGATCCCGAACTTGTCTTCCATGTTCATATTTTCTGGTGTGACACCATCTTCGAG…	XP_002299579	cytochrome P450 [Populus trichocarpa]	2e-79
F1EU3546AG556	AG	GGAAACGACCCCGAATCTAGCTATCTTAGTGGTTGTGGCCATGTAAAAGTTGCATTCTC[A/G]GTAATGTCTCTGTTTTAATTTCAGGTGTACTAAAACTATCTGTACAGCAGCGACTT	0.971	1	0	0.8171	0.572	GGAATCCCGGGTCGACCACGCGTCCGGATTGAGGCTTACAAGGCTTTGCGCGACCGGGCGCCGTACCCTCCCGACCACATGGTCGGGCACCTGAACGGCGATTTCACCATTACATCGTGTTCGACAGGTCCACCTCCACTGTGTTTGTTGCCTCTGATCAAGTTGGGAAGGTCCCTCTCTACTGGGGGATAACTGCTGATGGGTATGTGGCTTTTGCTGATGATGCTGAATTGCTCAGAGGGGCTTGTGGAAAATCACTTGCTTCCTTCCCTCAAGGATGTTTCTTCTCCACAGCAGTTGGGGAGCTGAGAAGCTACGAGAATCCAAAGAACAAAATCACCGCCGTGCCCGCAAACGATGAAGAGATCTGGGGCGCAACATTTAAGGTGGAAGGACCGG…	XP_002280658	PREDICTED: similar to Al-induced protein [Vitis vinifera]	8e-56
F1EU3549AT1208	AT	GTCATCTAGAGACTTCACGATCAGTACATCAAATTGTTGGATGAACGCTGATAGTGAGC[A/T]TGTGGAGAAAAAGTTGTTCAGATGTCCGCGGACATGCCTGTGCTGTTGGTGGGATG	0.976	1	0.016	0.8682	0.8247	ATGACAAATAGATTGCTTCATTGTTTATGCACCATTTACATGAACTAGCAGTACTGACATCCACCRAAATGCTGAGCTTAAACTATTAATTGGCATTCAAACCAAACATCAAACTAGGAAAAGGAGCTTTCTCCAATACTGATAACACTGATCTGCTTGACTGAGGGCTCTTCAATCTGCTAAGGCGTCGGTTGTTTCCTCTGCGAGGCRCGTCACGAGCACRGGACAGCCRTTTTTCAATCGCGAAAAGAGCGCCCACTTCTCTAGAGTTGAGTCGGGGTCRAGGACCCTCCACTTGTAGGTGGTGACAAGCCGGTGGAGGAAGACCAGCATCATGGCCTTAGCCATATTCATTCCCAGACAAGTCCTTCCCCCAGCGCCGAAACCTAAGAAGCTGTA…	NP_173393	CYP722A1; electron carrier/ heme binding / iron ion binding / monooxygenase/ oxygen binding [Arabidopsis thaliana]	1e-139
F1EU3878CT1199	CT	TCTTCTCCTCCATTGGCTTCAAAGCCTTAGCGAACTGTTGTAGCTTCTCCATCTGTAGC[T/C]TCTCCGTCTGTAGCTTCTCCGTCCTCTGGTGCCTTCGATTAAGCAGATCGATGAAG	0.992	0.596	0.009	0.4562	0.4562	AATTCAATCTCACCCTTAACCATCATGTTCGTTATGAATATATTGGACTAACATTGCTAATGATATTGAAATCATGAAGGTAGTCAGAAACATGCACTGATGACCTACAACAACGAGTAGCAGATGTAAATCATACATTAAACGTCACTRAGAAGGAGGTCGGTAATAAGCAATCACAGCATACGAAGACTGAATTGCCGACAGAACCAGAAGTATGAATGCCGCTATAGCTGATATGAGATACCACCGCGATTTGAAGTAGATGTTCTTGAAGCTGGCCCAATGCACTCGGAAGTCCTTCTCACAATACGTGTTCACATCCTGGAACACCTGGCATAAATGGTTCTTGCGGATGTCAAACACAACATCTTTCCCAATGTTGCTAAAGAAATGGGCAAT…	XP_002328069	predicted protein [Populus trichocarpa]	5e-105
F1EU3896AG1571	AG	TGTGGGAACGACATGAAAAGGTACCAGTGCGAAGGAAGTGCTGGGCAAGGAGAAAAGAC[A/G]CGAGAAAGGACAACTCATTAATGAGTTACATTCAGTATCAAAGCGGCGATAATGTT	0.997	1	0.005	0.7727	0.5409	AGGTTCCGGTTTTGCAACTCTCTCTCTCTCCCTCTCTCGCGGGCTATAAAGCGAAAGCAAACAWCGCGTTGCAGGGMCGACGCTGTACGTACGCTTGCTCTGTTACTCTGTCGCTGCCGTGTCGCTGTGTGTGCAGAGAGAGRGAGCAGAAGAGAGAGAGAGAGAGAGAGAGAGGGATTGGAGTGGAGAAGCTGAGGGGGCTAGGGCATCTGTTCGCGGCGGTGCTCCTGTACGGARTGGCCAGCTTCATGGTGGTCCCGGCCATCACCGACGTCACCATGTCCGCCCTCTGCCCCGGCAAGGACGAGTGCTCCCTCGCCATTTACCTCTCCGGCCTCCAACAGGCGATCGTCGGATTTGGGACGGTGATCTTGACACCGTTAATCGGGAACCTGTCGG…	XP_002510601	tetracycline transporter, putative [Ricinus communis]	1e-112
F1EU4001CT614	CT	TTTATAAGGTTTTCTATATTTATCTCAAGATGCTATCATAGAGTGCGCACAGAAAAGTG[T/C]TTATATTATCGACAAAAAGGTTCACGGGTGCACAGAAGCACTAGAAGTTAGTTCAC	0.963	1	0.011	0.5629	0.5629	GCCCATTACGGCCGGGGGCCATTCAGCTCAATCTTGTCACTTTGTCAGAGCTGCTTCTAGTTCTTCCTCATTGTAAGAGGAAGAAGATGGGCAAGGTGAAGTCTGTATTTATGGTTTGCCTTGTGTTGGGGTTGTTTCTTGGGCAGTCCGGAGCCAACTTTCAGGATTGCTACCCGGCCTGCTTCATCCTGTGTGCCATCACGCCCGGTCGCACTCTCTTCTCATGCTCTGTCGAGTGCTTGAAGGACTGCATAACTCCYMCWKCAMWCAGCCTCAGAGATACCMTRTACTTCTGCAAGCTTGGGTGTGCCTCCTCCTTGTGTACCAACCTCAGTACAAAGGATAACCCTCGTGAGAAAAGGGTTGCAGGTTGTGTAAATTCTTGCTCGAAGACATGTA…	XP_002284798	PREDICTED: hypothetical protein [Vitis vinifera]	3e-32
F1EU4022AG938	AG	TCAAAAACCATCATCCTGGTAAATGGTTCCTCTTCCTCGCAGTATCCGAGAAGATTGAC[A/G]AAATTCTTGTGATTTCCTTTTGATAGAGTGCCAATCATATTTCTGAACTGAGCTTC	0.978	1	0.011	0.8319	0.7903	GAAGGCTAGAAAGAGAGCAACACAGTGCTCAGAAAAGGCAAACTTTACTCAGAATTCTTCAGATCTTTGTGCTTCTGGTATGTGCTTCAACACAGCCACATGAAGAGCACGAACAACAACAAAATGAGACGACAAACCTAATTCTTCTACCTCATATATACAAGGCATGTGTTTCGTCGTCACCCTTCTTCAGATRCAAAGCAAACAAGAAAAGCTTGAGCTTGTACTTACAGTTTTAGTTTGCATCAGTAGATAGAACCTCGAGTTCTGCCCACCAAAGAGGAGAAATTTTCGGGATTGCCCCATCGCGAGTGATTCCAGTTATGTCCCACAACATTGCCGCCACTTCTCTCATTGGTGGTCTACTTCTTGGATCAGGGTGGACGCACGATTTTATCA…	XP_002273218	PREDICTED: hypothetical protein [Vitis vinifera]	2e-148
F1EU4093CT177	CT	ATGGTGTTTTTAATTCTTCTTCTTTTGATAGATTTTCGGAACACGTCGGAATCTGGTGA[T/C]GGTTCCCTTTGATCTAATCATTCAAATGAACAACCTCCTTAATAAATCTATTGAAG	0.965	1	0.367	0.6134	0.6131	GCCAAAAAAAGTAAAAATATCTTTATTTATATTATTTTACCCTTCATGATTTAAAATAACTTGTCCAAGGAACCAATTCAAACTGACAAACTGGAAACTAGAGGGAAATATTGAACCATGGTGTTTTTAATTCTTCTTCTTTTGATAGATTTTCGGAACACGTCGGAATCTGGTGATGGTTCCCTTTGATCTAATCATTCAAATGAACAACCTCCTTAATAAATCTATTGAAGTCGTTGCACGATGGACCTCTGCGCCCGGCAGATTTCACGGCTCTCTCCTTCCACTTCTTAGCATTCTCCCTCATCTTCTTCCCGCCGRCCCCTTCCATCACTTCCCGAACAAGAGCTTCTATTTCCTCACGCCTCACATCCTGGTTCACTTCCATGCCAATCCCCC…	XP_002268162	PREDICTED: hypothetical protein [Vitis vinifera]	0
F1EU4105AG296	AG	AACCAGATAGTTGCGTTCCACAGAGGCCAGGGTTCGCAGCAAATAGGAGATATATCCAT[A/G]GCTCTTGCTCTGGCCATTGAAAATGGAGGGAAGCACCGGAGGATGGATTTGTTGGG	0.97	1	0.011	0.8913	0.8467	CAAAGCGGTCGGATTTTTGCTCAGAAGCTGTTGGACGATCTCAGGCTCCGGAAAGAACGCCTGGCCACATCTCAGAGCTCGAGCCATTCGCATTACAAAGGCAGGAGATGCATATGGCTACTCCAGGCAAACATACCAAGGATCGACACAGAATAGGGACGGGCGCCCCGAGAAGTGCRAATGCTCACAATAGGTCTAACGGAGGCCAGAAATCACTCTACGGCGGAGAAGCTTCAAACCAGATAGTTGCGTTCCACAGAGGCCAGGGTTCGCAGCAAATAGGAGATATATCCATRGCTCTTGCTCTGGCCATTGAAAATGGAGGGAAGCACCGGAGGATGGATTTGTTGGGCAATAGTTCRATGCTCACTTTCTTGCGYCAGATGGGCCAGGGCTCTA…	XP_002301871	predicted protein [Populus trichocarpa]	2e-70
F1EU4134AG1254	AG	ATATTTGTTTTCATGAAGAAGAGGAAAAGGAAGGTGTTTGATTCTTCCCTTTTTTTCTG[A/G]ATGTTTCCCATTTGCATTTGCCAGAATCTGTGGATACTGAGAACAAGAGATGAGCA	0.986	0.819	0	0.8836	0.8394	GGGTCGACCCCTCCTCCGCTGGAGGAAATGGTGCAAAACCTTTGATGGCACCGATGCATGTCAAACATGCTCGAGAAGTTCCAGAATATGAGATCAACTCGAATGATCTGGATTTTACCAGCAGCAAGGACATAACAAAAGGGACTTTCTGTCTGGCATCATGGCGTGGAACTGAAGTTGCCGTTTGTAAGAAGTTTCGAGGAGGAAGTGTTTGCAGWTGAGGACAAAGTGAGGGCTTTTAGGGTATGAGCTTGCAATCCTTCAGAAGATTAGGCATCCAAATGTTGTCCAATTTCTTGGTGCTGTAACTCAAAGCAGCCCAATGATGATAGTGATGGAATATCTACCAAAGGGAGATCTCCGTGAATACTTGACAAGCAGAAGAGCACTAAGGCCATC…	XP_002522286	protein kinase, putative [Ricinus communis]	1e-122
F1EU4310AG289	AG	GTGCATATATAGCAGATCATCCAGCACAGCGACTATGCCGCGTTCAACCCCAGATCTCC[A/G]TCCTTCCCTAAATATTTAGCCACTATAGCATCAACATCTTCCAAGCTGACCCCGAT	0.967	1	0.144	0.5995	0.5995	GATAGAGTGATCATATTTTCCTCAGTAATCCAKATGAATGTTGTCCACCATTTTATATATGTCAAATGAAGGAAATTAGGACTGGTACAAATCCTTCCAAAGAAAAGATTATAGAGGGACTACAGCACTCGGTGGATGCCTAAAGAACAGAGCGAGAGACCTTAACAACAGAAACAGAGACTATGCTTGAGATGGAATACATATTTACTGAATTGTACCTGGGATGCCAGTGCATATATAGCAGATCATCCAGCACAGCGACTATGCCGCGTTCAACCCCAGATCTCCATCCTTCCCTAAATATTTAGCCACTATAGCATCAACATCTTCCAAGCTGACCCCGATAAGTAAAGGATTCGCCGGAATCCTGACGGAATCATCTGCTTCAGGAGCTGGATT…	XP_002519339	soluble diacylglycerol acyltransferase [Ricinus communis]	1e-19
F1EU4321AG467	AG	TTCCATCAGCATTTGTGGAGAAGCGCCTGAGGTTACCCACGGATGGTATGGCTGCAGAG[A/G]TTTACTGATCCATACCGATCTCTCTACTTATTGTTCACCGTCACCGGCCATGTAAC	0.982	0.979	0.185	0.4644	0.4589	CAAAGATGCAGGAATTGGRGGCAAATATGGCTGTTCTTGGAAAAGAAGCTGCCACRGCACTGGCAGCTGTTGGATCTCAGCAAACAAAAAGTTACTTTCCAAAGGCTGGTCTCAATGGTTGAAGGAGAAAGGACCTACCATTTGAGAGTAGCTGCTATTCTTGGCTATTCTTGGCTGAGTTTTTTTTSAGATGGTTTCAGAGAAACAGCGGAAGGAATCTKCTCCTCCTTTGTTTTTATTAGAAAATAATTCGGAGAAAACAGCATATTTCTTGGCTGAGGCAGTGCATAATTTTGATGCTGAATCAGAGAAGGAATTGAGCCTGGCAGTGGGTGATTATGTTGTCGTGCGAAAGGTGAGTCCATCGGGATGGTCAGAAGGAGAATGCAAGGGTAAAGC…	ABQ53638	Src homology-3 domain protein 3 [Cucumis melo]	2e-48
F1EU4337CT1095	CT	TTTTTTGATAAGACCTTTGCGGTTGAGGCAGAGGATGTGCCTGTTCTCTCCACCAGCGT[T/C]GCTTACGGAGTATACATGGCAGTTTCTAGCAATCTAAGATATCAGGTCCTGGCTGG	0.972	1	0.181	0.7281	0.7279	CCCGGGTCGGCCGGGGACTGCAGTACAGAGAGAGAGCTCTCATCATTACTGTACAGCTCGCTCTCTCTCTCTGGTGGGGAGGTGTTCGCTGTTGGTTTGGGTTTGTGYGAYTCTCTCCCWCCGTCTCACGCAAACCCAGACTCATCAAGAAACATGGCTTTCGCCATTTTCTCGTCAAGCCTCTCTCCGCAGTCTCCCTCTTTCTCGTTAACGGCTCATAACCACCACCATCCCCACTCTCCCTCTCACAGCTTCATGATCGTGACACGCCGTGTGAGCTCTGGGCAGTTGGTCTCCACTTCCCCCGCACATCATTCCTCTGCTATCCCCCGTAGCCGCCGCCTCTCACCCATTCTCTACTCTGGCGACGGGGGTGGCCCTGGTGGAAGTGGCGGAGGT…	XP_002274472	PREDICTED: hypothetical protein [Vitis vinifera]	1e-138
F1EU4358CG987	CG	GGCAATATCAGTCCATGAAGAAAGAATATGGGAAACTGAAATTAGGTCTTGCAAGTTCA[C/G]CAAACAGCGGGTTCAGGAATCATTTTGAGGCAAGTCCTGCTGCTGGTGCTGGTGCT	0.977	1	0	0.8213	0.5749	GGTCCTTTTCCTMCTMAAAGTTCTCTCAATTCAAAACTTTCTTTGTGGGATGCTGGTGCAGGTGAACATGATGTGGCTCTTTCGCTTTCATAAAAGAGAGCATTGAGAGAGAATTTAACGATAGATTTATATGAAGAGCTTATGGATTCCCTTTGATTCACGTCACCATGTCGAGGCAAGCTCAACTCCCACCTCGCTGCCCATTTCAAAGAAAGCCTRTTTCTCGGCCGATTCACGAYGYCATCTCTCCACCTGCAAACACATACCACAGTAATGTCTTTCCACGGCATAAAAAATCTCCCTCTCAGAGTGCCATTTTGGAGGAGCAGCCGGCATGGCTTGAGGATTTGCTGGACGATCCAAACTCAAGTTACAAGGGAGTCATCCATCGGAGATCGG…	XP_002262794	PREDICTED: hypothetical protein [Vitis vinifera]	4e-81
F1EU4407GT792	GT	AGGGCGTTGCGTATGTCAGTCCTTGACTCTCCCTCCAAGACTAGTGATGAATGTCTTAC[T/G]GTTCCGTGTTTGGCTCCAACTGCGTTGAGGATTTCTCTGATCTCTCCATCTTCTCC	0.986	0.872	0.024	0.9642	0.916	CGTTGCAACCTCATCTTAGAATCTCGACTACTATTTTTAAAGTTACAAACGTTCTATAAACTGAGGACACATTTTATTAGGAAAATACGATACAGTGAGTCACCTGCGGACATCACACAATCAACTACAGAGAACTAAGGACATCGAACCGGCATCGAACCGACATCTGACCCTGTCGAACAAACTCCATCCGACACTTCTTAGTTCAACCTCAAGGAAAGAGAAATACCAGCATTAACAACGACAAATTAGGTTCATATATGGTACATATCCCTTAGATGGTCAAACCGAGAAAGCTTCTCCAAGTAAAATTCTAAAGGTCGCGCCAACGGCCTCTGGAACAGTAGAAGAAGAATTGGAATCATTAGCGGTAGCACACTCAACAATTCCGCATTTATC…	XP_002270425	PREDICTED: hypothetical protein [Vitis vinifera]	9e-07
F1EU4426AG494	AG	ATTGTTGATGATGGGAGTAAAGATGAAACCACAAGAGTAGCATTCAACTTTGTGAAAAA[A/G]CATACAGTGGACAACGTCAGAGTCATCCTCCTTGGTAGAAATCATGGAAAGGGAGA	0.964	1	0	0.8624	0.6037	CGGCCGGGGGAGAAAGAGGAAGCGATGTTAAACTCGCCAAAACTCTGACCGAGCTGCGTTGAATCCTCGTCGCCAACCTTCACGGCGGAGGCTCAGAGTATACCGACGAAAAGATGGGATTTTTATTCACGGCGGCCGAAATCCTGATCTCGTCGCTCGGCATTGTGCTTCTCGGGGGGCTTTCGGCGGTCGTCCTCGAAGCTTACCGGAGGAGACACAATCACGCACATCTGGAGGCTCCTCCCGTGTTCGAGGATCCGAATTCGTTGAAAAAGGTTCAATGTCCCTCTATATTCGATCCTGCAGAAAAATATATCTCTCTAATAGTTCCTGCATACAATGAAGAGCATCGACTCCCTGGAGCTATTGATGAGACCATGAATTATCTTCAGAAACGTG…	XP_002530857	Dolichyl-phosphate beta-glucosyltransferase, putative [Ricinus communis]	6e-148
F1EU4517AC380	AC	TTAGAGGGTTTAGCTCCTAGGGTGCCCTTTCCCATCAGATACAAGTCCATCAGTGCATC[A/C]TCAGCTTTGAGGCAAGCCATGACTGAACATAACGATAGTGGGATCGAGCAGATTCA	0.973	1	0.043	0.6879	0.6517	GGGGCGAACGTTTCCCAGCAAATCTTCGGAGACCAGATCACGCGCCGTTCCTTCTCCCCCAGATGAGTCAACTCCCCAGATCCAACAAGCCTTTATATGGATTTACCGCTGCTGCCTTTATCTCTCACTTCGCTTTAGCCGTTGGAGCGATAGCAGTACACTGGAGAACAACTTAATCTCCCATCCGTTTGATGTTCGTGCCGAGGCTGAAAAGAGTCAAGCTTTTCGACCCGCTCCTCCWCGCGCGCCAGGGCTCCGTCCCGAGACCGGTCGTCCGAGGCCTCTTTTTTAGTGCTTTGACTCCTCGCAAGCCAAGGGCTTTAGAGGGTTTAGCTCCTAGGGTGCCCTTTCCCATCAGATACAAGTCCATCAGTGCATCATCAGCTTTGAGGCAAGCCA…	CAN77063	hypothetical protein [Vitis vinifera]	7e-47
F1EU4620GT387	GT	CAAAGCCCCACCTTGAGAGGATTGCAAAAGCTTTTCTGGATCTTGGTTTTAAAATTATC[T/G]CAACTTCAGGGACAGCTCATGTTCTTGAATTAGCGGGTATTCCAGCAGAACGAGTG	0.981	1	0	0.8151	0.5705	CCGTGCTTCCCGGACAGTCCCATTTGTGTCTAAGGCAATTGGACACCCATTAGCGAAGTACGCTTCCCTTGTCATGTCTGGGAAATCTCTTCATGACCTAAATTTCACTAATGAGGTTGTCCCCCGGCACGTCTCTGTAAAGGAAGCAGTTCTGCCCTTTGAAAAGTTCCAAGGATGTGATGTTCTGTTGGGGCCTGAAATGCGTAGCACTGGTGAGGTCATGGGTATTGATTATGAGTTTCCTGTTGCATTTGCAAAAAGCTCAAATTGCTGCTGGGCAGAAGCTACCTCTTTCTGGGACTGTCTTCCTCAGCTTGAATGACTTGACAAAGCCCCACCTTGAGAGGATTGCAAAAGCTTTTCTGGATCTTGGTTTTAAAATTATCTCAACTTCAGGGA…	CAN69740	hypothetical protein [Vitis vinifera]	6e-105
F1EU4766AG299	AG	GCCCGCCTCAATGCACGCCAAGGCGTTCGTTACACAGCTCTAGAAGGTCTTGATGTTGT[A/G]AGCACTCAAGACATGAAACCCGTTCCTGCTGATGGTAAAACCGTAGGAGAGATAGT	0.984	0.989	0	0.8185	0.573	CGGTCCGGATTCCCGGGTCGACCCACGCTTCCGATGCTGCGCCTGAAGACACCATACTCCCTCTCCCTCACACAGTTCATGTAATGACCGCTGGTGCCKCCSCACCCCCTTCTGTTCTCTTTGGAATGTCCCAAAAAGGCTTCCGTGTTGCGCACACATATGGGCTSTCTGAAACGTATGGTCCTTCCACCATCTGTGCATGGAAGCCCGAGTGGGATTCGCTGCCTCCAGAACAGCAAGCCCGCCTCAATGCACGCCAAGGCGTTCGTTACACAGCTCTAGAAGGTCTTGATGTTGTGAGCACTCAAGACATGAAACCCGTTCCTGCTGATGGTAAAACCGTAGGAGAGATAGTGATGCGGGGCAACGTTGTGATGAAAGGCTACCTGAAGAACCCAA…	XP_002276434	PREDICTED: hypothetical protein [Vitis vinifera]	2e-113
F1EU4788CT873	CT	TCAAGCTTTGTAGTGCAGCATATCAGTCTCTATGTGATAAGCTGGCTGTGAACTGAGGA[T/C]GCATCAGATGGTTCTTCAGATTCTGGACCCTGGAAGCATTAGAATCCACGGTAGAT	0.969	1	0.5	0.7365	0.7365	CACGCGTCCGGCTAATCTTCCCCCACTCGGTGGCCGCTGCTKYAGGACAGAAATGTTTCATCTTTGAATGTCTGAACGATCGATCGATCGATCCTGGCCTAAATGAATAACGCCGCAAAAGCAGCAGCTCTCATCAACGCTCGGGCACCTTGCCACCATGTCGGAGCCGCCTTCTTTCATTCCACCCCTGTCCTCGAACGCAAAAGACGCACCCACTGGGAACCCAGATCTAACCAATATTCAAGAAGGTTCAGAAGATTGCATGCGAAGCAAACATTGCTAAGGAATGTAGATGCTTATGCTGATTTGATGTTCCAGAGGTGGCAAGATGAGGCTGGTGAAGATGACCCGTTCCTCGGTAGGGGCTCCTCATGGTTTAAGCAGTACTGGACTAAGGGA…	XP_002530712	heat shock protein binding protein, putative [Ricinus communis]	2e-69
F1EU4861AG755	AG	GGAAGATGGAGATCGGCCGCAGAAACACTTGGAAGATGTGGATTACTCATCTACAGCAA[A/G]TGAAGGAAGCTGGAAAAGTGGAAAGAAAAGGAAGGAAGAGGAGGATGATGCAGAAG	0.991	1	0.404	0.3645	0.3645	GAGCTTTGCTCTGCTTTGGATTGTTCAGCTGCTTTGTTCAGCTCCTCTGCTTCTATCAGCTTCTCTGTTCTGGTTTTGTTTCTTAACAGGTACTGCTTTCTTGATTGCCCCCAGCTCGAGGATGTGAGGATTTCTYGGTTTTGGGGGTCGAAAGAGAGAAAACCAACTCTCGAGTTCTTGATCCTGCTCTGCCCCCAATCTGAGAAGGGACAGCGGGAGAGGATCCATGTCAACGTTGTACTTTCGAGCTGTWMTTGGAAGGCCGGGGACGGGGTCTCCGATCAATTCCCGGCGGGTCTGCGGGTCCTCGTGGTGGATGACGATCCTTCTTGTCTGAGGATCTAGGAGAAAATGCTCAAGACATGCCAATATCAAGTGACAACATGCAGTAGGTCAGAT…	CBL94183	putative type-b response regulator (sensor histidine kinase) [Malus x domestica]	8e-109
F1EU4903AG446	AG	GCCACCAACCCTTTGTCTCAGAAGAAGCTAACTAATTCTGGGTGAGGTTTTTGACTGAA[A/G]ATTTGACCATATATTCCAATCATAAAGCATGTTAATGCCGCCGGGAAATTTTGAGT	0.98	0.915	0.36	0.4995	0.4962	CTGCAGTGTACCGTGTCCCGAATTCCCGGTGTCGACCCACGCGTCCGGGCATGGGACTTTATGCCGAGTCAAAAAAGCTTGTCCAGCATCTTGTGGGTCGGGAGTTGGAGCCCTGGGAAACAATTGTTGTTGGAGCTCTCTCAGGCGGGCTAGCCGCTGTTACTACCACACCCTTTGATGTCATAAAAACAAGAATGATGACTGCTCCACGGGGTCGATCGGTATCAATGACGATGGTAGCTTTCTCAATACTACGTCGTGAGGGTCCTCTCGGCTTATTTAAAGGGGCAGTGCCCAGATTCTTTTGGATAGCTCCGCTGGGAGCCATGAACTTTGCGGGCTATGAGCTTCTAAAGAAGACCATGGACAAAAATGAGGAGGTAGCTGCCACCAACCCTT…	XP_002277407	PREDICTED: hypothetical protein [Vitis vinifera]	2e-49
F1EU4926CT1084	CT	GAAAGCCTTCTCACATTTGCATGGAAGTTGTGGTCCGAAGGTCGACCATTGGAACTTAT[T/C]GATCCGTTAATCAATGAGTCATGTGATGAAGGTGAAGTGCTGAAATGCATACACGT	0.969	0.84	0.12	0.6962	0.4873	TTTCCTACCGCTCTTAATCATAAAAGGGGAGGTGCGAGAATTCTTCAGCCAAGTTGTTATGTACTGTACCGAATGTATTTTGCTGGGGAACCTGGAGGACAAGTACCAGCACCTTCTGCAACCAGGAAAGGGCTCAAACGAATTCCATGGATTGCAATAGTTAGCTCAGTAATTGGATCGGGGTTACTAATAATCATCGTGGGTTCATGTCTTTTCTTTATGAGGAAAAAGAGATTGAAGAAAGATATGGAAAACAGCCAAGAGGTTCAGTTACTTCATCTACAACAAGAAATTGGAGAAGAGTTTTCAAAGGAAAACTCTCGTGGACTGGCGGGTTCTCAAGAATTATCTCTGATGCGATTAGACATCATACGAGCAGCCACAGGAAACTTCTCCGAT…	XP_002518550	Serine/threonine-protein kinase PBS1, putative [Ricinus communis]	3e-105
F1EU5305GT326	GT	GCTGGGTGGATGCCTCTAATGGTACTCAGAGAAGCTGGGATCAAGGGGGAGAATGAAGT[T/G]GTTTTTCCTTCTTGTTCTATGTTTAAATGCCTACTGATACTTTCACCAGATAGGGC	0.974	1	0.005	0.9108	0.8652	GTTCAATCAAATTTTGTTGACGASCATTGCAAGTTTGAGAAGATGAAGAGAATTCCGCGCATCAAATTCCCGCAGAGGCACCCGAAATCCTCCSCTTCAGGATCTGCATCCCAGACCCAGGCTGCTCCGAGCACTGAAAATGTTGCAAAAATTTCTGCTTCGAGGTCGGATGTCCCAGCACCTCCAAGCAACATGGCGGTGGGAGGGCAAGCTTCACTCCAGCCAAAACGTACTCCTGTCTCGGATAAGGAAATTGAAGCTATTCTGCTGGGTGGATGCCTCTAATGGTACTCAGAGAAGCTGGGATCAAGGGGGAGAATGAAGTGGTTTTTCCTTCTTGTTCTATGTTTAAATGCCTACTGATACTTTCACCAGATAGGGCAGCTGATTGTAAATTTC…	CBI23146	unnamed protein product [Vitis vinifera]	3e-16
F1EU5400AC155	AC	AGTAGAATAATAAGCAGAAGTGAAAAAATGAAAAAGGTTTGAGATTCTTAGTGTGGTTG[A/C]AAGGGTAATTCGATTGGCAATGTGATGGCTACATTCAATTGCTTTTTCTTCTATTT	0.984	0	0	0.2447	0	TTTGTGTGACCTTTCTTTCTTTGTTTTTTTTCCYTATAAGTTTGGCATTTATTCTGATTGTGCACGGTTTTATGGATTACAGAATGGGATACTGAAGTAGAATAATAAGCAGAAGTGAAAAAATGAAAAAGGTTTGAGATTCTTAGTGTGGTTGTAAGGGTAATTCGATTGGCAATGTGATGGCTACATTCAATTGCTTTTTCTTCTATTTTAACTAAATAAAAAAAATGCTTCTTTAATAG	no hit
F1EU5594CG639	CG	CAACAAGCCAATGTGCATTGCGCCTATTGCGACGGGTACTATAACCAAGTCGGGTTTCC[C/G]CACCTGGAAGTCCAAGTCCACTGCTCTTGGCTATTCTTCCCATTCCACCGTTACTA	0.996	0.266	0.4	0.5549	0.5235	CAACGCAGAGTGSYCATTACGGCCGGGGACACTAACGAACTTTGGCCAATGGCTTCTCTTCCTTCACCAGCCACTACAACCGCCGTTGGCACCACCACCTCCTCCTTCTCTTCCCCCGTTGCCATCTCCACATACGGTCCGTTCTTCCSCAAACGTGGCCCAGCYTCCYTTTACTCGAAACATARAAAACCCTCCRTACGGCGATCGACCATTTCATGCAAGGCCCTGAGCAACGACGACTCTGAACAAAATCCTATGTCGGTGAAGCTCGACAGGAGGAATGTGCTCATTGGCCTTGGTGGCTTCTATGGGGCGGTCGGTCTAAGATCCGACCCRTTCGCGCTTGCAGASCCGATATCTGYCCCGGAYYTTACCMAGTGTGGCAAGGTCAACCCCTGC…	XP_002519016	Polyphenol oxidase, chloroplast precursor, putative [Ricinus communis]	3e-132
F1EU5618AG535	AG	AAGTTCAACTTTTCGGAGGCAATCCCCGTGTCCGAATCCGGAGAAAGCGATTCAGAGTC[A/G]ATCTCATCTTCATGATGTTTCTCTAGCGCACAGATACATTACGTATCCAGACCACA	1	1	0.138	0.8397	0.8397	GGCCATTACGGCAGSGGAAAAAGGAGAACCTGCTGCCCTTCTTTTATCTCCAAGAAGTTTAGCTCCAACTGTCGTACCTGATTTCTCTCGTTGCCCTGGTGGAAGCTTATTTACGGTCTTCCTCACAGCTCCATTGCAGGCTTTCTGTATATTGCTAGGTTTTTCTAGCTCAGAAATTCATATGGAAGTCGCTGAGAAGTTTCTTTCGTCCTCATTGAATGACTGGGGTTTGGCTTTGGCAAAATCTGACTCTCTAAATCCTGTCTGGGCACAAATTCTAAATGACCCTTTTTTAAGGCGACTTCTTATCAGATTTCTATTTTGCCAGGCAGTGTTGAGTCTGTACATCCCGACCTCAGGTAAGGAGGAGTTCCTTCCCAAGTGTCTGCCCAGTCTTCC…	XP_002524004	signal transducer, putative [Ricinus communis]	3e-35
F1EU6564AC150	AC	ATTTTGGCTGATTTTATGATTTTACGAATGTAGCCTCAAGCGTCTGTAACGGATGACCC[A/C]CCGTAGGATAAGCTATCTGGTACCGTGGTCCCATAGTGTTCTAATATATTTTGGTA	0.985	1	0	0.652	0.652	TTATAGAAGGTGATAAAGTAATCTGCAGCCAGTCTCTTGGTGTCGGAGCTTCCAGAATAAAAGAAGGCATCACTTTATGTTGATGCAGAAATTTTGGCTGATTTTATGATTTTACGAATGTAGCCTCAAGCGTCTGTAACGGATGACCCACCGTAGGATAAGCTATCTGGTACCGTGGTCCCATAGTGTTCTAATATATTTTGGTATAATTTCTCAGTCAACTTTGTCTTTTTTTTTCCTAATTTTTTGTGGGGGCGCTTTGATGATGCCTCCACCTTTCTAATTTTTTGTTTTTGTTGCAATTGTGAGTTGTACGCTTGAGTATATATTCTTGATCAGTTCAATATAAGAGTTGTTTCCTACCB	no hit
F1EU6729AG600	AG	ATCTTTGTTGAATCACTACACAATTTTCTTGTAACTTGCACCACCGGTTAATGTTCAAT[A/G]GTTTTACCTGGTTTTGATTTACATTGTTCAACTCAGAGTTCGCATTTTTGTTAGTA	0.991	0.957	0.372	0.8226	0.8226	TGCGGTACGGTCCGGATTYMYGGKTAMGAYMCAYGMGKCYGAGGTCAATCTGAAGATAAAAAAAGCGTACTGTCCACCTAAGATTGTTGAAGGCAACCCATGTTTGGAGTACATAAAAYACATCATATTGCCATGGTTTAATGAGTTCAAAGTGGAGCGATCTGCAGATAAYGGCGGTGAAAAGACCTTTAAAAGCTTTGATGAACTTGTTGTTGACTACGAAAGTGGAGATTTGCATCCTGCTGATCTGAAACCAGCCCTTTCAAAGTCTTTGAATAAGATACTTCAGCCTGTACGTGATCATTTCAACAAAGACGCTAATGCGAAGGATCTGCTGAAGAGAGTTAAGGGATACAGGGTCACTCGGTAATGTGGCGCTTGGTCACTAAWGGACATGAC…	XP_002274369	PREDICTED: hypothetical protein [Vitis vinifera]	3e-47
F1EU6809AC458	AC	TTCACAAGATGAATTCCATCCCAGCTTTCACTGCCAACATAACAGTGGAGTCTTTCAAC[A/C]GGCGAACCTTGTCCTAGAAACGAATTGTATACCGATGGAAGGACAACTTGGGTGGT	0.998	1	0.34	0.7722	0.772	GAGTGCAGAAGACAAAGGATAGGTGCAAGCTKTGAAGAGACTCAATAATCAGTCAGGCAATGCTGCAAAATCTGTTGATTGCCAAATATCTGAAAAGATAACTCAGCTGAAAGAACAAATTGCAACACTTGAGAAGCGTGAAGAAAGGTACAAGACTGTCTTTGCAGATCGAATTTCAGTGTTTCGACGGGCATGTTGTGAGCTTTTTGGTTACAAGATTGTGATGGATGAACACCAGCGTCCTAATGGCATTCCAGTAACACGTTTTACCCTCCTATCAATTTACGCCCAGAATGATGAAGAGAAACTTGAGTTTGAATATGAATCTGGCAATGTAACAATTCTGGGAAATGATTACTCTTCACATCCTGAGATATCACGTCAGATTGGGATCTTCAT…	XP_002527831	Spindle assembly checkpoint component mad1, putative [Ricinus communis]	8e-62
F1EU6845CT274	CT	CGTCGCTCTCTAATGACCATGTCGATTCCTATGTGCTGTCAGAGTCTAGCCTCTTCGTC[T/C]ACCCCTATAAGATTGTCATTAAAACCTGTGGCACGACAAGGCTACTTAAGTCCATT	0.963	1	0	0.8205	0.5744	GATTCCCGGGTCGACCCACTCGTCCGGCTGGGAATCCTTGTTACAGCAATGGATCTTGAAGTTTCTGCAATTGGCTTTGAAGGTTATGAAAAGAGGCTAGAAATATCATTTTACGAGCCTGGACTTTTTGGTGATCCAGATGGGAGAGGTCTCCGGTCGCTCTCTAGGGCTCAGTTGGACGAGATTATAAAACCAGCTGAATGTACCATAGTCTCGTCGCTCTCTAATGACCATGTCGATTCCTATGTGCTGTCAGAGTCTAGCCTCTTCGTCTACCCCTATAAGATTGTCATTAAAACCTGTGGCACGACAAGGCTACTTAAGTCCATTCCACCCATCTTGAATTTGGCAGGCTCTCTTTCCCTTACTGTAAGATCTGCAAAGTACACTCGCGGTTGT…	XP_002514534	s-adenosylmethionine decarboxylase, putative [Ricinus communis]	4e-137
F1EU7167AG600	AG	TGAGGTGTACTGTTGAAATTACGAATACCCAGTTATTTGGTGTGTAATTTGTTTGTTTC[A/G]AACACCATTTCCTCCTTGTATGGAACGCTGTAAAGATTGACTCCTGATGTGCATTT	0.964	1	0.452	0.8348	0.8348	AGCCATTACGCCCGGGGGCTCCCAAAAATGCCCTTCATTTTGCTTGAAGATTCAGACGCCATCTTCAGCATTCCCCTGCGACYWYTMKGMMGRGSGTCTCCAGAGGATTTGAAGACGRGGAATCTTGTGAGTTGGTCTTGATAAGGGTGTTTTCCCCATGGATGCTGTTGAAGAAGAATCTAAGTGCGATAGCACGCAAGGTATACCTAAGAAGGAAGAGGGGTCATCAGTTGGCATAAAGGTGTTGTTTTTTGCCAGAGCTCGTGACTTGACTGGGTTGAGTGATGTGCACCTGGAGGTCCCATCTGGTAGCACCGCAAGTGACTGTTTGAATGAGCTTGCTGTAAGATTTCCGGGCCTGGAAGAGATCCGTCAATGCATAGTTCTGGCACTGAATGA…	NP_567352	CNX7; catalytic [Arabidopsis thaliana]	2e-24
F1EU7418CT544	CT	TGAGCATTCATTCAGATGAGTTCCCAGCACTTGAGCTCTTTTCCAGCAGGAGTTTTGTT[T/C]CCTTCAGTACTAATGGAGGGAAAGAATATCCTCTTATCCCCAGCTTTTCCCTTCTA	0.969	1	0	0.8122	0.5685	CGGTCCGGATTCCCGGGTCRAMYCAYTCGCCGMSGCTCCGTCGCTCGATCTCTTTCTCTCSTTATCTGGAATCCTCCATCTCGTCCTCGTCTTCTCACAGCTTCGAAAGGTTCTTAGAGCATGGGGGAACAAGCCTGTGAAACAAGAAAGGGAAGAGATTCTTGTGAAGATCGTACCCCCTCTTGACCGAGCATATGTACGGTGGCTTGCACGGGACCTAGAAAGGATCCATGGCTTCACCCCAAGGAAACCCTGTGCCGTGAGGCCGCCCAGAATCACTACATTGAGTACATGCGCTTGAATGGGTGGCGTGGATGTAAGCTTGGATGGATCCTGATCTAGCAACACTTGTTCAAGTAGATAGATCGGTTTGCAAGGTTTCGCAGTAGAAAAATAGTT…	CBI28268	unnamed protein product [Vitis vinifera]	2e-20
F1EU7697AG575	AG	GGTGGATCGTCTGTGGGTTGCGGCGGCGTTCGGTAGATAGGCTTAATTTTTAGCGGATT[A/G]GGGTTTAGGACTTAGTTTGGCCGTTCCTTTTTTTTAATAGCGTTTTTACGTTTTTT	0.981	0.947	0.107	0.4797	0.4557	ACGCTCTCTCTCGCACAGAATTCGTGCTCTGCAATCTGCGCATCTCGACTCCAATGGCGCCTAAGGCAGAGAAGAAGCCGGCCGAGAAGAAGCCGGCGGAGGACAAGAAGGCCGAGAAGGCGCCGGCGGAGAAGAAGCCGAGGGCCGAGAAGAAGCTGCCCTCGAAGGAGGCCGGCGGCGGCGGCGACAAGAAGAAGAAGCGGCCGAAGCGGAGCGTGGAGACGTACAAGATCTACATCTTCAAGGTGCTGAAGCAGGTCCACCCGGACATCGGCATCTCGAGCAAGGCCATGGGGATAATGAACAGCTTCATCAACGACATCTTCGAGAAGCTGGCCCAGGAGTCGTCGCGGCTGGCGCGSTACAACAAGAAGCCCACCATCACCTCCCGGGAGATCC…	BAF81889	histone H2B [Nicotiana tabacum]	4e-44
F1EU8066AT1679	AT	TCGGCGAATGTGGAAACATTGGACCTGGTTGATGACATATAGCGGTTGCTTATTTGATC[A/T]CCATTCGGTTTCCAGCCTTTCGATTGTGGTTCCCGCATTTTTTTTCTCAATGTTAG	0.977	1	0.229	0.6427	0.6427	ACACTACCCGCGTACACTCGCTTGCTCCTTAAACTCGAGGGCTGCATTAAACGCTCTCGCTTGAGGCTTGTGTGTGCGCCCGTGGTCCACTGAATTGTCCCATAGCATCATCTAGAACAGTTCTAAGGAAACGGAAACGGAGGGACATGGGGTCGGCGGAGTATCAGCCGTTGCTGCTCGGGCTCGACTCTCACAGCCGGATACCGGACCTGTCGTCGGTGGCGATCGAGGAGTTCCTCGAGCACCGCCCCATCGCGCTCCGGTGGTGGCCGCGCCTCGTGGCGTGGGAGTCGAGGCTGCTCTGGCTGCTCTCGGGCTCGTCTATCGTGACGTCCATCTTCAACTACATGCTCAGCTTTGTGACCCTCATGTTCACTGGGCACTTGGGTTCGCTGGAGC…	ADO22709	TT12-1 MATE transporter [Malus x domestica]	0
F1EU8067AT783	AT	CCCAAGGGAGTTGTATTGAGCCATCGAGGAGCATATCTCATGTCTGTAAGTGCTCCTCT[A/T]GTCTGGGGGATGAATGAAGGAGCCATTTACTTGTGGACTTTGCCTATGTTTCATTG	0.975	1	0.005	0.6967	0.4877	TACGGTCCGGATTCCCGGGTCGACCCACGKMYSCGYGGRCGCSWSSGCACTTCTAGAGAGAGAGAGAGAGRGAGRRGGAGGAGGAGGAAGAGGAGGAGCGATGGCGAGGGACATCGACGACCTGCCGAAGAACGCGGCCAACTACACGGCCCTGACGCCGCTGTGGTTCCTCGACCGGGCCGCCACGGTMCACCCGGACCGGCGGTCGCTCGTCCACGGCGCCGTCGCCTTCACCTGGCGCCAGACCTACCRGCGGTGCCGCCGCCTGGCCTCCGCCCTCTCCCGGCGCTCCGTCRGCCTCGGCAGCACGGTCGCAGTGATTGCGCCGAATGTCCCTGCCTTATTTGAAGCTCATTTTGGAGTTCCAATGGCTGGAGCTGTAGTAAATTGTGTCAATAT…	XP_002519195	AMP dependent ligase, putative [Ricinus communis]	1e-126
F1EU8338AC586	AC	GTGGTTTGGCTTTGCCGGGTTTGAAGACCACTTGAATAACGCGATACTTAATCGCCGAT[A/C]TGGTTTGAATAAAAATATGATTGTGTGACGTTAATAACCTCGTTTTGGAATGGTCT	0.979	0.66	0.29	0.5632	0.5632	AAGCTAGTTGGTTATCAACGCAGAGTAGCCATTACGGCCGGGGAAGCCATAACTAGGAAGCGGCAATGGAGGTGAAATTGCAGGTGCTGGTGGCGTTGGYCATGGCTTTGTCCTTGTTCTCTGCTGCATCGGCCACGGCGGGCCTCGCCGTTTACTACGCACCCCAATATTATCCCGCGGCTTGTCCAGGGTTCACTCTGAAGAACAGCGGAGTGATGGTCGCGGGAGTGAGCGATGCGTTGTGGAATRRCGGGGAGGGCCTGCGGACGGATGCTGAAGGTCAGATGCACCCGTGCGGCTAACCAGTTTCCGAACCCTTGCAGGGCCGGCGTCATCACGGTCAAGGTCGTGGACTACTGCCGGCAACCGTGCAACGGGGTCATCAACCTCTCCCAGGAC…	BAD45610	putative blight-associated protein p12 precursor [Oryza sativa Japonica Group]	2e-12
F1EU8420CT153	CT	TTCTGGTCATGTTAAAAGAGCTGCTGAGGGAAGTCGATGACTTCTCATATGGATGTGGA[T/C]AGGCTTTAAAGAGTTACGGACTTATTAATGTGCAAGAAGAAGAATCTTATGGTGAT	0.97	0.957	0.083	0.4408	0.414	TCACAAATGAAGCTCAAGCGGAAAATGTCCTATTTGGAGATGTTGGTGCAATCCCGGTGAAGGAAAAGATCTAAAATTGGTGGACGCCCCTGTTTCTGGTCATGTTAAAAGAGCTGCTGAGGGAAGTCGATGACTTCTCATATGGATGTGGACAGGCTTTAAAGAGTTACGGACTTATTAATGTGCAAGAAGAAGAATCTTATGGTGATATATCGTTGAAGTTGACTCCTACATTTTCAGAGGCGCAAATTTGGTTTCACTTATAAATGAGGTCTTGGACCAAGTGAAGATTGAATCTGGTAAGATTGAGATTGAGGMTGTRCAGTTTGATCTAAGGGCCATATTGGATGATGTCGTCTCTCTTCTCGGGGAAATCTCAAGAAAAAGGAGT	AAF99730	AC004557_9 F17L21.11 [Arabidopsis thaliana]	2e-09
F1EU8459GT236	GT	TGAAGTTGCTGCTGAGGTATCAAATTTCTTGTCGCTATATGCTTACAAATAGTCCTTCT[T/G]GTGCTGGATTGAGCTCTTTGTGGTCCTCAGTTTAGCTGCATCAAGTTTTGAAACTA	0.963	0.979	0.348	0.3931	0.3802	TCCACTTGCCTTGGGCGTGAGAGTGTGGCCACAAGCTATTCCACAATTTTGGTAGGTCATTTGGACCACCTAGATTCTGCCAAAGCCGCTCTAAAGGACATTGGCTTCCAAGGTATGTTTCTAGGTGGCAACTATGTATCTGGAGTGGCCTTAGGCCGRTGTGTGGAAGGTGCTTATGAAGTTGCTGCTGAGGTATCAAATTTCTTGTCGCTATATGCTTACAAATAGTCCTTCTGGTGCTGGATTGAGCTCTTTGTGGTCCTCAGTTTAGCTGCATCAAGTTTTGAAACTAGCGGCACTTCTATTTTTAGGCACGTAGTGGGTGATCTTTTTGTTTTATTCTCTATAACAAACGAGGCTGTRTAATCAGTAGGGGTGGCTTGATAGAATAGAATAGGA…	CAN69262	hypothetical protein [Vitis vinifera]	3e-25
F1EU8655AG241	AG	TAATAAAGACATCAGGATCGATGAAGAAGAGGGCGAAGAAAGTTCAGGCTTAACATCTG[A/G]GGAAGATTCTGATGATTCCGAGGAAGACGCATCATGAAGTAGACTTGCAGTGCATT	0.989	1	0.037	0.6961	0.6961	TGCCATAGACACCGGTCCCATGCTCAACCAGGGCGACCCGTACAAGGAGGCGAGTGAGGCGTGAATCATCATCCTCTGATGATGAATCTTCACCGAACACCATCGTCCCTTCTGTTCCTACTACAGTTGGTGCCCGTTCTCAGAGAGCAAGCAAGACTGCTGCTCTTTCAAAAATGACCGCTAATAAAGACATCAGGATCGATGAAGAAGAGGGCGAAGAAAGTTCAGGCTTAACATCTGRGGAAGATTCTGATGATTCCGAGGAAGACGCATCATGAAGTAGACTTGCAGTGCATTTATTAATCAATCAAAATTGTCTGTTTTTGGTTTACTAAAATGCGCATTGTATGTGTTATCAGATTGGTCAATCCGTGTAYATGGCTAAGAAATAGGCTGGGT…	XP_002267656	PREDICTED: hypothetical protein [Vitis vinifera]	0.001
F1EU8745CT164	CT	ACCAGAGACTAATTATACATGAACACAATTTTTAACCCTTTCAATGCAACTGTACGCGC[T/C]CTTTCAATGTGTATCTGTTAAGAGCGTGAGACAGAACAAAATAGATCGATGCGAAC	0.994	1	0.404	0.7894	0.7894	CAATCGAAATATCCATCTTCAATTATAACTCTATCGGTTTGAACAAGATTCATTTCCATTGTTTAAAAAAGTTAAATAGCTCGATGCAAAGGTCAACGAAAGAAACCAGAGACTAATTATACATGAACACAATTTTTAACCCTTTCAATGCAACTGTACGCGCCCTTTCAATGTGTATCTGTTAAGAGCGTGAGACAGAACAAAATAGATCGATGCGAACTGTTTTTGCTCGAAATGAATCGGCAAGACTATCCTTGCCGAGGGTCCATATGCATTTATCCTACTTCCAAGTTGACCCACCAAGTCTAATGACTTCTTCACCTTCACTTCTACCTCTAGGAATCCTTTCCATAGTAGAACCCCCTTTCTGATCGCTCGCATCCCCGTAGAGATCCCTCA…	XP_002265636	PREDICTED: hypothetical protein [Vitis vinifera]	8e-18
F1EU8874AG361	AG	TAGCAGCTTGGATGAATGGACTGGAAGTCAGTTCGATTGAAGCTGATACCAGTCGAGCC[A/G]GCTTGATTCTTTCAGTTGGAATTTCAACACGTTATGTTTACGCAACCTACAAGAAA	0.991	0.989	0.392	0.4844	0.4844	CCTATCCCCTGTGTGCCTTGCCTATCCCCTGTTGCGTGTCMCRWCACCCGGGTTTCCAAAAAGGAATCCAAGCCCCTTATGGCTCTTGATAACCCTTTCCCAATGGAACTTCCWGAAAATCTGTTCGGGGAGAAGTGGGCATTTGTCCAATTACCATACTCAGCTGTTCGTGAGGAAATTTCAGGCTTGGACACAAGATATGTGTTTGGTTCGGGTCTGGATTTGGATTTATTGGGCATTGAGATAGATGACAATACATTGATACCGGGGTTGGCTGTTGCATCTTCACGTGCAAAACCACTAGCAGCTTGGATGAATGGACTGGAAGTCAGTTCGATTGAAGCTGATACCAGTCGAGCCAGCTTGATTCTTTCAGTTGGAATTTCAACACGTTATGTT…	XP_002517815	conserved hypothetical protein [Ricinus communis]	4e-47
F1EU9098AG68	AG	TGGTTATCAAAACCAGAGTGACGGAGCTGGTTTAGCAAGAATCGATCTGATTTTCCTTT[A/G]CGTTTCCTTTCGGTTTCTCTTGCTTGTCCAAATAAAAAAAGAAGAGCTAGGCTTAG	0.984	0.968	0.396	0.4162	0.416	AAGCTAGTTGGTTATCAAAACCAGAGTGACGGAGCTGGTTTAGCAAGAATCGATCTGATTTTCCTTTACGTTTCCTTTCGGTTTCTCTTGCTTGTCCAAATAAAAAAAGAAGAGCTAGGCTTAGCTAGCCAGGTTGCGAGCCTTCAAGTTCTCGTTCAGGAGGCTAGTGAGAATTTCATTCTTGTACTATGCCCCCAAATACCTCTTGTTTATAAAAGGCCTTTGGAATGTCTAAGAAAACGG	no hit
F1EU9226AG256	AG	GGACTATTAGATATGGGGCTTCCTCTAGCTCCTCCTCAGGAGAGGGGCTTGTCTGTGGG[A/G]TTGGTGCATGTACTTATTCTTCATTGAAGAGGTTCCCTGTGGCTTTGTCTTGAACG	0.978	1	0.165	0.5128	0.5127	CGTCCGCGCGAGCGGCCGCTCCGCATGAAGAWCTRGWMAGAAGGTTAAGAAAGGAGAAACTCGACCTCCGAAGCTCAAGACGGAGGACCCTAATAAATCTTACGTCCAGAGGCCCGTGAAGCGGGGCTGACCGATATCATCAGCTGCAGTAACTTGGATCTTTCAAACCCAAAATGAATTTCCCAGAAGATCGTTCGGACTATTAGATATGGGGCTTCCTCTAGCTCCTCCTCAGGAGAGGGGCTTGTCTGTGGGGTTGGTGCATGTACTTATTCTTCATTGAAGAGGTTCCCTGTGGCTTTGTCTTGAACGAATGAATCTTTTGGCATATGTTTGTAACCTTTTTAAGTGAGTCCTTGAGGTGTAGCTATGATCATCTTCGATTATATGAAGAATGGG…	BAH20272	AT5G22080 [Arabidopsis thaliana]	6e-08
F1EU941AG554	AG	GTGAGACCATTTGGTCTTTCAACTCTGATTATTGGTTTTGATCCCTACACTGGCGCACC[A/G]TCACTGTATCAGACAGATCCATCCGGGACATTTTCAGCCTGGAAAGCTAATGCCAC	0.962	1	0.255	0.7555	0.754	GGCTCGACGCAGAAGAAAGTCGCAGACGACGAGCACTCCTTGAGAGAGAGAGAGAGAGAGAGAGAGAGATCGAAGGTCGGAAGGGGTAAAACGCTCGGAGCGCGAAGGATCGGAAGGCCGCCATGGCGAGGTACGACAGGGCCATCACCGTGTTCTCCCCCGACGGCCACCTCTTCCAGGTGGAGTACGCCCTCGAGGCCGTCCGCAAGGGCAACGCCGCCGTCGGCGTCCGCGGCACCGACACCATCGTCCTCGGCGTCGAGAAGAAGTCCACTGCCAAGCTCCAGGACTCGAGATCGGTGAGGAAGATTGTTAGTCTGGATCAGCACATTGCATTGGCCTGTGCTGGCCTTAAAGCAGATGCTCGTGTATTAATAAACAGGGCACGAATTGAATGCC…	XP_002264052	PREDICTED: hypothetical protein [Vitis vinifera]	2e-115
F1EU9661AT78	AT	GTTTCATCTGTACAAGTACTTCTGGTATCACGGCATTGAAAGTTCGAAAATAGAACAGG[A/T]CGAAGCATGGATCCCAACAAGGTTCGTAGGAAATTACAGACATCTTATTCAGATGC	0.995	0.255	0.354	0.4054	0.3941	GGTGAATCGGAAACTCGGGTTTCATCTGTACAAGTACTTCTGGTATCACGGCATTGAAAGTTCGAAAATAGAACAGGACGAAGCATGGATCCCAACAAGGTTCGTAGGAAATTACAGACATCTTATTCAGATGCTAGAAGTCCCTTAGATTGCAAGAGAGAGGAAAAGATCATATAGTGTCTCATTGACAAACAAGTTCCAGCAAACATCTTAACATGCTGAATCTTGAACAAAAGCAACTCATTCCHAGGAGTGAGTCGGAGTCATCGTAACGTGCTCGGAACGGCATCGACATGTGAAAACCAGTAGTTGAYATTTCAGTAGACAAGTTGAGATCTCCATGAATAGGCGGCCTGTTTATTGCCACACTAACTTCGGACTGAGTTGTGGCTAGTGTCA…	CBI34221	unnamed protein product [Vitis vinifera]	3e-08
F1EU9775AT610	AT	CTCATTTGAGAAGAAACGAGGGTATACACAGTTCTGTGAAGAATGATGGTGGGATGTCA[A/T]TGATAAACCTCTGAGTGCTGAGTCACCTAGTACTGCCGAAGCAAAATTAGGTATCC	0.985	1	0.165	0.8224	0.7813	AGGCGTCCACTCCTAGGATTAAATCGTATCGTGATAGGGACTATTAGAGCGAAATAAAATTGGTCAACATCGGGAGCAAATAAGTACGTCTAACGTACGAATGATACTACGTTAGGGGAATCAAAATGACCTTTGCCTTTCGTGTCGCTATCTGCACAAAACAATTGCATGTTAAGGAGTCAGAATAAAAATTCTATGAGTGCGATGTCGACCCAAACGATACAGGAAACTATGAAGACCAAGCTATTAGTTGTTTTTGCCGTTGGTTCATCATAGAGAAAACAACTTATATTGGCGGTCATGGAGATGTCATCTGATCGTTGCATCGAGAGGAATTGGAGGCTACTGTATAGGGAGGAGGGAAGCGAGACAGTGGTGATGCAACCATGGYAGCGGAGT…	XP_002530247	Protein AINTEGUMENTA, putative [Ricinus communis]	2e-07
F2EU10140CT397	CT	ACTCTCATGTTTGTACAGCTAACTTTATCCCAGATGGTTCATAGTTTTAAATGCAGCTA[T/C]AAGATAGCCCCTCATAGATGATGCAATTCATTGATTTTGATTGTATACAGCCAGAC	0.96	1	0.112	0.9213	0.9213	GGTCCGGATTCCCGGGTCGACCCACGCGTCCGGATTCATCAAGGTAATGGCCATGGTTTGGGCTGGAAGCCAAGTCACAAAGCTTATACGAGCTGGAGGGGCCCTCGCTCTTGCGCCTTTTGTAGACAGAGGATTGTCCTGGTTTACTACAAGATACAAATTTGAATCTCAGGAGAAGGCATTCTTGGCAATCGTGGGTTTCTGCTTTGGCCTGGCCATCTTGCTGTTTTTGGCTGTGACACTGATCTCAGCGTGATAATGCATTCTATTTGTTGGGGAACATGGTAGTTTTGTGGKCAGAGTTTTTGGTTGTGGGGGATGCGTTGCCAATCATCCCACTCTCATGTTTGTACAGCTAACTTTATCCCAGATGGTTCATAGTTTTAAATGCAGCTAYAA…	XP_002525577	conserved hypothetical protein [Ricinus communis]	2e-27
F2EU10266CT140	CT	CTTTCCCGACGCCATATTTTCGAGACACTCTGTGGTGCAGTGCTTTAGTGCATAGAACA[T/C]ATAACCTTGAGCTGTGCTGCACAAAGCATCATGGCAAGAGCCTTATCGAACCTACT	0.971	1	0.218	0.4851	0.4838	GGTCATTACGGCCGGSSGGAGCGACGCTGGTACGACGCGACGCCTCGACGCCTCGACGGACTCCGGCGCCCGCGGGCTTCCTTTCCCGACGCCATATTTTCGAGACACTCTGTGGTGCAGTGCTTTAGTGCATAGAACACATAACCTTGAGCTGTGCTGCACAAAGCATCATGGCAAGAGCCTTATCGAACCTACTACTCAAGGGCATTACAGGGTCCCCAGCAGGAGGCTCTAATAGAATGGAGGCATCTGCATCATTTATTCAAAGAGGAATGAGATACTCCACAACTGTACCAAATGACCCTGACACGCATGATGACTTCAAACCTATGGATAAGTTTCAGGACTCTGCCACTTCTCTAAAAGATGTTGTTGAACAGGATGTCAAGGAAAATCCAG…	XP_002517580	Monothiol glutaredoxin-4, putative [Ricinus communis]	1e-64
F2EU10424AG377	AG	TCTAATGTACCTCGTGTTTCAACTGCTGTTCCTAATGTAATCTCCATTAGCAATGTGTC[A/G]AAAATGCATTCTGAAATTCTGACTGCCGATAACATTCGATCTCTGGCGTCTTGGTT	0.937	0.968	0.198	0.7957	0.7957	CCCGGGTCGACCCACGCGTCCGCANAATGTCAAAGCCATCTTTGACACAGCAATCAAGGTGGTGCTTCAGCCTCCTCGGAGTAAGGAAGTGACAAGAACTAAAAGCCGCAGGAGGTCAGGCTCTGTGATTGGGAGCATTATGTGTGGAGGCTGTGTAGTTTAATGCATTCCTTATAGGAGATCGACATCCTACAAATGCTTTTTGGAGGCTGCCGAGGAGTTACTGATTCCTAGAGGTTCAACCTCTGCATGTTTAAGTATATGCGCCGCCTGTGTTTCTCTATATCCTTAGCGTCGGCCTCAGCTCAAAGTGCCAATCTAATGTACCTCGTGTTTCAACTGCTGTTCCTAATGTAATCTCCATTAGCAATGTGTCRAAAATGCATTCTGAAATTCTGA…	XP_002514274	rac gtpase, putative [Ricinus communis]	1e-06
F2EU1058CT822	CT	TGTTTTATCATAAATAGGCAACCTGAATGCTGTGTGATTCTCTACCATCAAGAAAATCT[T/C]AAGCAGCACGAGTCACTGTTCTGTGTTTTGCTGGATGTTTTGTCGATTCAGGTCAC	0.985	1	0.106	0.6507	0.6507	CGGTCCGGATTCCCGGGTCGACCCCGCGTCCGCGGTATTTATGTTGGGGATGATAAAGTCATCCATTTTACTCGAAGGGGAAGAGAAGTAGGAACRGGGACATTTGTGGATTTCCTCTTGGTGAGCTCYRGGCCATCTCGATCCCTAGTACCTTGCGAAACATGTACTCCTCCTGAAGAGGGCCATGGTGTTGTCTCCTCCTGCCTAAACTGCTTCCTCTCCGGTGGGATCTTGTACCGGTTTGACTATTCAGTAACCCCAGCGTTATTCCTCGCAAAAGCCAGAGGAGGAACCTGCACTCTCGCAGATTCTGATCCCTCCGATGTGGTGGTCCACCGAGCAAATTACTTGCTTGAAAATGGATTTGGTTGCTACAATGTCTTCAAGAACAATTGCGAA…	NP_568167	NC domain-containing protein [Arabidopsis thaliana]	1e-85
F2EU1060AG507	AG	CGGGGTTCTCTGTCATCATCTCGTCTGTTTGAACCGCGAGAGCCATGTGGACGGTTGTC[A/G]AAACTAGGCTTATGAGGACTTCGACTGCGGCTGTGCCTGCGCCTACTTCTCCCAAA	0.972	1	0.394	0.6094	0.6094	ACGAACAATTAACTTGAGACCATAAAAAATCTAAATAATCGTTCTTCTCACCGATCCATTTCGATTGACCAAGGAATATTACACACTCAATTACCATGACAAGAAAAGAGTGAATTTTGCACAGCTGCTAAACTTTTCTGCATTAACTCATGACCAGATAATGTAAAAAAGATCTAAAGGGATATTCATACACAAGCATGCATGATTTACCGTCCAGTTCTAGATTGAGAAGTAACAAAGCATCATCAAAACTCCACATCATTGTTACCATTCTCATTCTTGTTATTTGCTTCTTCTCTTTCCCTGTTCCACTGCTCGATTTTGGCCCGTCGCTCCACACTACTTTCCCTGACTGGACTCCTGTTCCTCCTACCTCCAGGGCTCCCACTCCTTCCCCCT…	XP_002528581	U2 snrnp auxiliary factor, small subunit, putative [Ricinus communis]	2e-89
F2EU1069CG708	CG	CTTCCTCTGTGTATTATCTCTACCATGTTTCAAGCTTTTGGTAAGCAAGTTCAAATCTG[C/G]TTCATCAAGCCCTAAAAAGACCGTCCATTCGCCAAAAGATGTCAAGATAAAGGTAA	0.976	1	0.388	0.7984	0.7984	GCGTCCGCGTGTTTATACATATGGAGTAGAACTGGATCGAAAGCAAACGCCTTCGCAAGATAGCTAGCTAGCCAGCTATCCATCGAGCGAGCAAGCAAGCAAGCTCGCGATTCGAAGAGAGATTGCAGCGGCGAATCTTCTGCGCAACCGAAATCCGATTCGGGAGCTGGGTTCGAGCTTCACGTTCGATCCTGAATCTCGAGGGATCGGGGAGTGGATGACGATGAGGATCCCGGGAAGTGGGCTGATGCCTTGGTTGCACGGCAAGGTCGTCGAACCCCTTCTCCAGATCCTGCGCAAGGGTGCAGAACCAAGGCAGCTGGCATTTTCTGCGGCTCTTGGCATTACCCTCGGCGTGTTTCCCATTTGTGGTGTCACAGTGTTTCTTTGTGGGGTGGC…	XP_002269541	PREDICTED: hypothetical protein [Vitis vinifera]	5e-65
F2EU10829AG589	AG	ACAAAGATGACTACTTTTGATCAACAGAAATAGTACTTGATGCATATTTAACACAGGAT[A/G]TGTGCAGAGGTGTTTCTTTACATCACGGTGCTCATTTTTTGTGCACCTTACTTGTC	0.944	0.894	0.327	0.3496	0.3367	CCACGCGTCGCGTTGACGCCGCGCTGGAGCTGAACGGGGTGGAGGTCCTGGCTGAGGCGGCGTTCTTGCTGGAGGACCTGGCGAAGGGGTCGGTGCCGTTCGATACCCTGACGGAGGTGGAGGGACAGCTCGGGCTCTGGTTCTTCAGGTTCCCTTTGAAGGCAAAAGTATCATGTGAGGTACTGGTCAATACAAAGAACCAAACAATTGTTCGTCAAAGCTGTTATCCTGAGCGACTAGGAAGCTCAATGGCATCATTGCAAAGCTAATTCAGTGGCTTTCATCTGCGATGCTCATGCAAGAAATGATCTGGCGAGTGGATCAAGAGGACAAGGTACATCGTCAATCCGGGTAAAAGCTACTTCCCCTAAGGCACAGAAATCAGAGTGGTGGCAAAAG…	XP_002304190	predicted protein [Populus trichocarpa]	1e-16
F2EU1088AT503	AT	ATGGATCAAGAATCAATGTCAGAAAAAAGGCTCCTCTAAATGAAGAACAAGATGGTTGT[A/T]TCCACATCAATGAAGAGTGCAAAAACCATTTGTCTTTCAGTATATAGCAGTTGCAT	0.984	1	0.245	0.8707	0.8707	ATTCCCGGGTCGACCCACTCCTCCGGGAGTGAGTTGGCAAGTCCTTTTTTAAAAGATGAGGAGGATCAGAGTTGGCAACAGACAGCCTATCCACATGCTTTTCTTACCATCTAAGGCTTACTTTGTGCTCCACCATATACTAAGATTCCATCAACATCCTTCTCATCAAGCCTCTCCATCAGAGCTCTCATCAGACATCTCCAGGAGAGGTCTTTTTTTCGTTTTTGACTCGAAGGAAGATTTGAAAGAATGGCTAGCGAAGCTCCGAGCTGGGCTGATCAATGGGGAGCBGGCGGTTTTGGGGCTATAGACGACGACGGCGCCAACAAAGACGAAGGGAGCAATCAGAAGAAGGCCGAGTCCAAGGGCGCATTTACCAAGGCAAAAGTGGCGGCCACA…	CAN76497	hypothetical protein [Vitis vinifera]	3e-14
F2EU1132AG1058	AG	GCTTCATCATCCTTGTATGAACCGTGTGCTCAATGTAACCCATCATGGCATTATTGGAG[A/G]TGCATCGTTGTCTTTGTTCTCTTTCAGAATTCTCCCCTGCTGCTTGGCTCTCTTTC	0.936	1	0	0.7527	0.715	CGGGCTGGGCAGCCAACTTTGAGCTCCTTAAGAAGCTTGTTCTGCCTGATGGGTCGGTGCTCCGAGCCCGCTTGTCCTGGTCGGCCAACTCGCGATTGCTTGTTTTCTGACCCGGCCCGGGATGGTGTTAGCTTGCTGAAGATATGGAACATGAACAAGTACACAGGAGTCCTTGGGCGTCTACAACTGCCAAGGAGCAGCCTGGAACAGCACGGAGAGAAAGAACACTTTCCACCAAACCAAGACCGAGGCCATCACCGGATACATCCGTGGGCGTGATGTCCACCTCATCAGTGAAGCCACCACGGACCCCACCTGGTCCGGCGACTGTGCCATCTACTGCCACAAGAGCGGAGACCTCATTGTCCTGCCTTACAATGTCGCGATGCCCGTGTCACT…	XP_002531958	hydrolase, hydrolyzing O-glycosyl compounds, putative [Ricinus communis]	9e-97
F2EU1136CT406	CT	CAGAGCTCACCTGCAGAATCTTGACGAGGATCTCTTCCTGTAAAAGCCTCAGGAACACG[T/C]GAGTCTATCTCTTGCTAGCCCCGCAGTTTGTCAAGGAGATCCGAAGGTGTTGGGGG	0.944	1	0.277	0.83	0.83	CGGTCCGGATTCCCGGGTCGACCCACTCGTCCGCTTCTCTCTCTTCTTTCTCTCTCTCTCTCTCTCTATTTTCGCAGACGTGTGCCTAGTCATTCTACTTTCTCGGGAAAATTCCGGTCGCTAATTCCTGGAATTCATGTCGGAAAAGGGTCAACCACTGCCAAAGTTTGGCGAATGGGATGTCAATGACCCCGCTTCTGCTGAGGGATTTACTGTCATCTTCAACAAGGCTAGAGATGAGAAAAAGACCGGTGGGAAGCCTGAATCTCCAGGAAAGGCTGATGCTCAGACCAAGCATACAGTTGATCCCGGCAAGCCGCCAACTAAGAAGTGGTTATGCTGCATCCAGAGCTCACCTGCAGAATCTTGACGAGGATCTCTTCCTGTAAAAGCCTCAGG…	XP_002532206	NOI, putative [Ricinus communis]	4e-26
F2EU1210CT475	CT	CTCTTCTGGCCGCAAGCAGCGTCTCAAGCAAAAATTGAAGGAAGCAGATAAAAGAATCA[T/C]TGGCTCTGGGAGGGAGAATAAATTAGAGAACATAAGGGAGCTTGTTGGTGACGGAA	0.987	1	0	0.7956	0.5569	ACCGGTATCGAGGAGGACCGCAGCGAAGGTTGTCTCTTTTTTTTBTGGGTTCCGAACGCATTCCRTTCCTCTCTCGATTCCTCGCCTCCGAAGTCCATTCATTCGATCGTCGTGATTTTCTCCTCCTCCTGGTCTGCTTCGCCCCGCGGCGGATCCAAATCCATGATCGTGCGACCCCTATGGACCACCCTCAGGCCGACACCACTCCAGTCGAACAACAACAGGAGGAAGACGAGTGGGACAATGATGACTTTGTAATTCCAAGCTTGGGTATAGGTGAACTAGATTTAGCTGGAGGTACTGCACCAGAGGTAGATACTCCATCACCTTCTTCTCCAAAGGCAAAAAAGGAAGAGACCATTTACCTGGGACCACACGGCGCCCCTCCGTCACAAGCAA…	XP_002266574	PREDICTED: hypothetical protein [Vitis vinifera]	3e-44
F2EU12143CT346	CT	GTTTGATGAAGTCCCAAGATGACTTTGAGAGGGAGGTCAAGACACTTGGAAAGATCTGG[T/C]ACCCTAATCTCGTAAAGCTAGAAGGATACTATTGGACATCATCATTGCAGCTTCTA	0.971	1	0	0.854	0.8113	CACGCGTCCGGACCATAACTCTTCCGAATATTCATGTCCGGTCTTCCATGGCTCATTCTGCTCCAGCACTCACACTATCTGGAGGTGAAGATTTCAGCTGTTCGCCAACTGCCGACCCAAATTATGGGAAACTAGTCATTGTTTTCTGGAGACGCTAATTTTTTCACTGGGGCCCATGCRTTGCTCAACAAAGACTCAGAGCTGGGTCGTGGTGGTTTCGGAGTTGTTTATCGCACAGTCCTACGTGATGGGCGATCAGTGGCAATCAAGAAGCTAACAGCCTCTGGTTTGATGAAGTCCCAAGATGACTTTGAGAGGGAGGTCAAGACACTTGGAAAGATCTGGYACCCTAATCTCGTAAAGCTAGAAGGATACTATTGGACATCATCATTGCAGCTT…	XP_002528692	Brassinosteroid LRR receptor kinase precursor, putative [Ricinus communis]	2e-70
F2EU1253CT2016	CT	TTGCCGACCTTTGCGACTTGCAAAGGCGGTCCTGCTGAGATCATTGTGCACGGCAAGTC[T/C]GGATTCCACATTGATCCTTATCACGGGGATCAGGCAGCGGAGACCCTCGCCAACTT	0.982	0.819	0.325	0.2839	0.2831	GAAGCCAAAGGCAAGGGTATCTTGCAGCATCATCAACTTATTGCCGAGTTCGAGGTGATCTCTGAGGAACATAGGAAAAAGCTCAGTGAAGGAGCATTTGGAGAAATCTTGAGATCCAGTCAGGAAGCAATAGTCTTGCCTCCATGGATTGCCCTTGCTGTGCGTCCCAGGCCCGGTGTGTGGGAGTACATTAGGGTAAATATCCACGCCCTTGTTGTTGAGGAGTTGCAAGTGACCGAGTTTCTTCATTTCAAGGAAGAACTTGTCAATGGAAATTTGAATGGAAACTTTGTGCTTGAATTGGACTTTGAGCCWTTCACCGCCCAATTTCCCCGCCCAACTCTTTCRAAGTCCATTGGAAATGGAGTGGAGTTCCTCAACCGCCACCTTTCGGCAAAG…	ABB53602	sucrose synthase [Eucalyptus grandis]	0
F2EU13117CG148	CG	GTGTTTAGCTAAGCACAATCTAAACAAATCAGAAAACCCCATCAGAAGCTCTCTCCATA[C/G]TGCATAAACGGAGTCTTAGGAGAATGCGTAATCGACTATTTTACTGACTAGCAAGG	0.952	0.638	0.475	0.2654	0.2651	GAAGCCAACGGCCAGATAATTACGTCAATATGAGCAAATGCATTGTCCAATACAAAGCACGATCACAATGCAAAAGCACGTCATCTATGTGTTTAGCTAAGCACAATCTAAACAAATCAGAAAACCCCATCAGAAGCTCTCTCCATACTGCATAAACGGAGTCTTAGGAGAATGCGTAATCGACTATTTTACTGACTAGCAAGGTTACTCTTCCCGTATCCTTCAAAAGAACACAAACCCAATCTAACCTTGGATGACAAGTATSGGTTTGCTATACAYTCAGTAWTTCAGTTGCRGTTAAGAGTGACAGCAGCTTCAGCAGCCATTGCACATGTTTCCTGAATCTCCMCGGCCGCTCGACGGCGATTCACTTGCA	no hit
F2EU1313AT656	AT	TTTGCTAGGGAACCGAGCATCTTGAAGCAGGTCGGTCGTGTTCTTCTCGAGTTGCCTGA[A/T]GCAGATCCAAATAGACCTAGTCAGATCATTATTCCAACAGATTGTTTCCAGCTTTT	0.984	1	0.441	0.4807	0.4567	GTACTGCAACTGTCCATGGTCTCTTCCAGCGTAGYWSGYGTMCRCCAAGAAACAKTSACTAACGCCCAGAAAAAAAGATGGYGATGGCTCCGGAGTACGGCGCTTTCGTGAGCAAATTCGTGCTCGAGCCTCCTTCCCCGTCTCCCTCGCTTCCCTTGGCCGGCCTCACCTTCGCCGTCAAGGACATCTTCGACATTGAAGGGCATGTGACTGGGTTTGGAAATCCTGATTGGGCAAGGACTCACGCGCCTGCATCTTCCACAGCTCCAGCTGTTTTGAATGTGTTGAAAGCGGGTGCTACATGTGTTGGAAAAACTGTSATGGATGAAATGGCATACAGCTTAACTGGGGACAATAAACATTACGGCACACCAAGGAACCCATGTGCACCCGATCRTG…	XP_002319550	amidase family protein [Populus trichocarpa]	3e-145
F2EU13357AT253	AT	CATTTGTGGCTGTTCTGAACATTAATATAGTTTCTCTTTATATTTTTCCTTTTGATGGT[A/T]TACCCTCATGGTCCCTGTATTCACTTACTTTTCCTTAATACTCGGTTCGTGTTCTC	0.97	1	0	0.832	0.5824	GCTCGATCAGAGTTTTGGATTGCTGCAGAGTTTCCTCAAGGAGTGGTTGAGCCAAAAGGAGAAAAATGACTTCCTGTTGACCAATTAGGACAGCAAATTTACTTTCATTTTTTGTTTCTTTTTCTTTTCATGGTAAACAATTCTCTGATAAGCAAATATTCTTGAAAGTTTAATTGAGTCTGTAAGTTTATACCATTTGTGGCTGTTCTGAACATTAATATAGTTTCTCTTTATATTTTTCCTTTTGATGGTTTACCCTCATGGTCCCTGTATTCACTTACTTTTCCTTAATACTCGGTTCGTGTTCTCTGTCGAMATTTGTGTAGTTCGATGAAGTAATTAAAATGGAAGATGRGGAATCATTTTGCATTT	no hit
F2EU1399AG568	AG	TTGCAATCTTGCAGAGAAAGTTTTGTGAAGATGCTTGCAGAAAAGCAGCTCCAAGAGAC[A/G]GAGGAAATTAAAGCAAAAGCTCAGATATCTCATGCTCAACCAGATGATCTGATTGA	0.959	1	0.277	0.778	0.778	CGGTCATCAAGTCAACTAACATGAAGTGCCTCAAAAACTCCTTCTCACCCTGGATAACAGTATTAATAGCAACCTTATTTTCCCATCAAAGAGTTCTCAGCCAGTGAACGTGGCAACTACATCTTCTAGGAGACCTGCAATACTCGCTGATGGGACTTATGCTACCCAAAGTGCAGCTCTGGAAACTGCCATGTCTCCTCCAACCCTTGTTCAGGGCTCATTGACATCTGTAGGAAACTTAAGATCGCTGATCCTTTCAGGTGATTTTTTCCTTGGGGCGGTTGTGGCATGTACCCTGACAAAGCTTGTATTGAGGTTGGAGGAGGTCCAACCRTCAAAGGTGGAAGTTAACAAAGCAACCACTCAGGCCTTGTTGATTATGGCATCTATGCTACAGCT…	AAX93024	Adaptin N terminal region, putative [Oryza sativa Japonica Group]	0
F2EU1401GT828	GT	GCAAACAAGGCATCAACCCTGCAAATTCTGTCCCAAGGCAGGCTCTCTGAGCGCATCAC[T/G]GTATTTGATGAGCATGTTTGGTCGACAGAGTTGACCGATCTGAGCTTTGGGGTAGG	0.947	1	0.479	0.8132	0.8132	CATTTTAGGTTTCAATTTCCCGTGATGGGGCATCGCAGTTGCTCAGTGTGAATGGTTCTGACTCCATGATATCATCGTCATTGTTGAAGAAGCAAAATTCAGTAGAACCACATCTTCTTTCTGAAGCTGCTCACTGCATTCTGCCTCAGGTGGAACAGTTGGCTACAACACACACCAATGTCTCTGAATTTGCAAACTACTTACCTCCATTTCCTGGAAGAGAATATTCTGCATATCCGGGTGCCACTGACCCGCAAAGTAGTCTTTTATTTGGTGTTAACATTGATTCCACGTCTCTTATGATGCAAAATGGGATGCAGCATCTGAGGAATATKGGCAGCGAACATGATTCCTTGTCTGTGCCATTTGGTACTTCAAATTTTGCTAGTGTTGCTGGCA…	ABK95163	unknown [Populus trichocarpa]	7e-106
F2EU14210AG49	AG	TGCGAGATCAGAGGGAAAGAGTAGTCAAGTTGGCAATGGAGAATTGT[A/G]AGAAAATTATGTTTGAAGCAGTGCTACTAATATGTGGCCTACAGAAAAGAATCATCTTTG	0.951	1	0	0.8136	0.5695	CTGCGAGATCAGAGGGAAAGAGTAGTCAAGTTGGCAATGGAGAATTGTAAGAAAATTATGTTTGAAGCAGTGCTACTAATATGTGGCCTACAGAAAAGAATCATCTTTGCCTTCTAGTTCCTTTTTTTTTTAATTTGACCATATGGAGCTCATACAGTTGCAGTGGTTCTATAAAACTTAGTTGCAGGTAAAACCTCCTTGAGGGCTTTAATCHGCCTCATCCAACTTTTGATGCTTAGTGCTTTTACCTTCTTAAGTCTCTGAATGCCATCATCTTCATTCCTCCT	no hit
F2EU1422AC884	AC	TTATTTCATCAAATTTTTGGAAGTGTCTTGCACTGTCTTATTTCATCAATTTGTATCCT[A/C]ATACGTGGCCAATGAACTTTACGGTTTTCTTCCTTTTTGTCTGAAAAACCGAAACT	0.958	1	0.165	0.7699	0.7699	GGGTCGACCCCTCGTCCGCTTCGTATAAAACCAGTTCTCCTCCTCCTCCTCCTCCTYYACCGTCGAAAAACCCTAACCCGAACCAGCTCCGGCATTGCCACGACCCGACCCRACCCGGCCCGGATGGAGGACGACGAGCGGGGGGAGGAGTRCCTCTTCAAGATCGTGCTGATCGGCGACTCCGCCGTCGGGAAGTCCAACCTCCTCTCCCGGTTCGCGCTCGACGAGTTCGACATCAACACCAAGGCCACCATCGGGGTCGAGTTCCAGACCCAGGTCGTGGAGATCGACGGCAAGGAGGTGAAGGCCCAGATCTGGGACACCGCCGGCCAGGAGCGSTTCCGCGCCGTCACCTCCGCCTACTACCGCGGCGCCGTCGGCGCCCTCATCGTCTACGAC…	XP_002533058	protein with unknown function [Ricinus communis]	1e-85
F2EU1448AG1420	AG	TATGCATTTAGAGGAAGGATTAGGTTGATGAGGAGCCAAGGATATCGAGATTAGACCTG[A/G]AGCATGCTGCCATTAGCTCCACTGTGAAGCTCAAATGGCCTTATTCTCCATTAATC	0.965	0.989	0.36	0.4737	0.4737	CGGTCCGGATTCCCGGGWYGRYCSRCTSSTCYRGTGAACGACCAACCCTTAATTCGAGCCATCGTCTCCTKTAGCTTTCCCACAGTCTTTSCCCCTCTTTATCTCCTCCTGSAATTCGGGTCGAATTCGTTTTCCGAAACCCTAATTTCTYGAATTRCTCTGGATTTCGATTTGGATGTGGAGGTGCAGCGAAGCGACGGAGCGTGCGTAATCCGAAGATGGAGTCTCATTACGCCCACAACATCTTCGACCGGCGCCCCCTCCTCAAGGCCAAGACCCCCGCCGTCAAGTGGGTCAAGGAATGGGTGCCACAAGTATGTTGTAGCGACTGGCGGGAAGTGCTATGTCTTGAAATGGGTTACAGAGAGCACATTGAAGGCCCTGAGAGAGAAGGAAAAG…	XP_002529014	nucleic acid binding protein, putative [Ricinus communis]	5e-137
F2EU1458AG1001	AG	TATCTCATTTCTGCGTAAGTAGGCTTGGACATTTGATTATTCTGATCATTACCCCATAG[A/G]TTGCCATCTTCATGAATAAATGCCATGCCACGTGATTGCCCCGTTGAAATTTGTGG	0.978	0.851	0.013	0.6783	0.6444	CACGCGTCCGCATTGACTTACACGCACGAWMACCTCCCGAGACCTAAGAGGCCCCCCTCCTCCGCCCCGACCCGCGACGACGGAGATGGCGAATCCGATCCCGCGCTCGGCSGTCTKCGCCGCCGTCCTGGCGCTCCTCCTGCTGGCGCCGCCGTSCCTCGCCGCCACCGACGTCCCGTTCATCGTCGCCCACAAGAAGGCCTCCCTCAAGCGGCTCAAGTCCGGCGCCGAGMGCGTCCTCGTCTCCATCGACATCTACAATCAGGGATCCTCGATYGCGTATGATGTAAGTCTTTCTGATGATAGCTGGTCTCGAGAAGTTTTTGATGTTGTCAGTGGCAACACATCTCAGTCATGGGAAAGACTTGATTCTGGTGGTCTTCTATCTCATTCTTTTGA…	XP_002274724	PREDICTED: hypothetical protein isoform 3 [Vitis vinifera]	9e-61
F2EU1489CT762	CT	CCATACTGGCTGTTGGTTATTTTTCACAGCCACCTGCAAAAGTGAGTTTGGAGGACCAG[T/C]GGACAAGTTCTGAAATAAAACCATAGGCAGAAGAGTCCCTGCCGATGTTCCCGGTT	0.969	1	0.314	0.6051	0.6045	AACCAAAATACCAAAGGAAGTGCACATAAGAGCAAATTTACTTATTTGCTACATAATTTGTCTTTCTCGGCGGCGTCGGCAGCTYACACTTTCTAAATGCAACAAAACGATGGTTTAACATTTTGGAACACAACTGAAGTGGTAATCTCCAGCAAAATAATTTTAGCTAAGCGATCTCGATGGTACAATTAAAATCAAGTGTTTGGCCACACTTTGAAAAATGAACACACAAATTACCAAAATCTCATGAGCCATTACGGATTTACAACACTGACCAAAAGAAGTAGAAACCAATTATGTAGAAAGAAAAACTTCTGGGGAGGTGAATCAACTCTTCAGGATTGTCTCCAAGGCTTCAAAGAAAACAGGTGCCATCTCTGGACCCGGCGTTTTTATCGC…	XP_002523245	AP-2 complex subunit beta-1, putative [Ricinus communis]	6e-106
F2EU1611AG108	AG	GGATTGAAGTAGCGATGGGAGACTTTAAGCATCTAGTTATCGTCAAGTTCAAAGAAGAC[A/G]TCGTCATTGAAGAGATTCTCAGGGGATTGGAGAAGCTGGCCCTGGAGATCGAAGCT	0.983	1	0.191	0.5729	0.5729	AAGCAGTTGGTTATCAACGCAGAGTGGYCATTACGGCCGGGGGCTTCAGGATTGAAGTAGCGATGGGAGACTTTAAGCATCTAGTTATCGTCAAGTTCAAAGAAGACGTCGTCATTGAAGAGATTCTCAGGGGATTGGAGAAGCTGGCCCTGGAGATCGAAGCTGTCAAGTCCTTTGAATGGGGACAAGACATAGAAGGGCTAGAGATGCTCAGACAAGGTTTTACTCATGCTTTCATGATGTCATTCCACAAGAAGGAGGACTTCACCGCCTTTCTCGGTCATTCGAATCACGTAGAGTTCTCCTCTACATTTTCCTCAGCTATTGAGAAGGTGGTCGTGCTTGATTTCCCTGCCGTTCTTGTGAAATCACCAGCATGATTGCGATCGTCCTCTGCGC…	XP_002268144	PREDICTED: hypothetical protein [Vitis vinifera]	9e-39
F2EU1638CT463	CT	TTGAAGTTCGTGAGAATGGCCGTGTCAATTAAGGATACGGAGAGTGAGGTCTTGTTGGA[T/C]TATTTAGATCCATGCTTGGAATTCATTGAAAAGAGTCGGAAAGAGGGGTCGGTCTT	0.976	1	0.436	0.8653	0.8653	TATGGGCATTGACAGTTTCGGTCCGGATTCCCGGGATCCGGAATCTTCCGATCCTTCAGGTGAGAGAAAGTCTCGGCTTTTGGGGGGAGRAAACCGACTTCGTTCAGCTGTGATGCACCTTGTTCGCGAAAATCTGTTCATTGGGAATATTTCAGATGCAGCAGAAGTCCTCCAAAATGGCAGCGCTGAAGTTACTCATATTCTGTCGGTACTGAGCTCTGCCTCCGTATCGTTTTTCACCGAGTGGCGTAGCAGTTTAACAATACCCAGTAAAGAAATCAAGAAGGTCTATGTTGGAGGGTCCGGTGGTGCTGTGAATTCTGAGGATGCTGGGGACGATGGGTCCAAGAGTTGTTTGTCGCCTGAGAAGCTCTTGTATTCACTGGAGCATGCGGGGAA…	XP_002282532	PREDICTED: hypothetical protein [Vitis vinifera]	1e-158
F2EU1681AG742	AG	AGATCCTCTTGGGGAAGCGACTACTTTCCAGCTCAATGCGGTCAGCAGCAGAGTGTTGC[A/G]GTTTCGAGAACTTTATCGATAGCAATCTGAAAGGAAATTTCACTGAACCTGAGGCG	0.963	0	0	0.2469	0	TGCCATTACGGCCGGGGGAAATGGATTATCCCTGCAGGCGCCTAGGTACACATTGGAAGAAGTTGAGTCAGCGACCCAATACTTTTCRGAGGTTAATTTGTTGGGAAGRAGCACTTTTTCATCGGTCTACAAAGGCATACTAAGGGATGGGACTCTTGTGGCTATCAGGAGCATCAACGTGACGAGCTGCAAATCAGAGGAAGTCGACTTTGTGAATGGACTGAATTTGGTAACTTCGCTAAGACATGAAAACCTCATTAGATTGAGAGGTGTTTGTTGCTCCAAGGGCAGGGGTGAATGCTTTCTTGCGTATGATTTCGCTCCCAAGGGTACCTTATCGACAAATATCTTGATTTAGAAGATGGAAGCATCCAGGTTCTTGATTGGTCCACAAGGGTT…	XP_002266682	PREDICTED: hypothetical protein [Vitis vinifera]	1e-106
F2EU1695CT1414	CT	TAAATTTATCATCTTCGAGACCAAATAATACTTTTCCATTCCGCAGTCCAACACCCTTT[T/C]TGACAGCATTGATTAAATTTCTCATCCCGACGTACTCGACCATTTCAGGTGAATCA	0.991	1	0.106	0.543	0.543	GGAAAGGAATGAACATAGAATGAGAAAGACAATTAATTATCAAACAGAGTAGTTGAATGCTAATATTGAAAGAAGTGCTACTAAAACAGGATGCAATACCTTTTCATATAAACATAAGTTTCAGTATTCAACAGAARAATGTTGATCCATGTACTTATARACAAAATGTACCGGCATCCWATYGATTGTCACTACATCAAGTTTGATGAAGTGATGCTTCAAACCTACACGCTGACATGAGAGTTTCAGCACTGATGTATATTTTCCCCCGGTAAGTTTTTCTTATTACATAATGTCTGCCATATTCAGAGTAAGATTCAAGTATGATGTGAAAGATCTAAATGAACTGGCGATTAGACAGCAACGGGACTTTTCTGAAGGAACTCCTTCCCTGTGATG…	NP_193616	binding / catalytic/ transcription repressor [Arabidopsis thaliana]	0
F2EU17178AG182	AG	TATCCCAGACAGTTGTGGCAGCAGCAGGCGATGTCAAAATAGAATAACCTTCTTCAGAA[A/G]CAAGATTTCCAACTCCCACCGTTACTGGCATTCCACTTATACTATAATGATTATGT	0.972	1	0.383	0.4849	0.4849	TCTTCTTAAAACTATTGTACTCTTTGGTAAGCTCCTTCCCAGGTGCTGGTCTTCCTCRCAGAATCCTTAGCCTTTCCCATGCATTAGCTCCCATTGGGATAAGGCACCATGAGATAAGAGGATATCCCAGACAGTTGTGGCAGCAGCAGGCGATGTCAAAATAGAATAACCTTCTTCAGAARCAAGATTTCCAACTCCCACCGTTACTGGCATTCCACTTATACTATAATGATTATGTGAGCCATATGGTTGTCCATCCAGATCCTTCAAATTYAGATGCTCCATAACTTGGTTGCTCTTAGGTCCCAAAAGGACAAAGAAACTTGTCTGCTTGGTGATATCTGTGATCTCTACCTTATCAGCAAAAAATATGT	XP_002886571	At1g60990 [Arabidopsis lyrata subsp. lyrata]	7e-37
F2EU1747GT271	GT	AGAGACGGGCACGCGGGAGTGATCGAGAAGGAGGAGGCGGAAATGCGGGAAGAGGAATT[T/G]GTGGATGTAAAGTTCAGATTGTTCGATGGATCGGACATGGGTCCCTTCCAGTTCTC	0.985	0.872	0.28	0.3437	0.3256	AGCCATTACGGCCGGGGAATACCCTTMRRCTCAAACACCATCTTCGCTTCCTTTYCCCACGCCGTATCTTTGATTTCCGCTTGCCGCGAGTTCATCAAGTCCCGGCTTTTCATCTTCCTGCTTGCCTGCTCAATCCATCGACTCCACTTCCTTTCGCTGATTCAAGATGGAGTGATCCGACAAGGTCCCCTGTTGAACTGAGACGAAGCAGAGAGACGGGCACGCGGGAGTGATCGAGAAGGAGGAGGCGGAAATGCGGGAAGAGGAATTTGTGGATGTAAAGTTCAGATTGTTCGATGGATCGGACATGGGTCCCTTCCAGTTCTCATCGGCGTCCACCATCGATATGTTGAAGCAGAGAGTTGTCTCCGATTGGCCCAAAGGCAAGACGGTCATACC…	XP_002875350	ubiquitin family protein [Arabidopsis lyrata subsp. lyrata]	2e-27
F2EU1820GT949	GT	GGCCACTACTCATATATCCACCTAGTCCAGAAGAAAATCAACAAGAGACCGTCAGTGCC[T/G]CATGTGGTTCTTGATATCCCAGATGCGGTCCCAGACAGCAATGGCGTGCAGAAGCA	0.953	1	0.005	0.8	0.56	TACGTTTAACATGTGTNACCCTGCAACAAGGTTGTGTGTGCCCTTGAAGGCACGTATCTAGTTCAAGAAGCAACTCTGGAGTTGATGAATGAGGAGGATAGCCTAGAGGAGCATGATGAACTCCAATGTGTTAAATTTTCTTGTTCTATCCCGAGAGTGACTGGAAGGGGATTCATCGAGGTCGAAAATGGCGGTCTCCCAGGCAGCTTCTTCCCTTTCATCGTAGCAGAGAGTGACGTGTGCTTGGAGATACGTTCGCTTGAGAATGCTTTGGAGTTTKTTGAAGCTGATGCGGATGATCATGGAACTTCGAAATTTGCAGCGAAGAATCAAGCATTTGAATTCATACAAGAAATGGGTTGGATTCTTCATAGAAGTGGGTTAAGGTCTAGATTGAGA…	XP_002273228	PREDICTED: hypothetical protein [Vitis vinifera]	3e-145
F2EU1848CT621	CT	TGTTCAGCATACAGAGAAGATATGATCTCCATAGCATTGAGCCCAGCATTCTCTGCTAG[T/C]GTCCTAGGTATCATCTCAAAGCTCTCAGCAAATTTTGCAATAGCATACTGATCCAA	0.988	1	0.117	0.6932	0.6932	ACTAAGCACAAGATTGATGATTTGCATAGAGAGAGGTCTGCCAACTGATCACAAATTATCATCAACGAATTCTGACTTAATTAATATGGATAGGGAAAAACTAGCTCCATAGATATTTCATCCCTTCCAATCAAAATTGAGGGGAAAATCCATCTTGCAACGTAGACAGATACAGCAGAAAGCAGACGGCAAAGTCTGCATATACAAACATCCACGCATGTTTCTTTTCATCACAATTAGGCCAAGAAAAGCTAACAAGACCCTCTGAGCTCAAGAAGAAATTTGTCTAAGATAAAATGACGGGTAGGCAAAGAGACCACAATCAAGACTGACTTTGTGCAAAACTAGTCTTCGTCCATTCCAGCTGGCTGTTCTCTCCTTGGGCCACCAGCAGGTTTT…	ADL36829	TCP domain class transcription factor [Malus x domestica]	8e-142
F2EU2014AT1270	AT	TTTTTTTATTCATAGGAGATCGTATTGTATAATTTACCGCTGCACTGCAGCATGGTGTT[A/T]AAATAGTCAGTTGAGATCACATTCTGAGTACTATACATCTCATCTATTCTTCTTGT	0.942	1	0.277	0.8293	0.8293	CCTATCCCCTGTGTGCCTTGCCTTTGCGTGTCTCAGCAGGCTGATGAATGTGAGGATCCCTACAKGCGATCGGTATATGTGGTGTCRTGGTTCATATCCATCTATTATGCATTTCAAAGGGCCTGGAAGCCATTTAATCCTATTCTTGGTGAGACTTATGAAATGACAAATCATGATGGCATCACCTTTATAGCAGAGCAGGTCAGTCATCACCCTCCAATGAGTGCTGCACATGCCGAAAATGAACATTTTATATATGATGTAACTTCAAAAGTGAAGACCAAGTTTTTGGGGAACTCAGTTGACATTTATCCACTTGGAAGGTCTCGTGTGACCCTCAAGAGAGATGGAGCTGTTTTTGATTTGGTCCCTCCACCCACAAAAGTCAACAATCTTATC…	XP_002532324	oxysterol binding protein, putative [Ricinus communis]	7e-159
F2EU2066AG1993	AG	GATCTACTTGTATTAGTAGGAGCATTTGAATTTTCCTAGCTCAGGCCATTAGGTCGACG[A/G]CGAAAGATTATGCATCAAGAAATGTCCCGTAAGTATCGCGTATCTTTGTAATCGAG	0.984	0.968	0.434	0.7588	0.7588	TTTCGGTCCGGATTCCCGGGATCTCTCCTTCTCTCTCTCTCTCTCTCTTGCAACCAATAAGCATGGTTTTGGTGGCAAGCAAAGGGGGTGGWGCCGATGAAGGGGAGGTGGTCAATTTTCGAGGGAAGCCGGYGGACAAGACGAAGACCGGAGGATGGCTCGCTGCSGGTCTAATCTTAGGAACAGAACTTTCGGAAAGAATATGTGTAATGGGAATATCGATGAACTTGGTGACGTACTTGGTCGGAGATCTGCATCTATCCTCGTCGACATCGGCCAACATAGTCACCAATTTCCTGGGCACTCTCAATCTTCTCGGTCTTCTTGGTGGTTTCTTGGCCGATGCTAAGCTTGGACGCTACTTGACGGTTTCCATTTTCGCCTCCATAACTGCTGTGG…	XP_002525323	oligopeptide transporter, putative [Ricinus communis]	8e-180
F2EU21265AT139	AT	GGAACCCCAGTTGGCGAATGAGAGAGATGAGACGTTGCTAGCGTTAATTGATCAGATCA[A/T]GGCGATTGGGTGTTTAACTTGCGTTCTTGTTTTTTGTCTGCATCGGAAGTTTCCCC	0.988	1	0	0.8476	0.5933	CCCTTCTTTCCGGGTACCAGTTTTGATCCGAAGACGAGAGGGACCGCAGGATTGTCTGCAAAAGTTTTCGGTGTACAGAGGAACCCCAGTTGGCGAATGAGAGAGATGAGACGTTGCTAGCGTTAATTGATCAGATCATGGCGATTGGGTGTTTAACTTGCGTTCTTGTTTTTTGTCTGCATCGGAAGTTTCCCCNGACAAATTGTACCAAAAAGG	no hit
F2EU2126AC757	AC	TTGTCCTGAATCTGTCTGTGAATTAAATCATCTTTTGTGATCAGGATTTGGATGTTACT[A/C]ATACGCTGGTGTTCTCATGTTGCTTTGATGCGCATTTTTAATATGGACAGTGAAGC	0.975	1	0	0.8101	0.5671	CGCCATTACGGCCGGGGAACAMCTGTAGTTCTCCTCCCAGCAGTCCTGGTCAGAATTCAGGAAAACTCAACTCTCCTTCGATTCGATTTCGTCATCGTTCGTTCAAAGTTCGGATTTTTCGGCGACCCTTTTGAGAGARGTTCAATCCGTTCGTCGTCGTGGTCCGAGGGTTCCAATCCTCGTATTCTTGATTGACGAGAAATGGCTTTAACCGGACCAACTCCGCCCAGAGGAAGTGCRGCTGCCACYGCAAGCATGCGGAGGCGTAGGACCGCRAGTGGTGGGGCCTCCGGAGGAGCAACTGGGACCATGCTCCAGTTCTACACAGATGATGCTCCAGGACTGAAAATTTCTCCAAATGTCGTCCTTGTGATGAGCATTGGCTTCATTGCATTTGTC…	XP_002278236	PREDICTED: similar to sec61beta family protein [Vitis vinifera]	3e-15
F2EU2174CT1452	CT	GGCCAAACTCAAATACCTATTTATATTACTGGAGTCATGAAAATCGAGAATGCTGCAGT[T/C]GCAGTGCTTGATAGTGATCTTGGGACTGTGGATACCCAGAAAAGCCTTAATCTGGA	0.947	0.989	0.054	0.4005	0.3821	SGYCATTACGGCCGGGGGAGGTCAAGGAGGCTCGGGGTTTTTCCATCTCGCTCAGTCGTCTCTCAGTCTCGACGCCTTCTTCGGTTTCAGCCCGATCGCCGATCTGGTCGTCGTCGCCGCCGCCGTCTTCGTCGTCGTCGTCGCCGTCGCCGTCGGTATGGCTAGCACCCGGATGGCTGGGCTCCTGATGCTCGCGCTCGCGGCTCTGTCGATCTGCAGCGCCGCGTCGATCTTCCGTCCRGTCTCGGATTCCCACCGATCCGCCGCTCTCGAGCTGTTTTCGCCCGCCGACGGCTCCTTCGCGAGCTTAGAAGAGGCGTACGAGGCATTACGGACATTCGAGATTCTCGGAGTTGAGAAGAAGGGTGATGTGAGCGCCGCCACTTGTCCTTCCGTCAC…	CAN64864	hypothetical protein [Vitis vinifera]	0
F2EU2295AG1125	AG	AAGTGGGATGGTGTCATAAAGGCACCTGCGCGCTACAACCTGAAGCTATTTGCTGATAA[A/G]GAGACATACGAGGCCATGGAAGAACTGGCAAAGGTGCAGGACAAAAGTGCTCATCA	0.986	1	0.298	0.8075	0.8075	CGTCCGCCAGGAAGTTCAAAATTGCTGTTACTGTGCCCACAGATAACTCGGTTGATATCTTTACAAATGACGTTGGAGTTGTTGTCATCTCTAATGAGGAGGGAGAGCCTCAAGGATTTAACTTATATGTTGGTGGTGGTATGGGAAGAACGTCATAGGGTGGAGACTACCTTYGCCCGCCTGTCAGAACCTTTGGGTTACGTACCAAAAGAGGACATTTTGTATGCAATAAAGGCTATTGTTGTTACACAGAGAGAAAATGGGAGAAGAGATGATCGCAAATATAGTAGAATGAAATATTTGGTTAGTTCTTGGGGAATTGAAAAGTTCAGAAGCGTTGTTGAGCAGTATTATGGCAGAAAATTTGAGCCAATTCGTGAATTACCAGAGTGGGAGTTC…	ACN23794	sulfite reductase [Nicotiana benthamiana]	0
F2EU2315GT682	GT	GGCTAATAACCACTTATATCCTCAAATTACCTCTTTATTTCCACAATTCAAGATCCATC[T/G]AACCTCATCACCAAGAGGATCCGATGGGCCTCAAAAAACAACTTTCTGCTTCCCCA	0.967	1	0.42	0.9359	0.9359	ACGGCAAAAGGGAATTAAAATTAAATTTCCACTCGTCTACCATGCCCATTGGTCYCTGTGCCAAAAACGCAAGAAACAACTCAAGCACCCATTCACAACTCCACAAATACAACGTAAAAAAAGTACGGCCAAATTCCAGTCAACCAATCACCCGTTCCCTATGACCAAAAAGTAAAATTCGCCCGTCTCCAATCTAATAAAGCATAGCATACCGAGCGGGCATGATCAAGGAACCCATAACACTAACAAATCACCAGCACAAATCATTAGACTATTCTTGGCACACTCAATCTATCACCTATCTTCGTCTTGTTTACTTGTCTAGAGAGTATGATTACATGTCAGGAGAAGCTAAAAGGGTCCGGCGACTTTCCTGGCAGTGCTGTACAAAATCTCTGG…	XP_002326699	predicted protein [Populus trichocarpa]	2e-60
F2EU2362AG1521	AG	AATGACAGAAAATTTTTCCTTCTAGTGCTTGAAGTTTCTCAATGAGGCAGAAATGGATC[A/G]CAAGAGAGCTGTAGTGAATGATCTTGCACTAGTAAAACTCTAGCAGCTGTTCTCTT	0.976	1	0	0.8205	0.5744	CTGGCTATGATGAGATACGTGCTGCTATTAAGGAAGCGAAGGCTGTCAAGGATAAGCCTACATTAATTAAGGTGACTACCACCATTGGCTACGGTTCACCTAACAAGGCCAACTCATATAGTGTGCATGGGAGCGCACTGGGTGCCAAGGAAGTCGATGCAACAAGGAAGAACCTTGGTTGGCCATATGAACCTTTCCATGTGCCTGAGGATGTCAAAGCGCACTGGAGTCGCCATGTCCCTGCTGGTGCTGCTATTGAAGCTGAATGGAATGCCAAGTTTGCCGAGTATGAGAAGAAGTACAAGGAAGAAGCTGCAGAACTGAAGTCCATTTTCAAGGGTGAACTGCCTGCTGGTTGGGAAAAAGCACTTCCGACGTATACTCCTGAGAGTCCTGCTG…	XP_002511690	transketolase, putative [Ricinus communis]	0
F2EU2372AG666	AG	CATCACAATTGCATGGAACCATTTCCAAGCAAACAGAGTGGAGGAGCTTTTCGACCCGA[A/G]CTTGATGTTACATAACCACCACAATAGAAACATCAAGAATGAGGTCTTGAGAGTCA	0.959	1	0.356	0.8106	0.8105	ATTTGGCACTGTCTATAAGGGAGTTCTTCCTGATGGAAGGGAGATAGCTGTGAAAAGGCTCTTCTTCAACAATAGGCATAGAGCAGCTGACTTCTACAATGAAGTGAACATTATAAGCAGTGTGGAGCACAAAAATCTGGTCAGATTGTTGGGATGTAGTTGCTCGGGACCTGAAAGCCTTCTTGTCTATGAGTTCCTCCCCAACAGGAGTCTCGACCGTTTCATTTTCGATGCAAACAAAGGAAAGGCATTAAACTGGGAAAAGAGAGTGGATATTATGGTTGGGACTGCAGAGGGTTTGGTATATCTTCATGAAAACTTCAAGAACAAGATAATTCACAGGGACATAAAAGCGAGTAATATCTTGTTAGACTCAAAACTCCGCGCTAAAATAGCTGA…	XP_002265910	PREDICTED: hypothetical protein [Vitis vinifera]	7e-154
F2EU2418CT718	CT	TGGGTGCATCAGACCCGGTGCGCACTTACCATGTGAATCTCTCGATTTTCACTTCGATT[T/C]CCGATTTCTGGGGTATCGGCCAGCTCTTCCCTATTGTTCCCATTCATCGACTGGAT	0.951	1	0	0.8731	0.6112	CGGATGGGATATGACMGKKTCGGTCCGGATTCCSGGRAKCTCGATCAAGCCGGGATGCTCGATTGCCTGCAATTGCTGCATTTCCATTATTCGGGTTCTCAGATTCCTTCCACAGTCCTGCTTGCTGATGGGGTTGGAGAGGCTGCACAGATCTACTGTGAGCTTGTCCGCCTCGGTGCCCAAATGAAAGTTATTGACATTGGAGGCGGTCTTGGCATTGATTACGATGGATCCAAATCCAGTGATTCTGATATCTCTGTTGGATATGACCTGCAAGAGTATGCTGCAGCTGTTGTTCGGGCTGTTCGCATTGTTTGCGACCGCAAATCTGTGAAGCATCCCATAATCTGCAGCGAAAGTGGCCGTGCAATTGTCTCTCACCACTCAGTTCTGATTTTC…	CAA65585	arginine decarboxylase [Vitis vinifera]	2e-138
F2EU2470CT60	CT	CCTTTTAACATCTCATCTCTCCATAGGCATTGGTACAAAACTCTGATTTTAGCATTTTT[T/C]TCAGCAAAATCACAACTGCATGCTTCAGCTTTGTTTAAAACTTGATCACAGACGAA	0.991	0.574	0.009	0.879	0.6153	CCTTTTAACATCTCATCTCTCCATAGGCATTGGTACAAAACTCTGATTTTAGCATTTTTCTCAGCAAAATCACAACTGCATGCTTCAGCTTTGTTTAAAACTTGATCACAGACGAAATGATACTGCATTTGTGCCCAGATCTCATTTACAGACAAGTACAACCAGCTCAAACTAAATGAAAGATTAAATGATCTGAGAGAGATTATTGAGAAAACCGTGAGCAGAATACCGGTACAGGCTTCCAAAGGAACAAAATCCCTCAGGAAACTATGTAGTTTTCATGCTCCACTTGAAATTGATACTTTATCACCATCAACTTCTACAACCAAATGACAGCTTGTAAGGCTTGTGTAACTGGTGAGACAAGGATACAGCCAAAGAAAGTTTCTACTTCTGAGA…	XP_002516019	Thylakoid membrane phosphoprotein 14 kDa, chloroplast precursor, putative [Ricinus communis]	6e-38
F2EU2473GT620	GT	GATTATGAAGCTAAACGTGCTAAGTTGGATGGAAGCAGTGATAGTGCTAAGGATGCACC[T/G]CTCGAGAAGGCGGCTGATGCCTGAATCTGTCCATGGAATGATGATGATGATACCTC	0.949	0.947	0	0.7949	0.5564	CCGGGTCGACCCACGCGTCCGCCCACGCGTCCGCGATCCTTCGTCGAAGCTCGCSRACAGRAACTCCAAATTCMGGCCGTTTCTGGACGATTTCCCGCGCGMTAATGCTGAGGCTCGGTGCGAAGAAGCTCGCGGGGCTGGCCGGCGCCGCCGCGGGGCCGGCGGSGGGGACGGGGCCGGCGCGGGTGGTGCCGCCGCTGCGGCTGTACCACGAGCGGGTGGTGGACCACTACAACAACCCGAGGAACGTCGGGTCGTTCGACAAGAACGACCCGGCGGTCGGGACGGGGCTGGTCGGGGCGCCGGCGTGCGGCGACGTGATGAAGCTGCAGATCAAGGTCGACGAGGAGACCGGGAAGATCGTGGACGCGCGATTCAAGACGTTCGGCTGCGGTTCCG…	ACI47519	iron-sulfer cluster scaffold protein ISU1 [Eucalyptus grandis]	1e-80
F2EU2537AT530	AT	GCTGGCATCAAATAGCTACTCTTTCTTCCATTGATGCCCATTTTGATTGTTGGCATTGA[A/T]TGACAAGATAGTCATTCAAAAACATCATAAAATAACGGACCATCCATATCGATGGA	0.971	0.894	0.327	0.4805	0.4785	CCGTACTTCCCCTTCCGTTTCGTCGGTCGGTCGTTCCTACGAAAGGACGAGTGGTAGTTCAACGACAGAGTCGATTAGCCATTACGGCCGGGAGAGAGAGAGATGGGAATCGCGAGCAAAGCAGGGGATCTGGCGTTCAAGTCCTTCACGGCGGCGCTCGGCGTCACCACCGTGTACCTGACGGCGACCTTCTCCGTCAACCTCTACCGCGGCCTCGCCTGGCACAATGCTCACTCGAAAAAAGATGAGCAAGGCTCTAACGGGGGATAACTTTTGTCAGTACTGCCAATTTACATGCGCATGGAGCAGCTTCGATTGCCATACGATTTGTGCACCTGCAATGTGATCCGTCGAGTTGGAGGATAAATCCTGCCGCTTTGGCGAGGAAGCCATTGGCTT…	ACU16813	unknown [Glycine max]	2e-13
F2EU2558CT1030	CT	ATGCCCGAGGAGGGTACTCCCGAATTCGAAGAGCTCAGGCAAAATCCTGACAAGGCTTT[T/C]CTGAAAACTATAACAGCCCAGCTTCAGACACTTCTAGGAATTTCAATCATAGAGAT	0.939	1	0.021	0.6833	0.648	CGAACGCACAACAAATGCAGGCTATCAAGATGAACAAATTGTTCATATTGGATCRSCAYGRKGSMWTCATGCCGTATTTGAGGCGGATAAACACGACCAACACCAAAACATATGCTACTCGAACACTCCTCTTCTTGAAGGATGATGGTACCCTGAAGCCGCTGGCAATAGAGCTTAGCTTGCCACATCCCGAGGGAGACGAGTTTGGCGCAATAAGCAAGGTGTACATGCCAGCCGATCAAGGCGTCGAAGGTTCCATCTGGCAGCTGGCTAAAGCTTATGCTGCAGTTAACGATTCAGGCTATCATCAACTCGTCAGCCATTGGTTGAATACTCATGCGGCAATTGAACCATTTGTGATTGCAACAAATAGACAACTGAGCGCGCTTCACCCAATCT…	AAB31252	linoleate:oxygen oxidoreductase [Solanum tuberosum]	0
F2EU2592CT1479	CT	AGCCGATTGGTATCGAGCAGTGGACGCCTGTCCACCACCCACAGGGTTCAACCTGGCTT[T/C]GAGTCGAAATCTCATCCTTCACCCGGAACGGGGCCACAAGGGGCAGCCGGGACGAT	0.949	1	0.351	0.8417	0.8416	CGGCCGGGAGTCTGCAATACTTTGTTTTTCTTTGGTAAGAAAAGAANCCTCTTCCGTGTGGGATAGAATCTCAGTTTGGATCTGGGGGCGAGCTTCTTGAGGATTTTGCGTTCGGATCATCTCTGACCCGGTKKACGGAAGGGGAAAAAGTTGGTTCTGTCTCGCTTCTTGAACCCGATTGGATCATGGATCATGTGATTGGTGGCAAATTTAAGCTCGGCCGGAAGATCGGTAGCGGATCGTTCGGGGAACTATATTTGGGAATCAATGTGCAGAGTGGAGAGGAGGTGGCAATAAAGCTGGAATCTGTGAAGACTAAGCATCCTCAGCTTCACTATGAGTCAAAAATATACATGCTGCTACAGGGAGGAACTGGTATTCCCCATCTGAAATGGTTTG…	CAN60708	hypothetical protein [Vitis vinifera]	0
F2EU2642AC634	AC	TAACTTAAATTTCAAGAATCCCATGAGGGGTACTTCTTCTTCTTCATGAGCTTGAGGGA[A/C]AGCTTCATGATCATTTTGAGTAAGTGAGAGCTTGAAAGGCACTAAGCAGTAGGATA	0.975	1	0	0.8282	0.5797	TTCCAGTCTGCTATTAGTCTAATTACGAGGGTAGGTGAGCTGGACGCGTTTGGGTTATTGGTACCGTATTGTCTTTTATTTTATATTGATATTTTTCCCTTTGCTCTCTCCCTTTCTCTCTATCCCACCTCTTTTCTCTATACGCCTGGAGTCTCATGTTTTCTTCTTCCCACACATGAGCCACGCCCCTCACTGTTCCTCCTCATGGGGTGGCTTCAGTCCCTCCTCTCTCCGTTGAAGAAGCTGTGGTTACGTCTCCACTCGCCTCCGAACAAGAGAAGAGGGATATACATTCTGTACGAGGATGTCAAATCATGCCCGTGTGAGGACGTTCATGTGCTGTGGTCGATTCTGGTGGAGGCGAACGCGCCATCCTTGCCGTCCCCCGCCAAACAATGA…	XP_002315774	predicted protein [Populus trichocarpa]	5e-12
F2EU2651AG1033	AG	CGGAGAGTGGAAGCTCTCACTACTCAGTTCCCTCTGCCTGGACTGTAATTTTTACTCCT[A/G]ACCTTGGCTTGGGGTAAAAAACAGAAGGAACTGATGGCAGAATGCTGCCCCAATTT	0.977	1	0.197	0.6575	0.6568	CCTATCCCCTGTGTGCCTTGCCTATCCGCTGTTGCGTGTCTCAGTTGTCTCATGGCTTCATGACTGCCAAACGACGGGTTTCTGGGACRTCAATATACTTTGAGTCGATGCCCTATCGACTTGATGAATCAACAGGCCTTGTTGATTATGACATGCTGGAGAAAACAGCTACTCTCTTTAGGCCTAAACTCATAATTGCTGGTGCCAGTGCCTACCCCCGAGATTTTGACTATGCTCGTATGAGGAAGATTGCAGATGCAGCTGGTGCTTTTCTTATGATGGATATGGCACACATAAGTGGTCTTGTTGCTGCTTCCGTGTTAGCAGACCCCTTTGAGTACTGTGATATAGTGACAACGACAACACACAAGTCCTTGCGAGGGCCAAGAGGTGGCATGA…	XP_002315363	precursor of transferase serine hydroxymethyltransferase 7 [Populus trichocarpa]	4e-103
F2EU2683AT1067	AT	GGTCCCATGTCTGACTATGAGAAGCAAGGGCTGGAAATCCTGATTCCTGAGCTCAAAGC[A/T]TCTATTGAGAAGGGGATCAAGTTTGCCAATCAGTAACAATCGGGGAACAAAAGGGT	0.969	1	0.415	0.719	0.7183	CTAAAACCCCGTCGCTCTCTCTCTCTCTCTCTCTCTACCTCTCTCCATCCTTCGTCGAGATGAGGGCTTCAATGTTGAGGTTGATCCGATCGCGGTCGTCCTCCGCCGCCCCGCGGCCGCACCTCCTCCGCCGGGCATACGGCTCGGAGTCGGTGCCGGAGCGGAAGGTGGCCGTGCTCGGCGCCGCCGGCGGGATCGGCCAGCCCCTCGCTCTTCTCATGAAGCTCAACCCTCTCGTCTCCCAGCTCGCCCTCTACGATATCGCCGGCACTCCCGGCGTCGCCGCCGACGTCGGCCACATCAACACCAGATCTGAGGTTGCTGGATACGTGGGTGAGGAGCAGCTCGGGCAAGCTTTGGAGGGATCGGATGTGGTCATCATTCCGGCTGGTGTGCCAA…	XP_002522546	malate dehydrogenase, putative [Ricinus communis]	2e-155
F2EU2735AT1843	AT	ATATGAAATAATCGAAACACCATGAAATGGTTTCTTGTTCTTTTTCTGGATTATGTTGT[A/T]TGAGACATAAACAATTGCCCATGCTCTTGATTGATGTATATGGCATTTTGGGCGTT	0.988	1	0	0.8787	0.6151	CGGTCCGGATTCCCGGGTCGACCCACTCGTCCGGGTGATTGTATATTGGAATCGTGTCGATTCTTGAACCATGATAGGCACTGTTACTAGCAGGCCTTCCTGGTTCGTCCAAGTTATTTTCGCAGCAATCACCTTCCTGAGCTATGGGGCCAGAGTATATGGTGGSATCACAAGTACGTTTGTCAGATCAGAGTGGCCGTCTGTTGACTATTCCTTTGGATAATGAAGTCTTTGCAGTCCCCAAGGGTCACAATGCACCACAACAAGTGCATATCACACAAGGCGATTATGATGGGAAGGCTGTCATTGTATCATGGGTGACTACTGACACGCCTGTTTTGAGTGTAGTTCACTTTGGAACATCTCCGGGAAGATACACTCTTTCTGCTAAAGGGACGG…	AAN85416	purple acid phosphatase-like protein [Glycine max]	0
F2EU2751CT690	CT	ATGTTGTAGGCAGGGAACCTATAAAGCCTTATTCAGAACTGCATTTGCGGAGACTGTCA[T/C]AGGTGATGATGGAATCATCTTCTTGTGGAGTAGCCAGAGTCGGGACTCTCCATATA	0.945	1	0.048	0.7177	0.7177	CACGCGTCCGCTGCCGCTGCCAGGATGCAAACTAGTGCCTTTGGGAAATCCAAGGGCCTTTGGCAGACCCTTACTGAGGGTGATTGGACTCATGCATTTGATGGTCTTGGGATCTCCCTTTTTGCTGACTTCTAACCCTGCGATTCAGTACACAGTCTTTGATCAGCTCAAGCTAAGACTCTTGAAAGGAAAACAGAATAAAACAGACARGGGTTCATCACCYSAATCACTTTCTGCATCCTCAGCTTTTGCSTTGGGTGCGCTTTCGAAGAGCATCGCCACTATTTTGACTTATCCCGCAATAAGGTGTAAGGTCATGATTCAAGCTGTCGATTCTAGTGAAAATGGAACAGAAACAGCTCAGAAGAAACCTCGCAAAACAATTCCTGGAATCATGCT…	XP_002512372	peroxisomal membrane protein pmp34, putative [Ricinus communis]	2e-52
F2EU2825AC399	AC	CATTATAAACTATGCTGTAAACACAAATGCTGGAAACACACTAAATTTCGGGTCTTCTG[A/C]TGTTTGGCCGTCTGATGACCATTGCCTTTGGGTTGTCGGTGGTGAGCCACGTTTTA	0.946	1	0.122	0.7541	0.7541	AAACACAGAAAACGGAGGYRMCYGYCSSMMMMMTKAWMKWWKSWTWCKTWCWWYCTAYCGAGATWATACAATCCCATTCCTCTGTCAACTAAAACTAATTAACAAGCTTTGTTCTTATTTGCCCCTACATGACTGAATTGTGAATGTAGAAAGAATGCAACATTGGTTCTTGTTCTTTCACCCTTTTGTACTTTCCTGACACTAGTTTACCCCAAAAACAAAAAGCCAACATATGTATGGGATGAAGCATGGCAAGGACTTTCCGCCACAACTCTTTTTTTGGGACCTGATGATCTGAATAATCAATAACTTAATTGGAGGTTTCTCCTCAATTCCACTCATTATAAACTATGCTGTAAACACAAATGCTGGAAACACACTAAATTTCGGGTCTTCTGC…	XP_002527445	transferase, transferring glycosyl groups, putative [Ricinus communis]	3e-111
F2EU2928CT978	CT	AGCAGCTCGTGCCATTGTTATTAACACCCAAGGGCGAGAATCTGGAATTTGTGGTTAAG[T/C]TGGTTAAGGAAGGGAAGCTCAAGACCTTCATCGATTCGACATATCCGCTGAGCAAA	0.974	1	0	0.7952	0.5566	AAGCAGTGGTTATCAACGCAGAGTGCCCATTACGGCCGGGGACCTCTTGCTCTCTCGTTCTCTRGATCTTCAAGCGATTCCGGGAGCTTCGTGGATTCGAAAATGGCAGAGACGAAGCCGACGATGCACGCGGTGTGGTACGACTCTTACGGCGGAGGACCCGCCGGCTTGAAGCATAGTTGATATACCTGTTCCTGCACCTCAAAAGGATGARGCTTTTGCTGAAACTAGAAGCAATTAGTATAAACCCTGTTGATTGGAAAACGCAGAAAGGAATGCTGAGACCAGTTCTTCCTCCCAAGTTCCCTCACATACCTGCCACCGATGTAGGAGGAGAGGTTGTTGAGGTTGGAACAGCAGTCAAGAAATTTAAACCTGGCGACAAAGTTGTAGCCATCC…	XP_002270480	PREDICTED: hypothetical protein [Vitis vinifera]	2e-119
F2EU2939CG1240	CG	AAAGAGCGTCTTAGATTGGGTGGTGCTGCTGGTCCTGCTGTGCAGATGCAATTTAAGTC[C/G]CCAAAGGGCAAAAACCCGAGAGATGAACAACCTGCTAACAAGCATGCCATTGGTGA	0.938	1	0.213	0.8417	0.8417	CTCTCCTCTTCTCTCTCTRGCSAGCTGCTCCGCCGGAGTTCGTGAAGCCCTAGCTCTCTCGCTTTATGCCGCTTCGGATCCGACCCTCCCCCTCCCGCTCCCGCTCCGATCCGTAGCTGCTGCAGCTGCTGCTTCTCCTCCTCCTCCTYCKTCGTCGTCGTCKGCCAYGGAACGCGTCGTCGGCGGCAAGTACAAGCTCGGCCGCAAGATCGGCAGCGGATCCTTYGGCGAAATTTTCCTCGCGTCGCACATCGACACGCTGGAGATCGTCGCYGTGAAAATCGAGAACAACAAGACAAAACATCCGCAGYTGCTATATGAGGCCAAATTGTACAACATTCTTCAAGGAGGGAGCGGTATTCCCAGCTTTAAGTGGGCTGGCGTGGATGGAGAAGATAA…	XP_002514257	casein kinase, putative [Ricinus communis]	0
F2EU2949AG1173	AG	AGAATTAAGTTAGCACTGATGAGTCCTGGCGGATTGGGAATTTATTTCATTTATTGATT[A/G]CCATTGCTTCATGCACCGAAATGTCTAGTGATGTGGTAGTCGGCCATTCATCCTCT	0.986	1	0.213	0.5616	0.5616	CGTCCGGCTCTCGCACCGACGTGCCATGGACGGCGCCAAATCCCCGGCCGCTTCCGACGCGGCGGCGGCGGAGATCGAGCACAAGGTCTACGCCCGCGTCGGCCTCCTGGGGAACCCCAGCGACGTCTACTACGGCCGCGCCATCTCMCTCAGCCTCGCCAACTTCTGGGCCGCCGTCCGCCTGCGCCCCTCCGMGGAGCTCGTCATCGCGCCTCACCCCGTCCACGACCTCGTCCAATTCCACTCTCTCCATCACCTGGTGAATCGGCTGCAGAGTGAAGGGTACTATGGGGGAGTTCGTTTGCTCATGGCACTCTGTAAAGTTTTTCACAGTTATTGCAAGGAKCMYAKYATCGATCTTCATGGAAGGAATTTCACTATTTCTTATGAGACTAATAT…	XP_002272292	PREDICTED: hypothetical protein [Vitis vinifera]	4e-150
F2EU2955CT535	CT	ATTCGAGTAGCAGCCACTTCGTAGCAGTTGAGAGGGAGAACAGATGAGTTGCCATATTT[T/C]GCAGTGTATACAGATTGGGAAACGATGATGTACAATTTTGTCATCGCGCATTAAGT	0.949	0.904	0.329	0.7326	0.7326	CGGTCCGGATTCCCGGGTCGACCACGCGTCCGCTCGCGTRTTGCTGGTGTTTMACTCGAGTGCGAAGTATGTCTGGTGAAGAGGAAGAAAATGCTGCTGAGCTCAAAATTGGTGATGAATTTCTGAAGGCAAAGTGTTTAATGAACTGTGAAGTATCCTTGATACTTGAACATAAGTATGAACAGCTTCAACAGATGTCTGATGATCCAATGAATCAAGTTTCTCAAGTATTTGAGAAATCATTGCAATATGTTAAACGCTTCAGCCGTTATAAAAATCCCGATGCTGTCAGACAAGTTAGAGAAATTCTGAGTAGATATCAATTGGCTGAATTCGAGCTTTGCGTTCTTGGCAATCTTTGCCCTGAGACTGTAGAGGAAGCTATTGCTATGGTACCAT…	XP_002522014	DNA-directed RNA polymerase II, putative [Ricinus communis]	4e-67
F2EU3007AG814	AG	GTGAACTACTTCACCGCATACCAGCAAAGACTCTTGATCAGTACTATAGCCGAGATGCG[A/G]CCCACTGATAATGGAAAGCAGCTCATGTTGAAGATATCCAGTATTATTATATGTAT	0.977	1	0.069	0.6647	0.6647	CACGCGTCCGCCCACGCGTCCGCCCACGCGTCCGCCCACGCGTCCGCAATGGAGAGRGTCATTTTGTTTCTCAATCTGGCCAATGACCCAACAATAGAAAGAATCATTACTCCTCGGATTGCCCTCACAACAGCAGAATATCTGGCATACGAATGTGGGAAACATGTTCTTGTCATTCTTACGGATATGAGTTCGTATGCTGATGCTCTTCGTGAGGTATCTGCTGCCCGTGAAGAAGTGCCCGGAAGGCGTGGTTATCCAGGGTACATGTATACAGATCTGGCAACCATCTATGAGAGAGCTGGACGAATTGAAGGACGGAAAGGCTCAATTACACAGATTCCCATTTTGACCATGCCTAATGATGATATTACGCATCCTACTCCAGATCTAACGGGT…	XP_002521263	ATP synthase subunit beta vacuolar, putative [Ricinus communis]	5e-140
F2EU3019AC984	AC	CTTCAACAGTGCTGATGGACCATACCATCTGCATCCCTTTTCTGCTTACCTGCAGAGTC[A/C]AGTTGGATGACATCTAACAGAATACTCGTGTATATGGACACCATCTGTCCTTAACT	0.954	1	0.064	0.9092	0.8637	CGGTCCGGATTCCCGGGTCGACCCTGCGTCCGAAGAAAACTACCAACAGATGATTCCGGCAAAACTTCTTCTTTGCCAATGGAGGATTTGGAAATCAAAGGTGGATTGTATGTCAGTGAAGATAAGGCAACTAGTTTCTCTTCTCGTGCACCACCGAGGGAGGATAGAGCACACTCCGCTCTTGTTCGCAATGTTCGAAAAAGAGACAAATTCAAAAGTACTAATGATACAATTACTGTAATGGTTCATCAAAGAGGACTATCGACAGATGAAGCATCAACTGTCTCAGTTGAGAGGGTTGAAAGGAGACAATTATCTAACAAYGTGGAGAACCCGCTAAATAATKTGCCCCCTCACTCAGYACCTCCAACGACCACGAGAGGGGAACCTCAATATGTG…	XP_002521412	katanin P80 subunit, putative [Ricinus communis]	2e-72
F2EU3045CT407	CT	AAACATCCTGATATAGTAGAAATAAAGCATATAATGCTTCCTCCATGCCCAAGAGAATT[T/C]AAGGACATATATGTCGTCTTTGAACTGATGGAGTCTGATCTTCACCAAGTAATTAA	0.998	1	0.239	0.7866	0.7866	GGCGTTGAAGCATTTCTTCTCGTCCGGCCCTCGTATCTATCCGTTTGGGTTTGGAGATTGTCGAGAGGTTTTGTGRCTACCCAGATAGTTCACCTCCTGGATCGAATTGCTAAGACCCGRAAAGAACAAGAAAGATAATGCCGGACAAAGAATTCTTCACGGAATACGGTGAGGCAAGTCAGTATGAAATTCAGGAAGTAATTGGCAAGGGAAGTTATGGCATTGTTGCATCAGCAATTGACACTCATTCTGGAGAAAGGGTAGCTATCAAGAAGATCAATAATGTTTTGGAGCATGTTTCTGATGCTATACGCATTCTTAGAGAAATTAAGCTGCTCAGGCTGCTCAAACATCCTGATATAGTAGAAATAAAGCATATAATGCTTCCTCCATGCCCAA…	XP_002526023	big map kinase/bmk, putative [Ricinus communis]	9e-80
F2EU3130CT834	CT	TCCAACTGTATTTGCAAGGCGGAGTTTGTGCTACCTCCTATGTGATCAACCAGATGCTG[T/C]CCTTCGAGATGCAATGCAAGCTCAGTTGATATATCCAGATTGGCCCACGGCTTTTT	0.952	1	0	0.7634	0.5344	ACGCGCAGAAGCCTTAGATTACTGCAGTAATGAAGGTCATCCCTTGTACCATGACCTCAATGCATATCGGGTTCTATTTGATGAGGATGGTGATCCCCGTCTTTCATGCTTTGGCTTGATGAAGAATAGTCGAGATGGGAAAAGCTATAGCACAAATCTCGCCTATACGCCTCCCGAGTATATGAAGAATGGAAGGGTCACCCCTGAAAGGYGTTATTTACAGCTTTGGCACCATCCTTCTTGATTTGCTAAGTGGGAAGCAYATCCCTCCTAGTCATGCTCTTGAYATGATACGAGGGAAAAACAACATGGCGTTGATGGATTCACATTTGGAAGGTAAGTTTCCAATGGAAGAAGCTACAATGGTGGTTAATCTTGCCTCTCGGTGTTTGCAACATG…	NP_567980	BSK1 (BR-SIGNALING KINASE 1); ATP binding / binding / kinase/ protein kinase/ protein tyrosine kinase [Arabidopsis thaliana]	7e-149
F2EU3138AG501	AG	GTAGCCAAGGCGATGGAACGGAGAATACAGTCGGAGACTTTGGTGATAATGTTCCTTTG[A/G]AAGGTAATTCCCGGGACGAAGACGAGGAACCCGACAATGACTACGCCAAAAGAGCC	0.996	1	0	0.8666	0.6066	CGGCCGGGGACCCATCATCTCAGCTAGCAACGCACCTTTGGAGGGCAAGATTTCCTTAAGAGAGAGTCACCAAAATGTCTGATCACGGTCATCACGGCGGAGGCGGGCACGGAGGTCCTGGAGGTGGTGGCCCTGGCGGAGGTGGCCATGGAGGTCCTGGAGGTGGTGGCCCTGGCGGAGGCAGTTATGGTGGTGGTAGCTATGGGAGTGGAGGTGGCGGTGGCTATGGCAGTGGTACGGGCTATGYAAATGATGGTGCTGGCGGTGGAGCRTATGGGAGTGGCGGAGCGTATGGTAGTGGTGGTGATTCTTCGGTTGCAGGTGGCGGCGGCGGCGGCGGCAGCAGTGACAACTATTTTGGCGCAGGCGGGCAAAGCAGCTTTCCTGGTGCTGGATATG…	no hit
F2EU3184AT1627	AT	ACTTGAAATAAAAGAGCAATGGATTTTGCTGGTTTGTTTCTGCTGATATTTCTGTGACA[A/T]CTTGTTCTCTGCCATTCCAACTTTGTTTTTTCGAAAGAGAACTCTTGGCAACTTTT	0.972	1	0	0.7433	0.5203	AGCGTAATCATTTCGCTTGCAGTTCTTTGGGTGGAGGCATCTCTCTCTTACGGGCTAAACCTTTTCTTCTTCTTCTTCCTGTGGCTGGTCACTCTGTGTGGTCCTCGTACGAGRRTTGATCCCTTTTCGCCTCTTCTATATTMGAGGATCGTTGGTCGAGAGAATTCTTGTGGGGTCTTTTCTGATTCTTCTCCTCCTCCTCCTCTAGCTTTCGTCTGCCGAGTTGGGGCGTGGGGTTACGTGCTCCCTTGAATTGTTTATCTTCGAGGCAATCCCCGCCAACTTTCGTTTCGCACCAGGTGAGATCTAGTGCAGATTATAGTCTGAGATACAGGATGACGGTGAAGGCAAACGGGTTCCTCCAAGGTTGTCTGCCGGAGGAGTTGAAGAAAGTGCTCC…	XP_002524355	choline/ethanolamine kinase, putative [Ricinus communis]	4e-140
F2EU3185CT529	CT	CAACTGTGATGGTTCGTCTTTATGTTTCTCTATTGTAGTCCTTAGATGGCCTTCGTGGT[T/C]ATTGTTTTGGTTTTAAACTGATCATGCTATGGCAGAACGGTGGTCAATATAATGAC	0.992	1	0.207	0.8199	0.8199	GGTCCGGATTCCCGGGTCGACCCCGCGTCCGATTTTTTTTTGTACGGTCCCGGTCGTAGCCGCTCTCAAGTTGCAGAGGACAGAGAGGCGCGAAGAAGGAAGGGAAGGAAGGGAAGGAGAGGAGAGGAGAGGAGATGGCGAGCGAGGAAGAGAGCGCGGTGAAGGAGCCCCTGGATCTGATCAGGCTCAGCCTCGACGAGCGCATCTACGTCAAGCTCCGCTCCGACCGCGAGCTCCGCGGCAAGCTCCATGCATATGATCAGCATTTGAACATGATACTTGGGGATGTTGAGGAAGTTGTTACAACTGTAGAAATTGATGATGAAACTTATGAAGAGATTGTACGGACTACAAAACGCACGGTTCCATTTCTCTTTGTTAGAGGAGATGGTGTCATTT…	XP_002532432	snrnp sm protein, putative [Ricinus communis]	4e-27
F2EU3211CG831	CG	ATCTTCAAATAGAAGAACATTGCTGGATCTAATGTCTCTGTGAATTATAGAAGGCTGAA[C/G]CTTCTCATGCAAGTACTCCAGACCACGTGCTGCATCAACAGCGATTCTGACTCGCT	0.968	1	0.239	0.8374	0.8374	ATGCAAATCAGACCCGTTGCATAAATTAACAAAGATTTTACACCACTCGTGGAACRCCACCCAAGCACAAAGTCCATTCCCATCTTCAGTCCGAACTCTCCAGGAAAAGGAGCATCGATAAATCATTCAAAACAAAATCGCACTCATTGACAGAAAATGGGTCTATCCAATTTCCGCACGCACGCTCATCTTTATAAAGAAAAATTAAAACGAATACGAGTCCTTTCCATTGACTCTGTAGAATAAAACAAAACTGTGCACGAGAAGCGAGAAAAGGCAAACAGCCAGAGGAAGCTTTCGATTTGTCTAGCTTTAGGTCTCAGAAGGAGGAGCCGCAGGTGGAACTGCAGTCTTCAAGAGCGGTTGAAGAGCCTTGACAACTATACTCATGTTGGGACG…	XP_002530551	Serine/threonine-protein kinase PBS1, putative [Ricinus communis]	1e-177
F2EU3244AG863	AG	TCAAAAGCAATAAAAGGGGAGAGGGTGGGTACTCTGATTGGGTCGACATGGAATACACC[A/G]GTCGGTATGTCATAAAGTAATGAGTCAAATTGCTGGTTAGTGGCTTTTCAAGATGA	0.982	1	0.149	0.822	0.822	GGAGCTCTCGGCAGCGGTTGTGGGTTCAGTGTTCTTCGTTGGAGTCAAACCCGGAGCATATGAATTCAAGGCAACCTCATATATCTTCTCTGGGTCCTTTTGGAGTGTCAATGAGGGAATCAAGCATGGCCAAACCCTCATTCAGATGGCGAAGGGTGTTGCTTAAAGTGAGTGGAGAAGCACTTGCAGGTGATCATGCTCAAAACATTGATCCAAAGGTCACAATGTCTATAGCAAGGGAGGTCGCAGCTGTCACTCGGCTGGGCATTGAGGTTGCAATTGTGGTTGGCGGTGGCAATATCTTTCGCGGATCCTCCTGGGCAGGATGTAGTGGCCTTGATCGTTCATCGGCAGATTATATTGGGATGTTAGCAACTGTCATGAATGCTATATTTCTTC…	XP_002517231	Uridylate kinase, putative [Ricinus communis]	1e-128
F2EU3248AG849	AG	ATTCACCTGGGATTAGTAAGCCAAGTCTGAAATTTTCTTTGATGTATCCAGAGGAGCAA[A/G]CAGATGCATGTGTATGCATACTTTAACATGCACAAAGACTGAAGAAATTGGAGGCA	0.954	0.947	0.197	0.4013	0.3841	CGTCCGGTTGTCCAGTTATCCCCAAAGCAGAGTGGAAGAATCAGAAAGATGGGCAGTCCAACGGCGACGGCGCCATGGAAACAGCTTCTCCTCGACGCGCTGCGCTCCAACTCCAGTCTCAAGMAMYMCTCCTTCTTCCAGCTCGCGACTGTCGGATCCAATGGAAGACCCGCCAATCGGACCGTCGTCTTCCGGGGGTTTCAGGAGGGCAGCGATAARATCCAAATTCATACCGATTCCCGCAGTCGCAAGATTGAAGAGCTCAAGCACAATCCACTTAGTCTGAGATATGTTGGTACTTCACCGACTCTTGGGAGCAGTTTCGGATCAGCGGGATAGTCGAGATGATTGATCATTCGAATCCTGATAGCCTGAAGCTTCAGCAACGAGAGAAAGCTT…	XP_002265908	PREDICTED: hypothetical protein [Vitis vinifera]	9e-69
F2EU3250AG736	AG	AGCCTACATGTGACCTCCACATGATATTTTTCTGTGTTTACTGGTCCCTTACTGCTAGC[A/G]ATTTATCACTGTAGCATGGCAAGACCTACTTCTAGATTTTGCTGGATGAATACTTA	0.935	1	0.16	0.847	0.847	CCGGGGGAACCTTGGTACCTTTTAGGATGGCCATGGTTCCCGGCGAACATAATCCATTTAAGGGTTGCACCAGTTCCCCCCAACCCCTGACCCGRSAWWACTKGMCKKGGGATTTGCCCAGCACTCCAAGTTCATGATCAAAGAGTACCCCGGGAATGAGGAGGAGARGATGAGGGCAGCAATTGGCAAGTTTGGTCTGACTGGCAAGGCCCAGGTGATGCCCATGAAGAACTTGTCTGATGGTCAAAGAAGCCGAGTGATCTTTGCATGGTTGGCATGGAGGCAGCCTCACATGCTTTTGCTGGATGAGCCGACTAACCATCTGGATATTGAAACAATTGACTCTCTGGCTGAGGCATTGAATGAGTGGGATGGGGGCTTGGTGCTGGTGAGTCACGA…	XP_002523695	ATP-dependent transporter, putative [Ricinus communis]	5e-67
F2EU3261AG745	AG	TGAGGGATTTTTTGAAGAGCTAGTGGCAATTCCTTCAGGGCTTGGCGGATGTAATTAAG[A/G]TTAATTTGCAGAATTTCCACATGGAAATTTTATGAAGGGTCTGGCTCATCATGGAA	0.95	1	0.09	0.7568	0.7568	CGGTCGGAATCCGGACGCGTCGAGAGAGAGAAGAAAAAACGCCCCCATTTCTCTCTCCGGCAGCCATGGACGTTGATCCTCGTCAATACGAACAAGTCACTATTAATGAGGATGACATACACAGTGTTGTTCTTTCATATCTTGTGCATAATTGCTTCAAAGAAACTGTCGAATCTCTCACCACCTGTACGGGGATGAAGCAGCCAGCTAGTTGTTGCGAGGACATGGAAAAAAGAAAAAGAATTTTTCACTTTGCTGCGGAGGGTAATGCTCTCAAGGCCATCGATCTGACTGAGGAGCTGGCTCCTGACTTGTTGAAGGAAAATACGGACTTGCATTTCAATCTTCTAACCCTTCATTTTGTCGAGCTTGTCTGCTCCAAGAGCTGCACAGAAGCTC…	NP_563758	RanBPM-related [Arabidopsis thaliana]	3e-67
F2EU3265CT458	CT	TTTAGCGGAGTGTTTCAGATTATATGCCCTCTTGTACTGGCTGCAATTTTGGGAATTGG[T/C]GATGGTGTTCTTAATACTCAACTGAATGCTCTTCTTGGATTGCTCTTCAAGAGTGA	0.979	1	0	0.5808	0.5518	CGTCCGCATACTTTTGTGTTTCTTGAGAAAAAGAGACAGTAGAGAAGAAAGAGCTTCCCCAGAATACCCTGCTAGTTTCCGTTCTTCTCTGGTGTCTCTATCAAAGTCTGTGATTAATCCTTTGTTTGATGTACGGATGCTGCTGGTAATCCCGCTGATTGCATATTCAGGGTTGCAGCAAGCATTTGTTTGGGCTGAATTCACGAAGGACATTGTCAAGCCAGCTCTTGGGGAGTCTGGTGTAGCTGGTTCTATGGTCGTCTATGGGGTGTTTGATGCTATATGCTCCCTGACTGCTGGTCGTCTCACCTCTGGTCTTACATCAATCACTTGGATTAGTTTCTGGTGGCGCTCTTCTTCAGGCTTTTGCATTTGTCTGGATGTTGGTGAAAAGCAGCT…	XP_002531341	conserved hypothetical protein [Ricinus communis]	6e-59
F2EU3276AG88	AG	GATCTTCACCATCAAAGATGGAACACCATCACTAAACCGCAATTTATTCTCAGCGAACC[A/G]GTGATGATAACTAAATCAACCTTCACAAGCTCTGATATTACCTAACTACAAACTAC	0.989	1	0.096	0.7313	0.727	CCYACATAAACAAGACATAATATTATGAGATCTTCACCATCAAAGATGGAACACCATCACTAAACCGCAATTTATTCTCAGCGAACCAGTGATGATAACTAAATCAACCTTCACAAGCTCTGATATTACCTAACTACAAACTACTTCGTGCCATTACAAGTAAAACAACTAAAGATCTTCCCATGCATTAGCACGAGTTAAAWATTAAAAGGGAAGGAAGTGCCTCAACTCTCATGATAAGGCCRCAGCAACGTACAAGATCATTCRGGACATCAGTATGCTGATCGTCCATCACCCTCGACTATCACATCTTTAAAAGCCCCACCACTTGGAATCATAGGCAAGACGTGCTCTTGATGGGGAAAAATCACTTCTAGCAAGTATGGCCCAGGAGTATCC…	XP_002511176	acetolactate synthase, putative [Ricinus communis]	4e-129
F2EU3335GT342	GT	CCTCTCATGTTCTTGGCCCACTTTATTCGATCCTTCTTGCCTTTTCTCCACGATTTCAT[T/G]TATATTATTCAGCCCCACTTTGAGATCTCCAGGTCTGTTACCGTCATTAAGTGAGG	0.953	1	0.202	0.7716	0.7716	AAGGGCAATGTTTACGCGTGTATATGCCATCTGCTAAAGAAGATAAGAAAATACAAACATACAGAAAAATTCACAGCGAAACGATCCGATACAGCATGATGGGCAACAAGCATTATCAACCCCTTGAAAATCTCCCCGACCCCATTACTTGGTATAAATACCATTTCATAATCTCGAGCGAATAAAGAGTCTCTTTTCTGTGGCTCTCGGGAGATCCATCAGTTTGGGTACTTCATTTGGCGTCTTCTTCGAAACTTCCAACCCTATAACAGATTTAGCCGACCTCTCATGTTCTTGGCCCACTTTATTCGATCCTTCTTGCCTTTTCTCCACGATTTCATTTATATTATTCAGCCCCACTTTGAGATCTCCAGGTCTGTTACCGTCATTAAGTGAGGG…	no hit
F2EU3408AC280	AC	TATATCAATCAAGTTACATTTCTCAGAGATCATCTGTGGTCAAGTGTCAGAGTCACACT[A/C]TCCTCCTGTACAAAAGTGGTCCCTTCCCGATTCTGTGGGGGGAAGAATCTCGATCA	0.948	1	0	0.8422	0.8001	CTTGGGTCAATGGCCATCATATAGGAAGATACTGGACTCTAGTTGCCCCAAAAGGTGGATGTCAGCCGATATGTGATTATCGCGGACCCTATAATTCAGAAAAGTGCTGCACAAATTGCGGAAAGTCTACCCAAACCCGGTATCACATACCACGGTCGTGGCTCCAGGGGTCAGATAATTTACTCGTCATCTTCGAGGAAACAGGAGGGAATCCATTTGATATATCAATCAAGTTACATTTCTCAGAGATCATCTGTGGTCAAGTGTCAGAGTCACACTATCCTCCTGTACAAAAGTGGTCCCTTCCCGATTCTGTGGGGGGAAGAATCTCGATCAATGATATGACTCCTGAGATGCATTTGCAACTGCGMWGATGGTTATGTAATTTCCTCCATAGAA…	BAD91079	beta-D-galactosidase [Pyrus pyrifolia]	2e-81
F2EU3517AG523	AG	TCGGCAATATGGGAACGGCAGTATCTCGGGCAGCAGTTCTATCTCAGGGTCTGGAATCC[A/G]GTCCAGAGCCTCGCCAATGAGTACAACATTCCCTCCAATGCTCTGCTCTGTGGCCA	0.943	1	0.388	0.7424	0.705	AAGCTTAGTTGGTATCAACGCAGAGTGATTACGGCCGGGGGCCAATTCGGCCCCTCTCATCAATGGAAAACAACGTTATGCTGTCAATGGGGTCTCCTTCATCAATGCTGATACTCCTCTTAAACTTGCCGACTATTTCAACATTCCTGGAGTATTCCGCACAGATTCTTTGCAAACTAGTCCATCCGGCGGTTCTCCATCCATCGCCACCTCTGTGATTCCGGCCTCCCTGCATGACTTTATCGAGATTGTCTTCCAAAACAACGAGAACACCGTTCAATCCTGGCACCTCGATGGCTATGATTTCTGGGTTGTTGGGTATGGTAATGGGCAGTGGACACCAGCCAGTAGGAGCAGCTATAATCTTGTCGACACACTCACAAGACACACAGCTCAGGT…	XP_002310162	multicopper oxidase [Populus trichocarpa]	3e-85
F2EU3648CT143	CT	TGGCTGAAGCGCAGTGTCCTTTGGCTTATGTCGAAAGGAGGGGAGATGAGAACCAAAAG[T/C]GATCCTTTATGAGTTTGGTTTCTTTATTCCCTCCATTTCATGTCCTCTTTGTGAGA	0.995	0.777	0.24	0.7991	0.7592	CGTCGTGCTGTTTTTCTTTTTTCCCTTTTTTCCTAATTTTTTTTTTGGAGTAATTTTAATTTCAAGAGACGCAAATCGATGTTTGGCTGAAGCGCAGTGTCCTTTGGCTTATGTCGAAAGGAGGGGAGATGAGAACCAAAAGTGATCCTTTATGAGTTTGGTTTCTTTATTCCCTCCATTTCATGTCCTCTTTGTGAGATTCTTGAAATTTATCATTAGTTTCTTCAAARGTAGG	no hit
F2EU3829CG744	CG	TGACAGATATAAGCTAGGGTTTGAAGAGGAAGAGAAGAGTACAGAGACTCCAGAGACTG[C/G]TGCAGTGGAGGATGACGAATCGCCTCCTCCTTTGGATCCACAGGTAGTCCCAACTT	0.975	1	0.356	0.622	0.622	ATTGCTGCCAGGAATGAGTCAACTGTGGTCACCATGGAACATTTTGAGGCAGCTATAGATAGGATTATAGGTGGTTTGGAGAAGAAGAACAGGGTAATAAGCAAACTAGAGCGTCGCACAGTTGCATATCATGAGTCAGGTCATGCTGTGGCTGGTTGGTTCTTGGAGCATACGGAGCCTTTACTGAAAGTGACAATAGTCCCTCGCGGCACTGCTGCTCTAGGATTTGCCCAATATGTGCCTAATGAGAATCTTCTCATGACCAAGGAACAGCTTTTTGACATGACATGTATGACCCTTGGCGGACGAGCAGCTGAACAGGTTTTGTTGGGTAAAATATCAACGGGAGCTCAAAATGACTTGGAGAAGGTGACGAAAATGACCTATGCCCAGGTAGCA…	XP_002530989	Mitochondrial respiratory chain complexes assembly protein AFG3, putative [Ricinus communis]	3e-115
F2EU4030CT1051	CT	GTCGAGATCCTCGACCTGAACTCCATCGCCAGAGAGAACATGAAGAGACTGGTTATGTA[T/C]GTACAGAAGCTTCCTCTCGTAGTCCCGGATCCTGTTCATGTCTCCTACGATCCTCA	0.939	1	0.489	0.6956	0.6956	CAAGTTACCCCCACCCTCTCCACCTCTCTCTCTCTCTCCCTCCCTCCCTCCCCCTGTCCGAAACGCCACTCCTTCTCTGCTCTGACACACCTCTCCTGCCCGCACGAACTCTACAGAGAGAGAGAGAGAGAGAGAGAGAGGGTGTCTCCTCTTCCGTCCAAGTGGGTCGGCTCCGTGCTCGCGCGGGGCTGGTTCGGCGGCGTTTTCTTGTTCCGTCGTCGGCGGGGGTGGCGGCGGCGGCGGCGGCGGCGGGGGGGTTCGTTCTTCTCTTTGTGAGTCGTGCCGTGCCGGGGGCCAGCGCTGCTAGACCGCTCGCTCGCGGGGGTGTCGTCTCTGTCTTTTGCGGTCGTTGGATGGGAATTTGCGGGAGAGGAGGCGGGAGAGAGACATGCRSAAATC…	XP_002280008	PREDICTED: hypothetical protein isoform 1 [Vitis vinifera]	8e-114
F2EU4172AG1321	AG	TGGTTCCAGTTGTCGTAGGTCATTATGCTCTTGCCGCAAAGTTCCCTCTTCCAGTTGGT[A/G]CAATAATGCCAATGTACACTCAGTCTTTGTCGCTGGCTAAGATAGGGGTAGGGTGT	0.984	1	0.053	0.6099	0.6099	GTKCCCGTTACTTCTTCTCTCTGCTCTGCTAGGGCAACAACAACGACAACAACAAAATCAAAAAAGAGCAGCGACAGGCCCAGCAACTCTCTCCTCCTGTCTCGCTCGCGCGCGCGCGCGCGCATCGGTGAATCGGAATCTCGAGCAGGAGCGYCCCTCGGATTCTCCGCAATCCAGCAATCGCCATGTCTCAGGTGGACAACCGGAATTCTCAAGCCGTCAAGCGCGCTCGGACCGACGGTAGCCGCAGGGAAGATGATTGGACTTGCCCTAGTTGTGGAAACGTTAACTTTTCATTCAGAACAACGTGCAACATGCGGAATTGCACTCAACCGAGGCCAGCAGAGCATAATTCGAAATCTGCCATGAAGCCCATGCACACAGCCCAGGGTTTTTCCT…	NP_683478	binding / zinc ion binding [Arabidopsis thaliana]	1e-94
F2EU4271CG627	CG	TCTACTTCTGGCGTCAATTGTACTTTTGCCACTTTGCTTGAGGCCTTAAAGGCCAATTT[C/G]AAATAATATATGGATCAATTGCTGGTATCTTCCAAGTTAATTTGCACCTTCACCAT	0.983	0.936	0.364	0.7836	0.7444	CGTCCGCTGCAAATTCCTCCTCTCACTATTCACTCTCAAGGCAGACCGCAGCCATGGATGATCTCTTCAACCATTTCACCTTCCTCTCCGACCAATCCCTCCACGACAAGAACTTCGACCCGGCCACAATTGAGGAACTAATGAGGCTCTTCGAGGTCGAGGCCTACAAGTCGTGGGCGGCCGCGGAGTTCGACTTCCTGGCCGAGGCCGAGGCAGCCGAGGCCGAGGTGGACCGGGCTGAGGCCTACCTTGACTCGGCCATGGAGGATGCGATGGAGGAGATGCGGCGGTTCGAGGAGGAGATGGACCAGATGGCGAAGAAGGAGATGAACAGCTTACTGGAGACGGCGGAGAAGGCCAGGCGGATGGGGAACATGATGGAGAAGGTGGCCACGGCGG…	ABN08291	hypothetical protein MtrDRAFT_AC155889g19v2 [Medicago truncatula]	1e-26
F2EU4285AG569	AG	GTCACTGTGATATCCGCCGAAGATTTACCACCCTCAGATCTGATGGGCAAAGCAGATCC[A/G]TATGTCGTAGTGAGCATGAAAAAATCTGGATTGAGAAATAAAACCAGGGTTGTGAA	0.961	1	0.117	0.5103	0.5046	AAGCAGTTGGTATCAACGCAGAGTAGCCATTACGGCCGGGGTTGTATGTCAGGCCTCTTCGTGATAGAATGAAAAAGAGCAAAACAATTAACAATGACTTGAATCCAGTCTGGAATGAACACTTCGRATTTATTATCGAGGAAGCATCTACTCAGCACTTGGTGGTTAAAATATATGATGATGAGGGATTCCAGGCRGCTGAGTTGATTGGGTGTGCTCAAGTWCAGCTAAAGGACCTTGAACCAGGTAAAGTAAAGGATGTGTGGTTGAAGCTGGTCAAAGACTTGGAAATCCAAAGAGATACTAAATACAGGGGGGAGGTGCATTTGGAGTTGCTGTACTGTCCCAACGGGATGGAGAATGGTTTTACCAATCCGTTCCAGCGTGATTTTTCAATGA…	XP_002530768	calcium lipid binding protein, putative [Ricinus communis]	2e-122
F2EU4341CT572	CT	TACAGCCAAGGCAAAGGCAATAGGGAGCAGCAATTCTATCTCTGGTTCGACCCGACAGC[T/C]GATTTCCACACTTACTCTGTCCTTTGGAACCCTTTACACGTCGTGTACTTTGTCGA	0.978	1	0.234	0.7759	0.7371	CGGCCGGGGACCATCCTTGCGTTCCAAGTTCTTTCGACAACCCAAGAAAGTCCACCACCCACTTTCCCACACCTCCATAGTGTAAAGAAGTCCCACTTCAACTAAACCCGCGACTAAAGCGTTTGCCAATGCCCACCTCAATTTCTTCAAACTCATTTCCTAGGACGACCATGTTGGTCGTGTGCGCGATCCTCATCGGCTCTTCCGTGGTTGCCTTGGCCGGTAACTTTTACCAAGATTTTGATGTCACTTTCGGAGATGGCCGCGTCAAGGTACTGGATAACGGCCAGCTCGTCACCCTTTCCCTGGACAAGGCCTCTGGCTCCGGCTTCAAGTCCAAGAACCAGTACCTCTATGGCAAATTCGACATRCAAATCAAGCTCGTCCCCGGCAACTCCG…	XP_002526224	Xyloglucan endotransglucosylase/hydrolase protein 22 precursor, putative [Ricinus communis]	2e-105
F2EU4400GT662	GT	CCTAGGCAGCACACCTTTCATGAAAGAAAGTGATGAGATCATGGAGGAGGAAGACACGT[T/G]GCTTTCAGATGTATTGTGCAATCTGTCATTGTTCAGCGTGCCAAAATCAGCCTTTA	0.991	0.979	0.353	0.3174	0.3174	GCTTTAAGATAGCTTTTCACAAGTTATAAAGACCCCAAAGGAGAGTTTCACGGGCTTCACGAGAAAGAGGCTCCACAACAAAGCATTCACATCATCTTCAAAAGCGGGCCGCTAAAGAAGGCAGAGACTACAAAGCAAAAAATCAAAAGTAAAGCAGACATAACGGATGAGATCTTTCATAATCATAGCTACAGAAATTAAGAAAACTCCCTGAACCACCCCCATTTATATGTACACTCTGTCCGCATCGGTCAGTTATTTATCCCTATAGCCCTCCATTTTCAGATCAAGTATTTACAACTTATTGAGTAACCTTCCCGTGTCATATATGTCATACAGGTAGAGCATTATCGACAATATACACGCTAATGTCAAAAGACATGTACACAGCTTTCACCT…	XP_002283982	PREDICTED: hypothetical protein isoform 1 [Vitis vinifera]	4e-131
F2EU4439AC611	AC	GCTTCTATAGATTTCTAAGTCGTTTTGTCAAGTTAAAGCAAAAGGATTATGTGTCTAAA[A/C]TTTTCGTTAATGGGCCAGACCATCTCTCAACTTTCACTTGGTTCAGTGAAATTCTC	0.992	1	0	0.8414	0.589	ATATGGCCGCTGCACGGGTCCATCCGAAGCAGCCCCAAGAGCTGAACTCGATTGTGGAATATGTSSAKYCGAKGTATGGTCCTGAGCTCAGTGTYTGAAACTGTTTATGAGGAGCATGTTCGCAGATTGGATTCATTCATGGACACAAAATATGCTTTTGATGATGGCCCTGAAAAGCCTCCAACCAGTTTTCTGTTTGGATACAATWTCATGGCCTCTAAGCTGTATCAACTCTCTCCACCCGAGGATTTGACATTGGCCTCCTACTTGGCGAGACCTCTCCGCATGTTTCCAGACCGATCCAGATTCAAGGCGGAAGCAACGGTCACAACGTCGAAGTATGGTTCGGTTCCTCGAGTTTACATTGTGTGCGACCAAGACTTGGGGATAAAAGAAGAC…	XP_002522352	Polyneuridine-aldehyde esterase precursor, putative [Ricinus communis]	2e-42
F2EU4446CT914	CT	TTCAGGAACTTGTTGGACACACTGACGTGGTGATGTCACTTCTTTGCTGGGACCAGTAC[T/C]TGATATCCTGTTCATTGGATAAGACAATTAAGGTCTGGGGGGTTGCCACTGAAGGA	0.978	0.926	0.253	0.334	0.3325	CAACAGCTTCCAACAGAAGCACCCACGATCCACAGAGTTTGCAAGTACTGGTTAGCAGGGAGGTGCAACCGGAATCCCTGTTAGGTTTTCTACACGATGCATCTCTTCTGCGCAATGTTTACCATCGAGCTGCAAAACAGTCVAGTCATATGGCTGAGGATTGCCCTGGGAGGAAGGGCCCTGAATCTAGTCCAGTGAATTCAGCAAGTTCGACTTCTGGAGAGAGAAGTGAATCGTCGACAAATAAAAACCCTCTGAAGCCCCAAGAAAAACTATGCAATTTCTGGATAACAGGCAACTGCGTGAAGGGCGATGCATGTCCTTTCTTGCATTCGTGGTTTCACGGTGTTGATTTTGCTATGTTGGCAAAGCTTGAGGGCCATAAAAAGGGTGTTTCTG…	XP_002510854	F-box and wd40 domain protein, putative [Ricinus communis]	2e-116
F2EU4529AG520	AG	AGTGCTGCCAGCTGAGGAAGAATTTGCGAAGGAGCCAGTGGTGGTTCCTCCTCATCTTC[A/G]TCTAACTGTCTTGGATACAGAAAATTCAGATGAAACTGCTCCGCTCAAGCCCCAAC	0.957	0.989	0.258	0.7093	0.7093	CGGATTCCCGGGTCGACCCACGCGTCCGCGGACGCGTGGGTTAGATTCCTACGCCTCCATTTCAAAGGAGTGATGGCCTTGTCGCTTTTACTCAGAGTAGGCAGAATGAGTCTCAAGGAATTGCTGATAATCCTTCTGAGGGAGGAATTCCCACGGTCATTGCATGGCAATATGGTGGCAATGATGTGGTRGTGGAAGGATCGTGGGACAATTGGGGATCTMGGWSMRGRYTMCMGAGRTCTGGTAMMSAYKMKTCTMKCCTTATGGTCCTACCRTCTGGCGTATACCATTACAGGTTTATTGTTGATGGTCAATGGAGATATAGTCCAGATCTCCCCCATACTACYGATGASATGGGCCAAGTTTGTAATATACTGAATGTTGACGATTATGTTCCCG…	XP_002270683	PREDICTED: hypothetical protein [Vitis vinifera]	2e-79
F2EU4561CT336	CT	AGTGTCAACGGCACCGACGTTTTTGGTGGCTCTTGCAAGGATCCTGCTACTTCTATCAG[T/C]TGGGACGGGGTCCATTATTCCGAGGCCACAAACCACTGGGTCGCCAATCGCATACT	0.962	1	0.106	0.7551	0.7551	TTTTTCTACAATCACAATCCGCCAGCTGGATATTTGGATGATCACGGGTGCGTGAAGACTCAGAATGAAATGGCCGTTGAGTTCAATAGGCAGCTCAAAGAAAGGGTGATCAAGCTGAGGCAAGAGCTCCCTGAGGCTGCCATTACTTATGTTGATGTTTATGCTGCAAAGTTTGGGCTTATCGGCAATTATAAGAGCGAAGGATTTGTTGACCCCTTCAAGGTTTGCTGTGGATATCATGAGAATTACGACCATATCTGGTGCGGAAATAAAGGGAGTGTCAACGGCACCGACGTTTTTGGTGGCTCTTGCAAGGATCCTGCTACTTCTATCAGCTGGGACGGGGTCCATTATTCCGAGGCCACAAACCACTGGGTCGCCAATCGCATACTCAATGGT…	BAG09557	acetylcholinesterase [Macroptilium atropurpureum]	2e-63
F2EU4577AG901	AG	AGTAAATGTTGCCGGGGCTTTTTATGGTGTGATGAGCTGTTTTCCCTTCAGTGTTCATG[A/G]TATGTACAAAGCAGGCAATGATAATAATGGCTATGCTCGTATTTATATTTGTGTAC	0.951	1	0	0.8016	0.5611	CCTCCTCCTCCTCCCCGTCGCGGCGGCCTCCGTCCTCCTCCCGCTTCCGAGCAGTAGCGAACCCCGCGGCGATGGCGGAGTTCGACCGCGATGGCGAGTTCGCCGGCGATGGCGAGCCGGCCAACGGCGTCCCCGCGAGGGAGGCGGCGGCGGCCAAGGTCGAGGTCGAGTTCGAGCCCCCCCGCCATGCTCGGCCTCGGGCTTCGGCTCCGGTTCTCCACGCCGTCCTCTACCGCATGGTGTCCACCGTCCTGTTCCCCGACCACACCAGCAAGGCCTCGGGCGAGCCGCTCGTGCGGCGGGTCAAGATCTCCCTCGCCGACGACGTCCCCCTGCTCCCTGAAGCTTCCAGAGAGACCGGGCGCCGCATCCTCCACTGGACTCGCCGGGGCTCTCATC…	CAQ58595	unknown protein [Vitis vinifera]	9e-63
F2EU4674AC219	AC	ACTTCCTCGGATCACACCACTCGACCTGGACTTGTCCAAAGTGGAAGCTTGCTGCTAGT[A/C]GGATTGCTGTCACTAGGATGTCTCCCCCTGCAAGTACTTCTCACTCTTTGTCCAGT	0.976	1	0.138	0.8427	0.8427	ATTACGGCCGGGGAACGACCGTTGGAATTCCATTTTCATTTGGCCTCTCTCGCTCTCAGAGACAGAGAATCAGAAGAGCATCTTTGGGGTGTAACATGCAATCTGCGGCGTTCCTTCCTCGCCTTCCTCAACACCACAGCCACCTCTGCCGCTCAGACAACTTCCTCGGATCACACCACTCGACCTGGACTTGTCCAAAGTGGAAGCTTGCTGCTAGTAGGATTGCTGTCACTAGGATGTCTCCCCCTGCAAGTACTTCTCACTCTTTGTCCAGTGAAACTTCTCTGGCTGCTCTTGCACCGCTGGAAGCAATACTTTTCGACATTGATGGCACRCTCTGTGATTCCGATCCCATCCATTACTATGCCTTCCGGGAAATGCTTCAAGAGGTCGGCTTTA…	XP_002528781	2-deoxyglucose-6-phosphate phosphatase, putative [Ricinus communis]	1e-54
F2EU4958GT65	GT	AGCATTTGCAGGAGGCAATTTCTGTCCTTCCGATTTTCCCTTTACCAAATTGCGATGCA[T/G]TGTCGAAAATTATTTAAGACAATGAACAGACCGAATATATCATAGGCTCATCAAAC	0.976	1	0.005	0.7386	0.7386	GAAAAAGCATTTGCAGGAGGCAATTTCTGTCCTTCCGATTTTCCCTTTACCAAATTGCGATGCAGTGTCGAAAATTATTTAAGACAATGAACAGACCGAATATATCATAGGCTCATCAAACAGACGTGATAGAGTCGAAATCAAATCGCCACAACAGTTTCAAATCACTCAAGCGCCAAATGTCGGGACGSGAACTCTACAGAACGCCAGAGAAAGAGGAGTCATCTTTCTCAAATTATTTGTCAGTTTCATTTGGACATGAGAAGGGAGCCATCATTTTTCGCTGGTATTATTCCACTAATGAGCAAAGAATGAATCGAATTATGGCAGTGTCTGCGATCACACTGCAGCTTCAGCCGAAAGAGAATTCTGAGCGATTTCTAGAGCTTCCTCCACTGA…	ACP31193	chloroplast monodehydroascorbate reductase [Avicennia marina]	8e-69
F2EU5182CT519	CT	CCATCTGTTCTGGAAAATAAGAGCTTGGAGGAGATCAAACAGCTCTTCTCCCAACTACC[T/C]GAGGCTCTAAGCTTGCTTGCCCTTGCACGGACGGCAGATGGGACCCGTGCTCGGTA	0.974	1	0.191	0.4558	0.4538	CGGAATTCCCGGGTCACCCACGCGTCGGCGAGATTAGCATCTCTTATTCTCTGATGGCATATGAACGTAGGATTAACGAGACAATCATCAGTCAACACYTGAGCAGAAGTAAGAAGGTAGCAATGCTAGCATCTCTGGATGAACTGGCAGAGCGGATGCCTTCTCTCCTCGACATTGACCATCCTTGTGCCCAAAAACAAATCTCTGATGCCCGTAGTGCTGTTGAGTCAATTCCTGAAGATGATAAGCAGGAACAGTTGCATACTTCCASACCTGCGGATTCGGGGCCTGCAGTAGACACGGATGTGGCTCAGTGGAATGTCCTGCAGTTCAACRCAGGCTCAACAACTCCGTTCATCATHCAAATGTGGAGCCAACTCTAACTCAGAACTGGTTATC…	CAN81709	hypothetical protein [Vitis vinifera]	7e-75
F2EU5409AC820	AC	AAGCAGGCTGTGTCAGTGTGAAACCCGAGTTGCGCGAGTTTCTGGTTGTAGTCATTAGG[A/C]GGAGGCATACAGTGCAGGCCAAGCGATACGGCAACCATTTGATTCGGGTGGAATGA	0.957	1	0.027	0.8073	0.767	GAGAGGCTGTTGATGGAGGGGGTGACGTGTTCTTGATTTCGACATGCTGTGCTCGACGTGTGGCGCTGCAGACGCAGGGGAAGTGGAGGAAGCTCGAGAGCGGGGACGGGGATGATGAGGGGTTGGAGCTTGGTGGTGGGGTTTTCAGGAYSKGGGAAGGTGAGGTTCTTGATTGCTTCGAGGACCGTCGTGTTGCCCTTCAATCKTCATGTTGTCCATGCTACAGATTYGGGAAAAACATGAAGCGGGCGGGTTTYGGTTCTTGCTTTATGCAGGGAACCTTCCACTTTGTTCTTGCCTTCTGTGCATTTTTCAGCGTGATTGCTTTTGCAGTAACCAAGCGACCCTTATTTATCTACTTAGCAGTAGCTTTTGCCTTCTCACTTGGAACTTATATGG…	CBI40873	unnamed protein product [Vitis vinifera]	3e-75
F2EU5733AG258	AG	GACAGTGAATGCATCTCCATCATTAGATTGGCAAAGAAAGAAGATTGTAACTGCCAAAA[A/G]GACGGAACGCCTCTCTCACAGTAACCGATATTTGCCGTCATTATCCACTGCTTTGC	0.987	1	0.356	0.7866	0.7473	TACAGACCGATGCACCAAAGCCATCTCAAAGTCCATGGACTTTGCATTGTGTCGTAATWRCAAACTGAAATTAGCTTTTGAATTCAAGTAAAGATAGGGAGCTTCAGCGTCTATTCGAACCAGTGCCAGTTGAATCCCAAATTTAAAACAAAATAACATCTACAGCACAGCACACAAAGGGAAGCAAGAGAATGCACCGACAGTGAATGCATCTCCATCATTAGATTGGCAAAGAAAGAAGATTGTAACTGCCAAAAAGACGGAACGCCTCTCTCACAGTAACCGATATTTGCCGTCATTATCCACTGCTTTGCTTCCATGCCTTTGTTTCTTCTCCACGGCTGGGAGCTCAGAAAGACATGGCGAGCGCAAACTGTTGATGGAGAAACACCAGCTGAA…	ACF06631	26S proteasome regulatory particle non-ATPase subunit 8 [Elaeis guineensis]	3e-112
F2EU6142AG448	AG	GTTAATGTATAGAGAGTACTGAGGTGGGCAATTTTGTCTGGACTGCTCGCCCTGTTTTT[A/G]TCAGATGTTGAAGGTCCATGTTAACATTATTATTGATTGTTTCTCATTCATTGTGA	0.94	1	0.09	0.8797	0.8797	TTGGGAAGGACTGTCCACGAGAAACCGAACTCTATACGGGTAGGGTGGCAGAATGTCTTCGGTTCATATGGAATATCTGTGGATATGCGTCACCTCACCTTGATTGCAGACTTTCATGACCCACGCAGGTGGGTATCGTCCAATGAACAGACTTGGTGGTATAGCAGAGTCCATATCACCTTTCAGTAAGATGTCCTTTGAGACAGCTTCCAAGTTCATTGTCGATGCGGCATATCATGGGGTGGTTGACAACTTGGAGACCCCATCCGCTCGGATATGCCTCGGGCTACCTATGAAGATGGGTACTGGTTCTTTTGATTTACTACAGAAAATTGAGTTATGAGGCGCATGATTTGATAGGAAACTACAATGAAATGGCTATGGAGTTGTTAATGTATA…	XP_002526734	DNA-directed RNA polymerase I largest subunit, putative [Ricinus communis]	3e-35
F2EU6336GT248	GT	AGCCGGGGATAGTTTATGACGACCAAGGAGGAAGCTGTTGGCTGATTCGTGGCAAGTAA[T/G]GCATCTTTCTAGCTTTCGGAAATAGGTGTCATATCACCTTGCTTTCACTTTACGAT	0.987	0.968	0.346	0.3867	0.3867	GGCAATTACGGCCGGGGAAGAAGCTGAAKTCGAGCRRYYGMMMGRGCRGGTACCTTGATGATTTCGTGGTTGACAAAGATGGTCACTGGATGCTCCAAGGATGGAAAGGTCGGATTCTTTATGCTTCCTCCTGTTGGGAACCTGTGTAGAATTTCTCCAAGTCTTTATATGCTTGTCCTTTTGGTGTGAGCCGGGGATAGTTTATGACGACCAAGGAGGAAGCTGTTGGCTGATTCGTGGCAAGTAAGGCATCTTTCTAGCTTTCGGAAATAGGTGTCATATCACCTTGCTTTCACTTTACGATTGTATGCTGCTGTAGGCTTCTCTCTTTTTGGCTGGTGATCTTTCTGTTTAGACTGATATCTAGGAAATGCTTGCCCTCCCTTGGCTGTGCATACT…	ABG77971	SCARECROW-like protein 1 [Castanea sativa]	1e-08
F2EU6412GT45	GT	AATGGAGGGCACCATTCAACTATACCGGTACTCTTGGAGATTT[T/G]TCCATGGTTGTTTTCGAGTCTGAATTTGTTTCTGTTCTTTAACGAAGTCAGACAATGTAG	0.994	0.851	0.413	0.3186	0.3176	AAATGGAGGGCACCATTCAACTATACCGGTACTCTTGGAGATTTATCCATGGTTGTTTTCGAGTCTGAATTTGTTTCTGTTCTTTAACGAAGTCAGACAATGTAGTGTTAAGGATGTTTGAACGCACAGATGTTCTTAATGGGACGATAATTTGTGGAATGACACGATTTGGSATWCAGTCACT	no hit
F2EU6721CT582	CT	GAAACATGCGTGAGTAAGAGAGACCGGCGATTAAGTGAATGTAGAGGATGCAGCTCTTG[T/C]ATTCCGAGGTGCATCCAGTGTGGCGCATGCGTCGAACCTGACGATCTAGAGGAAGC	0.951	1	0.5	0.4939	0.4938	GATGCTGGGCGAAGYGTGCACGTCTCTGAGAGATGCCCTGCGCGACGATGTTCTGCCGTGGCTGGAACTCGTTGTCGACGATCCTTTGAGTCGGCGGATGTGTGAYGAGATACTTATYGAGATCACTTCAAAGGCAAATGGGAAGCTCCGGACACTGGGGCTATTCAATTGCACHAAAAATCACAGACGGCGGGCTTCAAACTGTTATAGAGAGAAATACCTCTCATCAACAAGTTATATGTACCGGGATGTACTGGCTTGACACCAGAGGGAGTCATAAACGCAGTGAAGACTCTATCAGCACATGGTAACATTTTACAGTCCATAAAGATCAATGGCATCTACAAYCTGCAGAAGCAACACCTTCAAGTGCTTCAGTCCTACGTTCAAGAGAATCCC…	XP_002284829	PREDICTED: hypothetical protein [Vitis vinifera]	2e-72
F2EU722AT1526	AT	GGATATCAGTTACTTTGTTCTTGTTGGTAAGTATGTTGGATCATGGTTTCTTGTAATTA[A/T]TACTCATGCTTTTGCTTTTGCTTTCCACTTTTGCTTTTGATGCAACTTCTCATCTG	0.938	1	0	0.8529	0.597	TCGGGGCTGTGGTCGCGGCCATTACGGGGGGTGCGTGTTCGGGTTCATATTCCTCGTCATACTGTTGATCTATCTGTGCCGGAAGAAGGGTAGCAAGAAGTCTAGATCTGTGGACGTCGCGACCTTCAAGCACCAGGAATTGGAGATTCCAGGTGAGAAACCGGTCGGGGAGGTCGAGAATGGCGGTTACAGTAATGGGTACTCCGTGGCGGCAGCTGCGGCTGCGGCCATGACAGGAAGTGGAAAGGGGGAAGTGAATGGGAGTGCTGGTGCCGCGGCAAAGAAGTTGATCTTCTTCGGTAATTCTGCAAGGGCGTTTGATTTGGAGGACTTGTTGAGGGCTTCGGCGGAAGTTCTCGGGAAAGGGACCTTCGGAACGGCTTACAAGGCGGTTTTGGA…	XP_002279127	PREDICTED: hypothetical protein, partial [Vitis vinifera]	4e-173
F2EU7556CT252	CT	ATTTACTCTAATGTTTATTTCTCTGATTCTTCTTCCCTCCTAAAGTTGCGTTAACATTG[T/C]ATGCGGCAAAAGGGTGTGATTGCCGTTGAAATCACAAGAACCTTTTTATTGGGTTG	0.977	0.989	0	0.879	0.6153	GCTGGGAAAGCTAATGAATTTGCCAGTGAGATTATTGACTCAGAAGTTACAATCCTTAAGCGCCTGTTTCAAAACCACGAAGATTGCCAAAGATGGGACGGTGGTTAAGGACTAAGGATAATAATGTCCCGAGAAGAATCTGTGACTGCCTTGTTATCAAGCTCTCTGAAGCAGGCCACACAAACTCACTCAATTTACTCTAATGTTTATTTCTCTGATTCTTCTTCCCTCCTAAAGTTGCGTTAACATTGCATGCGGCAAAAGGGTGTGATTGCCGTTGAAATCACAAGAACCTTTTTATTGGGTTGAATTGATTGCAATTACAGAAACTCTGCTTCACTTGTGGGTTTATTTCTGCACAATCACTTGAAAGGGATTGCACCTTTTACTCCAGAGCTT…	NP_568988	2-nitropropane dioxygenase family / NPD family [Arabidopsis thaliana]	4e-43
F2EU7629AG425	AG	GTAGTAGCGGGAGCAATGGAGAGACGACATTGCCTCCTTGTATGGGATTCGGGTTTTGC[A/G]GGCAGAAAAGAACAAAGAGAACTTATTCAGAGCGTCATGTTGCACAGCAGCATCTA	0.998	1	0.277	0.6332	0.6332	CACGCGTCCGGGTTTCATCTCTTTCCCCTGMGCTCTCCTCYGCGTGTGACCCCGAAGACCCAAATTCAACCAAGCGAAGTTTGTTGCMTTATCAAGTCAGAGTCATCAGCACCAAAGCAGCTACGTTCATCTTTATCTATAATGAAGAGATTCCTATTTTCTCTCGTGAGATGTGATGGGCCATACCTTTCATGTGCAAAGTTCTTTGGTGCTTCTATGATCTRTTCTCCGGGGTTGACTAATTCCTTTTCTCACTCAAGATCTGGCCTGTGAAAGGAAGAACCTTGTTTCATTTTCRATCGGATGCGTCTTTTCTTGAGCTGATCAAATGGGTGGCTGTGTGTCGACCAGTAGTCGGAGCACTTGTAGTAGCGGGAGCAATGGAGAGACGACATTGCC…	XP_002517960	protein phosphatase-2c, putative [Ricinus communis]	2e-109
F2EU7679CT313	CT	ATCTAACCTGTAAAAAGTCCTCTCTTTTTAGATTTTGATTGGGACCTTGCCTTTGTTCA[T/C]AGTCTGTGTTCAGAGTATGATTGCCTTTTTAGTTTTTGCTCATGGACTTCTCCATC	0.994	1	0	0.8302	0.5811	CGGCCGGGGACAAGGAGAACCGTTAATGATCGGCATCTGATCTGCATAGAAGATCCATTTSMCKTGTCGCATGACCTGGGAAGAGTGGTGGACAAGTTCAGCATTAAAGTACTGAGGGAAGAGTTTGAACGTGCTGCTGAGATCATGCAGTACGATCCGAACCCCTGCGTGACGCTGTTCAAACCATACAGTGCCTCATAAACGACGATGCTTAATTTATWAGCCAGGTTGATTTGTAAATCTCATGCATCTTATCTAACCTGTAAAAAGTCCTCTCTTTTTAGATTTTGATTGGGACCTTGCCTTTGTTCATAGTCTGTGTTCAGAGTATGATTGCCTTTTTAGTTTTTGCTCATGGACTTCTCCATCAAGGTTTTATGGGTTGTGTCAATTGTAATA…	XP_002511755	poly(A) polymerase cid, putative [Ricinus communis]	2e-23
F2EU7749GT49	GT	AAGTGTGCCAAAGAATGGTAAGAAGAGATGAAGAATCAGACACAAAT[T/G]GCCAAAAGGCGAGTTGAAATATACCGATCAAAAAAAGAAATCATCTTCCTAAATCAACCG	0.972	0.713	0	0.8034	0.4473	CAAGTGTGCCAAAGAATGGTAAGAAGAGATGAAGAATCAGACACAAATTGCCAAAAGGCGAGTTGAAATATACCGATCAAAAAAAGAAATCATCTTCCTAAATCAACCGGAAAGAAAATCAGAACAAAACATTCGGGATAAGTAATGCTAAGCTCGTTTTTCTCAAGTAGCACGATGTGTGAGGAGAACTATATGCTTCTGCTTTTAATACAAAGCCCGAAAGCATTTTGTGAAAAGGTTATTATACAGGGCAGCTAAGAAGAAAGGGAAGAGAAAAAGAAGATTGACGAGGACCACCCATCTACTCGCACTTAATGGATCGGTATATGTGTCGGATGAACAGCAAGGCTGCGCGGAAACCTACGGTACCAAGCATGAGGAAAAATCCATAACAGATGC…	XP_002285238	PREDICTED: hypothetical protein [Vitis vinifera]	4e-142
F2EU7822GT674	GT	TTCATTTACAGCAGGCAGTGTCATCAGTTTCTGTTGGGGTTCAACATTGGATTACGGCC[T/G]GGGCAATACAGTCAGAATTGTATCATTTGCAACCTGGGTGGAACGATAGTAATTCC	0.999	0.085	0.438	0.6004	0.5533	CGGCCGGGTGAATCGCATTGTCAATGTCGAGCAATATATTTCTTTAATGGCCTTCTTCCAGTCTGCAAGCAATTCACCAACTTGTGGGCATCAAAATCAAGTAGGTATTTGTTTTTCCTTGTATCAATCCCAAGCCTGTTGTCGTAGGAACAATGATACTCAAAGCTAGCATCAACTCTCTTGAGGAGGGTTATTTAACTCTTACAATAATGCATTTCTGATTCTGCTCATTTGTCTTATTCCCAATTCCTAAATGTGGGTTTTGGCTGGGCTGAGGATGTACCAACAGATACTATTTATTGTTAGCATCATTACAATTTACTTTATTGATCGATCAGTCCATTCAGGCTTGGCTCAGGTCAGATTCTTTTGCAATATTTGGTATCTTCGAGGAGGAAA…	CAN74487	hypothetical protein [Vitis vinifera]	0.001
F2EU7909CT305	CT	AATGATATGAGTACAGAGATGAGAGTGGATTCATGCAGTCGCTTCGAAGACGCACTGAA[T/C]CGGCGGTACATACTAGATTGAGGTACATGGTTCGTCATGCTTTTTGGCCATGAAGA	0.935	1	0.5	0.6902	0.69	CGCCATTACGGCCGGGCGGSMKKGGGAACCTTTRCCTCAACGAGCTTGATTACTGGCCTCCACAAGATCGGGAYGTCAACCASAGAAGCTTGTCRCTGCCTGCGGCCGGTTTACTTGCACAGTGTCTTACACTGAGGAAGCTCTTCATTCACGGGACGGCCCACGAGCATTTTATGAATTTTCTGCTGAAAATTTCGAATCTTAGGGATGTACAGCTGAGAGAAGAKTACTATCCAGCACCCGAAAATGATATGAGTACAGAGATGAGAGTGGATTCATGCAGTCGCTTCGAAGACGCACTGAACCGGCGGTACATACTAGATTGAGGTACATGGTTCGTCATGCTTTTTGGCCATGAAGAGCGTGACCACAGGGAAGCCCTGAAAGTCTTTCCGGGAC…	XP_002528551	F-box/leucine rich repeat protein, putative [Ricinus communis]	1e-42
F2EU8163AT45	AT	ATGAAACAATTATTCCTTACCGCTACTTTCTCATATCAGGCCA[A/T]GAACTCTGGAAGTGATTGATGAAACAATTATTCCTTACCGCTACTTTCTCAGAGATTCCA	0.97	0.543	0.069	0.8061	0.7658	GATGAAACAATTATTCCTTACCGCTACTTTCTCATATCAGGCCAAGAACTCTGGAAGTGATTGATGAAACAATTATTCCTTACCGCTACTTTCTCAGAGATTCCATTCAGCCCTTAAATGGAGTTCCAACAAGTTTTGGAAGCTCGCTTTTGTACATATGAGTAAATCACATCAATCTTCAAAATTGGGTCGTCAGCTAAGAAAGCAGCGAGTCTATCCTCTTTGTGATGCTTACAGATTTACATTTAAAAATAGGCATAGATACAGAMGCTGCAACGTGCACAAAGGAGATAACCCATCACCATCACCACCTTCGCACTAATGATGTAAGCAGCTCAAACAGTTCAAATGGGCTTCCACGTCTATAGACATCGCTCTTCTTGCTCTCCTCATGTTGGG…	XP_002302388	predicted protein [Populus trichocarpa]	6e-62
F2EU8292AG234	AG	GCTTACGAAGCTGACGACTCGAGATCATTGGGCTTTATCTCCTCTATCAGTGATTGACA[A/G]TGCAGTTCCCGCGTAAAACTGGTTGTTGTGTCCAAGAAATAAAGAACAGATAACAT	0.944	0.766	0.139	0.9	0.9	TWCTATGCAAACCACACGACATCCACTACCAAAGTGCAGTCAATATGATGCCAATCACTAATTTTCACCGCCACCAATTAGATTACAATATAAGTGCATAAGGCAATGCGAGTTTCATTCCTTTAACAAGCTCATAACCATTTAATCACTACAGACTAATCCGTTACCATCGGCGCTTACGAAGCTGACGACTCGAGATCATTGGGCTTTATCTCCTCTATCAGTGATTGACAGTGCAGTTCCCGCGTAAAACTGGTTGTTGTGTCCAAGAAATAAAGAACAGATAACATCATGACGGAGCAGACAAACATCGGTATCGGCCCAAAGATCCAGAGGAAGANAGG	NP_566601	unknown protein [Arabidopsis thaliana]	1e-11
F2EU8548CT350	CT	TAAGCGAAAGCAGGTTGCGTGTTCTTAAATCTTGTACAGCACTTGTTTGTACAGATAAT[T/C]ATATTTTGGCATTCAAAGGGGAGCTATTTTTGCTTGGTTAAATTGTACCATATGTA	0.973	1	0.138	0.607	0.607	GCGTCCGTCCAGTTGATACATCTCCAGYSTMMKGTACAGCTAKGCCTGGATTTCGTGTCTCCTGAAAGCTTGGGAGAAGCTGTCAGACTAGCTGAAGAAATTCGCTGTCTTCCAAATGATCATGAATCAAAACTTCAGATTCTGGAGGTTGGAAAAATATCGTTATACGCAGCAAGTTCAGCTATCAAAGAAGTCCAAAAGTTGGTTCTTGATCCAAAATTCGGGGCAGAGCTTGGGTTTGAGGATCCTAATCTTACATCAGAGGTGTCGGCAAACTTGGAGAAGATAACTAAGCGAAAGCAGGTTGCGTGTTCTTAAATCTTGTACAGCACTTGTTTGTACAGATAATTATATTTTGGCATTCAAAGGGGAGCTATTTTTGCTTGGTTAAATTGTACC…	NP_001031007	transcription factor jumonji (jmjC) domain-containing protein [Arabidopsis thaliana]	1e-32
F2EU8800AG404	AG	AGGAAGATGAGACCCCTGGAACTTCTAAACTTTTATCGGCGAACAAGCAGATCAAAGCT[A/G]GGCTAACATGGATTGTGAAGATTGAATTCGGCAACGTATCCCACCGGGAAACCTGG	0.988	0.957	0.011	0.7793	0.5455	CCTCCTCTTTTCTTAGAATAGGACAAAAACAGAAGCTAGTTTCTGCTCCCGAAAAAACAAGATGGTAAAAAAMAAGATGGTAAAAAAAAATCTCACACTCTTGTTTTTTCTATGCCAAAAACTAGTTTTTCTTTTTGCCCTACTCCATGCACGAATCCACCTAAATGCYACGGTCCGGAGAGAAAGCTCGAATGTATTGCAAAAATGTCACAGTTCTTTTCGCCACTAGAAAATCGCTTCATCCTGAAGTTCCAGTCCTCCATTTTTTCTCAAAGAGCTCAGAAACCCGTTCAGAAGCCTCTTATYTCATTTGAGGGCCGATTTAATTCGTTCCTTAGAGGAGGAGGAAGATGAGACCCCTGGAACTTCTAAACTTTTATCGGCGAACAAGCAGATCAA…	no hit
F2EU8978CG50	CG	AGGTTCCCTTTCATATGTTTCTTAGGGGAAGAACACTCCCTTAAGGAG[C/G]TCATATATTTGGGACAATGGACAAAATGATAGGTTTGTTCTTGTCCTACGGTAGAATTTA	0.955	0.862	0.185	0.8591	0.8161	AAGGTTCCCTTTCATATGTTTCTTAGGGGAAGAACACTCCCTTAAGGAGCTCATATATTTGGGACAATGGACAAAATGATAGGTTTGTTCTTGTCCTACGGTAGAATTTAGCAGTCAATCAGTCCTGTTTAAGGGAATGAGGATGATCTTAGAGAGCATCAACATCACTCCCTCGTYGTTAAATTTAGCCCACRTCTTCCTCTACCACTTGCWRARWYWTKCAACAGGGGATGAGAGCCACAACCTGGAAAGGTGTTGCATACAACACGGTTG	no hit
F2EU9710CT384	CT	ATTATTGATTTCTGTGCTGGCTTATCCCTCTCCTATTGGCTGCTCTGAAGATGCCATGT[T/C]AAAGCACAATGAATTAGACAAGAGAAAAGAGGTGTTCCAGGCGGTTGAGAATGCTA	0.991	1	0	0.8055	0.5639	TACGGTCCGGATTCCCGGGTCGACCCACGCGTCCGCCTTGTATGCAGCTCTGTTTTTCCCATTCAGAACCATCACATATGAAGATAACAAAGGCAAGAAGCTGGGAATTAATAGTAGTTAAAGTCTTTCTCCTTTTAAGGTCGTCAGTGTACACTCTGCTGTGGCGAGACTGCTTAGCTTRATTCCYTTTCTTGAATCAAATGTTGATGGAGAGCTSAATGAWGATGRKATGKGCAKTGAACTTGTTGATATCCCTGCTTCGTCAAAGCTGCGGGTATTAACAGGATTTCTCCTGCGAGAAGTAAAGGATTTCTGGCGAGTAGCATTATTGATTTCTGTGCTGGCTTATCCCTCTCCTATTGGCTGCTCTGAAGATGCCATGTTAAAGCACAATGAATT…	XP_002533879	poly(A) polymerase, putative [Ricinus communis]	6e-50
F3EU3394CT913	CT	AAGATGAATGTTTAAACCTGCAGGGTTGGGCAAAGAGTGAAAAAAATTCTGCAAAGGGA[T/C]GTACTCAAGCTGGAAATAAGTGCTTTTCTAGGGTGTGCTGATGATTTTCTTTTGTT	0.949	1	0.261	0.684	0.6836	CCGGGGCGGGGAGGAGGGTTGTCGGGGGAGGAGGGAACGACGTGGAATTGATGTGCAAGACGCTGCAAGTGGAGCACAAGCTCTTCTACTTCGATCTGAAGGAGAACCCTCGCGGGCGCTACCTCAAGATCTCCGAGAAGACCTCGGCCACGCGGTCCACCATCATCGTGCCCTTCTCCGGCATCTCCTGGTTCCTGGATCTCTTCAACTACTACGTCAGTACCGACGATCAGGAGGCCTCCAGCAAGGAATTGCAGCTCGACACCAAGGTGTTCTACTTTGATGTTGGCGAGAATCGGCGGGGGCGCTTTTTGAGGGTATCTGAAKCTTCAGTGAGTAGAAACCGGAGCACTATCATTGTACCTGCAGGTAGCACCCGTGATGAAGGTTGGGCAGCTT…	XP_002283799	PREDICTED: hypothetical protein [Vitis vinifera]	2e-109
F3EU3418CT760	CT	AGGTTGTAATTCAGAGAGATTGAAATTATCGTATGTTGTGAACAAATTCTGGTGTTGCT[T/C]ACCTCAATGAGAATTTGTTCACCTAAGATTTACTTTACCAGATAAAGTAACATCTC	0.923	1	0.059	0.7998	0.7991	CGTCGCCACGCGTCGCTGCTGTCATTACTGCCTCTAGTTTTCTTAAGGCCAATACTAATCATCTCTCCCTCTGCTATATAACCAGAAACCATTTCAGAACCTCYACAGAGCTCAATACCAAGACCTACCCTCCTCCTGAAGCCCTCTCTAATTCTTTGTTCTGATCGTTCTTTAACGTCCAAACCCACGAAAAAGAGGAACCCTTTGAAGGGAATCGAAGCGAAAGATGAATTCGGCGGGCAAAGCGTGGATCGTGGCGGCGAGCATAGCGGCCGTGGAGGCGCTGAAGGACCAGGGCTTCGCGAGGTGGAACTACCCGATCAGRTCGGTCCACCAGCACCTGAAGAGCAACCTCAGATCCTACTCCCAGGCCAAGAAGCTCTCCGCCCCTTCTTCCTC…	ABR13312	putative wound-induced protein [Prunus dulcis]	2e-24
F3EU3421AG414	AG	TCATGCTGAACGGGAGCCCTTACTATGCCAACGGCTTCAATGCTTACTGGCTGATGTAC[A/G]TGGCCTCTGACCCTTCTCAGAGGCACCAGGTCTCGGCTGCATTCAGGGAGGCCTCG	0.951	1	0.005	0.9656	0.9173	CAATTAAAAGACAAATCTCGCTCATCCCCAGATTCAGTTCAKGCCGATGCAAATTATGCAATAAAGAGACGGCTCCTTTAAAGCCTCCCTCCTTAACCATTCTCAACTGCATCCCCTGCTTTCTCAGATACCCTCCACCACTCTTTKTCTCYCTCCCCTTGCCTGCTTCABCACTCTCCATCACTTATAGTTGCATGAGCCTCAGGGAGGGAAAGAAGGCCTAAAAGRAAATAAGAAAAGAATGAAGCATTTTGCTCTGCCTCTGCTCATCGCCATTGTCATCCCACCAGGCTTGTTTCCATGCCCGCCTGGTGGAAGCAGGCGATGGGTTCGTGAGGGCCAGAGGGATACACTTCATGCTGAACGGGAGCCCTTACTATGCCAACGGCTTCAATGCTT…	ABV32548	endo-1,4-beta-mannosidase protein 2 [Prunus persica]	2e-103
F3EU3468AG725	AG	GTTAAATTCCAATTGAAGATTTTTGAATCGAGGAAGAAATCGAGGGGATTAAGTGGATT[A/G]AACGTCTTCCAGTTTGTTGGCAAAAGTCGGTGCAAGTCATTGAAGACAATGCGTTA	0.887	0.872	0.201	0.3103	0.308	CCGCTTATCATTTAGCCGGCACKWWMMMGATTCAGCAAGAACTTGCAAAACCTAATGTACTTGAAAGATTCCTTGAGAACAAAGAAGACATTGCCAAGATCCGGAAATGCTTTGCAGGTTTATGGAGCCTAGAAGACCCTCATATTGTTGGTAAAGCAATTGAAAGTCCCGAGCTATTTGTCATGAAACCCCAGAGGGAAGGGGGAGGGAACAACATCTATGGCGACGATGTGAGAGAAACCCTATTAAGGCYGCAACGTGAAGGAAGTGAGGAGAATGCTGCCTATATCCTTATGCAAAGAATTTTTCCGTCCATTTCTCCCACAACTCTCATTCGTGATGGCATTTGTTATAAAGATCACGCCATGTCAGAACTCGGGGTATATGGTGCTTATGTGA…	ACX70133	glutathione synthetase [Brassica rapa subsp. chinensis]	6e-74
F3EU3483CG846	CG	TTAAGTGGATTCTGGATTAGTGCAACCTTTCTGGAGGTTCTCGTTTTTGCTATTGATTC[C/G]AGTGCAGGAACTGACACAAAGGAAGGCAAGGGATATTACGAGGGACAAATACGATC	0.975	1	0.218	0.3576	0.3567	TGAAGAATATAAGCCCTTCAGCTTGTGTGCCACAAGTTTTATGCACTTTTGCTGATAGAAGAGAAGCTGGCATACTGCTAAATACCTGTCTTGCCTGTCCTTTGGCTTCGATACTACACACACCACTAGATGATCCATCTGCAAGGTTCTGCGCTGCCTCCATTGTAAATGCCTTGGAAGTGCTCCACAAGAACGGTGTTCTCTACAGAGCTGTGTCTCCTGATGTTCTAATGCTGGACCAATCAGGATATATACAGGTGGTAGACTTCAGATTTGGGAAGAAGTTGTCTGGTGAGAGAGCATTTACCATATGTGGAATGACGGACTATTTAGCACCTAGAAGTTGTCCAGGGAAGAGGCCATGGTTTCCCTGCCGATTGGTGGGCTTTGGGAGTCTTG…	NP_17959	ATP binding / cAMP-dependent protein kinase regulator/ catalytic/ protein kinase/ protein serine/threonine phosphatase [Arabidopsis thaliana]	2e-82
F3EU3486CT552	CT	ATTGCCACAATCGTTATGCAGAGGACGATCAATCCTGAAACTCAACGCCCTTATACTAT[T/C]AGCATGATTGAACGACTAATGCATGAAATTCACTTTGCTGTTGATCCGAATAGCAA	0.958	1	0.096	0.9476	0.9476	CGGCCGGGGGAGMAAAACAGGAGGCCGTCGTCSTCTTCTCCTTCTCCTTCTCCTCTTGACTGCGCAGCGTGCACCGACCACCGGAAACACYTACTTCGCCGGAATCGAATTGGTCTGATCRATTCGAGCTYGTTTTGGAAAGGGAAGAAGGCATGTCGAAGACGCTGGTGCAGCCCATCGGGCAGAAGAGGCTGACCAACGKGGCCGTSGTCCGGCTCAAGAAGCACGGGATGCGCTTCGAGATYGCCTGCTACWAGWWCAWWGTCYTKTCWTGRYRMTCTGGAACRKCGAGAAGGATGTCGATGAAGTACTCCAGTCGCATACTGTGTATTCGTAATGTTTCAAAAGGAGTTCTTGCCAAGTCAAAAGACCTGACGAAATCCTTTGGGACAGATGATC…	XP_002266110	PREDICTED: hypothetical protein [Vitis vinifera]	1e-122
F3EU3516CT731	CT	GAGTTGCAGGAGACTCACTTGACCGAAGATGATGAGTTCTTAATCATGGGCTGTGATGG[T/C]CTGTGGGATGTGATGAGCAGCCAGTGTGCTGTTACGATAGCAAGGAAAGAACTGAT	0.899	1	0	0.8614	0.603	GTGGGCCTATGACAGTTTCGGTCCGGATTCCGGGATCCGGAGGTACGGATGCAGCATTGTTTGTTCGGGATAACATCCTAAGATTTATAGTTGAGGATTTGCATTTTCCAGCTAGTGTGGAGAATGCCATTAAAAGTGCCTTTCTGAAAGCGGATTATGAGTTTGCTGATGCCAGTTCATTGGATATCTCTTCTGGAACCACAGCTCTCACTGCTCTGATTTTTGGACGGTAACTTGTTGACAGACTTGTATGGTTTTCTTTGTACATTACCTGTAGAAGTTGATTGTGATCAGACACCTCATTTTGAAAGTATTGATTTAGAGCTCGCTTTGACTATATATCTCTCTCTTGTGTGAACAACTGGGTTTACAGATGCAGCATTTTAAGACTCATCTTTT…	XP_002510702	protein phosphatase 2c, putative [Ricinus communis]	5e-92
F3EU3544CT483	CT	CAAGTCGCCTCCAATCTATCCAATCAAGAGCCCTCCATGGGTCCCTCCAATGACAGCCT[T/C]GCTAACTCTTCCTACCTCATCAGCCCTTCGGCTGTTGGATCAGGTTCCGAAACTGT	0.971	1	0.426	0.7396	0.7396	GACCATTACGGCCGGGGGAACCATTTCCACATCAGTTTTTTCCCTTTTCGATATCTCTGCAAATCTGCGACTCTCTGCTCTCTGCTCCAACCCCCTCCTCTTCACTCTTCTTCACAATCCCTGTCTCGCGAATTTATGGCACTACCCGCACGACAGTCCGTCCCTTCCTTTGATCACTAGCAAATGTACGACCGAGGATTAGCAACCCAAAAGCTGTCGAATTCCATCTGATTTGGTGCCTCTCATGGTGTGAAAAGCAGAACTSTTSGCATCAGTACAACTGGCTCAACATGCTGTTACTCTTACTCAACTAAAACTTCAGCACCACATTGTCGTTGGCCTTAAAGTTACAGCTCAGTAATGAAACCAACCATTGATCTGGAAGTGGAGGCCGTCTCG…	XP_002533536	zinc finger protein, putative [Ricinus communis]	5e-54
F3EU3556CG946	CG	TTCATAGCACTTGTGAAGTAATGCGGCAATGTCCGTCCAGTACTTTTAACGTTGCTTAA[C/G]CTTGGTCCAACTAGAATGATGATGAGCTGAAGAACAAAAACTGGGAAGCAGTAGAG	0.917	0.979	0.429	0.8338	0.8338	ACCTTTAACAACTTTCATTAATGTCCTATGGAATTCAGCCAAAGAAATGCTCCATTATAAGTTCAGAGAATGCAGATAAAATTTGGTTACAAAATGGTACAAAAAGGAAAATGAAGATATACTTCCATGAGACAAAACCATCATATCTAAAACAGAAAACAAACGGAGAACAAATAAAAACCTTATTAAAAGCTAAACCCTTTACAATCAGTTGTCATCACCACAAAATTGATTTTCACGAGTGCTTGAAGGTCCCTGAGCCTGTGGAGATGCACGCATTGGCCAGCCAAGTAGTGGAGGTGAAGCAGGGGGGGTTGCATCTCGACTAGGAGAGAAGAGACTTAGCTCTACGAAAGTTGCCGTTGATGGGCCATCCTTTCCATAAGTCCGAAARGAAAT…	XP_002528841	conserved hypothetical protein [Ricinus communis]	1e-139
F3EU3563CT1127	CT	TTCCAATCACAACCTTTCTACTTGAGCAGCTTCATTGATGAATGCAATGACCAGTATGG[T/C]GTCACACCTCGCCCACATTGGATCACTACATACTATGGTGGTCATGATATAGAGCT	0.941	0.979	0.293	0.4534	0.4217	TCCCAACCCATAACCATTGTCGTCAGCTACACCCGCTATAAAGGCCCTCTTACCTCTTAAGTCAATTGGCAAACCTGATGAAGGTTTGCTTTGACTATCTTCAGACATGGCCTTTGTCACACAGACGCTCGATCATTTCAACTACAGACCCGAGAGCTACACTACCTTTCYAACAAAGATACTTGATTGACTCTAGATACTGGGGTGGTGCGAATTCTAGTGCGCCGATCTTCGTTTACCTCGGTGCTGAATCGCCAATTGATGGATCCCCGACTGTGATTGGGTTTCTGAGAGATAACGCAGCTCAATTCCAAGCTTTGTTAGTTTATATTGAGCATCGGTATTATGGTGAGTCAATTCCACTTGGGATGAGCTTCGAAGAAGCTCTCCATGAGACAA…	XP_002523752	Lysosomal Pro-X carboxypeptidase, putative [Ricinus communis]	1e-175
F3EU3595GT1639	GT	GAATGACGACCGCATGACAAAGGATTTCTTTGACTGAAACTAGGAGATTTTGGAACTCC[T/G]CTCATCTAATTTATCTGTGGATTCGTATTAGATGGATTTAGTGTTTAAGTCGATAA	0.874	0.989	0.366	0.8372	0.8372	TTCCCGGGTCGACCACGCGTCCGCAAGTAAATCCAAGTACGTTCTCTCCGTCCCCCAATTTCCTTGTCCCTTCCCTTCCCTTCCTTCTCCATCGTCACCAATCATCGCCTTCCACCCCCTTACGAAAATCGCAAGGGAGAATTCGAAGGTCAAGACGGCGAAGAAGAGGCAAATCTCTSSGCTCCTCCCRCTCTYCCTCCCTCTCCCTCTCCCTCCCCCTCTCCCTGGGTAGATAAGGACTTCCCCCCGATTCCGCGTCCCTCGAGCTGATCGCGCGCGTGCGCCTCGGCTTCTTTTTTCCTTCGCGACTTCGATTCGGTGGCCGCCCCGTCCCTCTCTGATTTCGCGTTTCCTGAGGTAACTCAAATGTTATACCAAAAACGGGACCGTTGGAAGTGG…	AAF32350	CDPK substrate protein 1 [Mesembryanthemum crystallinum]	3e-58
F3EU3598CT582	CT	AGGATTTGACCTGTCTGGATTGTTTGAGGGAGTGGATCAAAGAAAGGAAGTTCGGTTCA[T/C]GGTGAATAAACCTGCTTCTACTATAATCTCTAAGCTCGAGGATATAGCCAAGCGCC	0.89	0	0	0.1258	0	TACGGTCCGGATTCCCGGGTCGACCCACGCGTCCGGTCAAGATGGGTTGCTCCACACAACYTGCGGGACCSMWGCTTATGTTGCTCCAGAAGTGATCAATCGAAGGGGTTATGATGGATCCAAAGCAGATATTTGGTCATGTGGCGTGATCTTGTTTGTTCTATTAGCTGGTTACCTTCCCTTTCATGACTCTAATCTCATGGAGATGTACCGAAAGATTGGAAAGGGAGAATTCAAATTTCCAAACTGGTTTGCCCCGGATGTGCGTCGACTCCTTTCGAAGATCTTAGATCCGAACCCGAACACAAGAATTTCAATGACCAAGATTATGGAGAGTTCTTGGTTCCGGAAAGGTCTAGACTCCAGAACTATATGTATTGTAAGAGAAGTGAAAGAACC…	ABJ91228	CBL-interacting protein kinase 22 [Populus trichocarpa]	2e-119
F3EU3605CT399	CT	CTTGACGAGCTCGACCTCAAGTCCACAGCCTTCGTCGGCCACTCCATGTCCGGCATGAT[T/C]GGTTGCATTGCCTCTGTGAAGAGGCCTGACCTCTTCAAGCACCTCATACTCCTTGG	0.788	0.989	0.129	0.4184	0.3966	CGCCGGGGACAGCGTCACTCGTCCCTCTCCCTCCCTCTCTCTAGCTTCCTGTCCTTCTTGYTGTTCCTCTTCTCACAAAAGATGGTGATGCCAGAKAAAGGCCTGTCGGCCCCCATGAACGCGAAGCTCACCGGCTCAGGCGCCGAGACGGTGGTTCTCGCTCATGGTTTCGGAGGAGACCAGACCGTGTGGGACAAGATCCTCCCTGTCTTGTCCCAGCATTTCAGGGTCCTTGTCTTTGACTGGGGATTCTCAGGAGCTGTCAAGGAGCAAGAAGGTCTGTTCGACCCTGTGAAGCACTCATCCTACGAAGGTTTCGCCTTTGATCTGATATCTCTCCTTGACGAGCTCGACCTCAAGTCCACAGCCTTCGTCGGCCACTCCATGTCCGGCATGATC…	XP_002885644	hydrolase, alpha/beta fold family protein [Arabidopsis lyrata subsp. lyrata]	1e-69
F3EU3728CG429	CG	AAGGTTGATTCTGACAACAGAACTGCCTTCTACAGAAGTGCTGCAGTTCCCTCTCAATC[C/G]ATCTCTCCACAATGTCTTATGAGGCCATATTCGGCGAACCAAGAGAAGTCGGCGAG	0.973	1	0	0.6345	0.4442	CGTAACATGAACGGAACTGAAAGCACCAATTTTCTATATCCTAGTGCCATTGGTCATTTCAGGAGGCAGTTTGCACATCTTGAGGAACATGGTGGAAGAAGTGCTCCGGTTATGCCTTTGGAGAGAAAGCATGCGTCCCTCCCCAAGGKCCACAGTGCACTCCAGTACAGTTTTACCGAATCGCGATTCTAATTTTGCATCAAAAGATMATCAACAAGTCAGTGAGGATGCTTCTAAGAACTTTGGAGTAGTAGATGCTATTTCCAGCAATCCGTCGAAGGCTMTGCGGCCACCTCCAAGGTGTAACCAAGTGCAAGGCCAGGCAGAGTTGTCGGTCCAGTACTACCTTACGAGAATGGTAGAAACATGAAGGTTGATTCTGACAACAGAACTGCCTTC…	XP_002528477	big map kinase/bmk, putative [Ricinus communis]	4e-41
F3EU3738CT949	CT	GAGCTGCAGCACCGCACGCTACTTGCCGTGGTATCGATTCGATTCTAAGAAATGATCAA[T/C]TGGCTTCGTCTTTTTTCTGTCTTTAGTTCATCCTTTTTCTTTCTATCCACTGTCCC	0.842	0.989	0.446	0.8041	0.8041	ACTCTCACTCTCTCTCTCTCTCTCTCTCTCTCTCTCTCTCTCTCTCTCAACGACCACCATGTCCGCCGCCGCAAAAGCTCCGTCTCCTCTGCTCTTCTTCCCCGCCATCTTCCTCCTCGCGCTCTCCCTCCTCGCATCTCCGTCGACTTCCGACACGGAGTCCTTCATCTTCGGCGGCTGCTCGCAGCTGAAGTACCTCCCCGGGTCCCCGTACGAGAACGGCATCAACTCCGTCCTCACCTCCTTCGTCAACAACGCCATGTTCGCCCCCTACAACAACTTCACCGTCCCCGCCGTCAGCCAGGTCGGCACCCTCTGCTCCGGCGCCTGCGGCGGCGCCCTCCAGCTCGACGGCTGCTTCGTCAAGTACGACAACTCCACCTTCCTCGGGGTGGAGGA…	XP_002525981	DUF26 domain-containing protein 1 precursor, putative [Ricinus communis]	3e-69
F3EU3750AG278	AG	TAGTGTTGGCTTGCTCCTCGTCAGCTCCTTCGAAAATAGAAAAAGAAAACACTGACACT[A/G]TTCATTATATTACATCGTGTAGCCTTCGAAATCTTCAGAGAGACTGCAGAAGATCC	0.824	1	0.404	0.6008	0.6008	AGTTAATTCAGCAACATATAGCTTTCAGATGMAAAGTCAACAATATAAATATCCTTCATTTTAGCAAGCAGTGAACCATTTGAATTTGTGTACAGTAACAGTGCTTAGATTCCCCTGTACTTCCAGSCTTCCRGCACAGTCAAAGGTGGGCATGCGATCTTTCTTTTATCTCCAGAAAATCTTGAGAAATAAAACCGTGCCATTATTCAGGGAAAAATTAGTGTTGGCTTGCTCCTCGTCAGCTCCTTCGAAAATAGAAAAAGAAAACACTGACACTATTCATTATATTACATCGTGTAGCCTTCGAAATCTTCAGAGAGACTGCAGAAGATCCGAAACTGATTCTCTAACCGGCATGCTTGGAATGGCGCCCTTCACTTGGACACAGAGAGAAGCTGC…	CAN73058	hypothetical protein [Vitis vinifera]	9e-33
F3EU3780AC305	AC	CGATGTCCCGGCGGTTTCCGAGGGCGCTCGGGGATCACGACGACGGATCGAGGTTTTGA[A/C]GATGATCGATGTCGAGCTCTAGCCTCGCCGCCGCTGAAGAATGCCGCTCTATGTGC	0.935	1	0.011	0.9218	0.8757	GCCATTACGGCCGGGGGACGTTTTCAGCTCTTTTCAAAAGCAGCTTTCCGCGCAACCGAAAGCAGAAAAAAAAAATATCGCTCTCTAGAATCTCCTCCGCCCTTCCGGTCAAACCCCCTACCGCCCACCCCACACTTCCCTCTCGGCCGGCGCTTCCCTTCGATCGCGAATCCGGGGTTTTTGATCGGAAACTGAAGGCGTCCGGGCGGCTCCGACTCGATCGTTGATCGCGATCCGCCGGTCTGCGATGTCCCGGCGGTTTCCGAGGGCGCTCGGGGATCACGACGACGGATCGAGGTTTTGACGATGATCGATGTCGAGCTCTAGCCTCGCCGCCGCTGAAGAATGCCGCTCTATGTGCGCCGCGGGGCTTCTAAGTTGTGGAGGAAGATTTGCGGG…	ACU24133	phosphatidic acid phosphatase-related / PAP2-related [Arabidopsis thaliana]	1e-83
F3EU3820AG120	AG	ACATAGTATTAATAGCCTTCTTCAACTACTACTACACTTTCCTACAATTGGACCCTGAT[A/G]GATGTGAGTGAACAGCTGAAACGCCAAGGAGACATCGATACCCCTTGTTCGACCGG	0.923	1	0	0.8405	0.5883	CTGCACTGAAGAATGCTGCTGTGGCTCTSRRCCSRGGGGGTTCTCTATACCTGCCAACCAACATAGTATTAATAGCCTTCTTCAACTACTACTACACTTTCCTACAATTGGACCCTGATAGATGTGAGTGAACAGCTGAAACGCCAAGGAGACATCGATACCCCTTGTTCGACCGGGTAAAACTACAGCTGCATTCATCAAGACGGTCCTTAGTCGGATATCAGTTCTAGGGTCCGCATTTCTGGCCATCCTTGCTGCCGGTCCTGCAGTAATCGAACAAGTCACGCATCTCACGGCCTTCCGTGGATTCGCTGGCACTTCGGTTCTTATTCTGGTCGGTTGTGCGACGGATACCGCACGGAAAGTTCAAGCAGAGATAATATCCCAAAAATACAAGAA…	XP_002324497	SecY protein [Populus trichocarpa]	1e-56
F3EU3857AC1016	AC	CATTTTGCTTGGAGAAATATCTCCAGTTGGCTATATGAAGTATTGGCTTCCAATTCTCT[A/C]GCATGGAGCTACCCCAAAAATTCAGGGTCTAGCTAGACTTGAAGCATTAACTGATG	0.972	1	0.09	0.72	0.7172	GACGATGAGCGGAATAGCCTTAGTCCTTGAGCTCGCGAGGAAGAACCCCACCTTCCCTTCCGCCCAATCTCTGCACTCCTACGGACATTTCTCCGCCGCCGCCTCCTCCGCCGCCGCCGCCGCCGCYGCCGCTCCTTTCGCGGCGCGATTCCTCTTCGGCAGTTTTAGGTTACCTGTGGCATACTGCGATGCTGGGACAGCACAGTTCTGAAGATTATGTTTCTAGTACACAAAGTTAATTTCGAGAATATACTGCRTGAGGAGTCTTTGACACATGGCGCCAAGATATACAAAATAGAGATGAAGCCTCTCTTTTCAGCTTTTGAGTTTAGGACATTTGCCTTGACTTCGTTAAGGTCTTTTCTACAGTCCTATTTGCCTCTTATACAGTCCAGTATY…	CAN73197	hypothetical protein [Vitis vinifera]	6e-68
F3EU4052AG806	AG	CTGAGACAGGTTGCGGGGTTTGTCAGTAACAATTTCAGGTGATACTGAACCACATGTGT[A/G]TGGACTGAGAGATCTGCGTTTCTTCAAACCACTTTGATTCACATTCTCCCCTACAG	0.942	1	0.319	0.7504	0.7501	CGAAGACAAATTTTCTTCCCTTTTTTTTTGGTCATTTTGGTTGAAGTTTGCTTCACAATATGAAGGTACCAATGCGCCTGAAAAAGAAACAAATGAAAGCCAGCAATTAGTATACTTACCAGAAACTGCTGGCTTTCTGTCTCCTTTGGTCTTTCTGACTCTGATGGCCTCACAGCCAAGAACTTTTATCAGTTGATTCACAATTTCAATCCTTTCAAAGCTGCTCATGTAAAACTCAACCTGCCATCGAGCTTATCACTGGCTTTTGCACCTCTGGGTCCATGCCGCCCCTCGGCTGAAGTGCCAGCCCAACCACCGCATTTGGCTCCAATTYTTCTCGCAAGCCTCCTGCGAACTCAAGGACATCCAACCTCCAAAGGCGAGTTCGAATCTGCCTCA…	XP_002277939	PREDICTED: hypothetical protein [Vitis vinifera]	2e-70
F3EU4133AC529	AC	GAGCTATAAAGAGAAATCTAGGAGGAGGGAATGTTATCCCACTCCAAGGTCAAAGCATG[A/C]CACAAGCCTACATTTAGGTCTTACAGATCGTCTACCAACAAGGTCTGCTAGCAGTG	0.984	1	0	0.8526	0.5968	GGTCATTACGGCCGGSGTCGCAACTTTTGCTATGGCCGTCAGATTCCTCACCGGTCCGGCCGTCATGGCCGCTGCCTCCCTGGTAATCGGCCTCAGGGGTGATCTCCTCCGCGTCGCCATCGTACAGGCAGCTCTTCCTCAGGGGATCGTCCCCTTCGTCTTCGCCAAAGAATACGGCCTACACCCGGACATTCTTAGCACAGCTGTCATATTCGGGATGTTAATCGCCTTGCCAATTACACTCGTCTACTACATTTTGCTGGGCATCTGAAGAGCGAAGAAAAACCCTAGAATCTCCGAGAGATGATGAAGAATTTGGCTTCTTAATTTGATCGCCAGTCCACAGGATCCTGCAGAGAACATGGAGAACAAATCATAGTGCAAATCAAGCTTTCTTCT…	ABH09242	putative auxin efflux carrier [Zea mays]	1e-34
F3EU4182AG1547	AG	TCAATGGTCTCATGTCTGCCAGGGTTACCAACCATCAATCTACTCCAACTGTTGCATCT[A/G]CTTCTCCTTCAACACAATCTGGGAAAGAGCATGACTTCTCTTCATTAACCCAAGGG	0.97	1	0.011	0.5974	0.5974	CGGTCCGGATTCCCGGGTCGACCCACTCGTCCGTCTTGTTGGTCCAACGCAGAGAGAAGAGAGAGAGAGAGAGAGAGAGAGGTGGAAGAAGATCAATCTCGTATCTGACCGGCGACCGGTGGTGCTCTTCATCTTCTCCACCTCATCCTCTCTCTCTAGAGAACCGAAAGCCGGCGTCTTTCGTCGTCTCCGGTTCGGCATGAACGGGAAGGCCAACGTCTCCAAGGAGCTCAATGCGCACCACAGAAAGATTCTCGAAGGGCTTCTCAAATTGCCTGAGAACAGGGAGTGTGCTGATTGTAAGGCCAAAGGTCCAAGATGGGCTAGTGTCAATTTAGGGATATTTATATGCATGCAATGTTCAGGAATCCATAGAAGTCTTGGGGTACACATATCGAA…	XP_002531044	Stromal membrane-associated protein, putative [Ricinus communis]	7e-114
F3EU4192AG529	AG	GTTTTCTTTTTCAAATGATCCATGAGACTTCAAACCTTAGCTAGAACTGATTTGGACTG[A/G]GCTTTCAGGAACACTTGAGTCTACGTTGCAATGGAAAGCTATTGATCCTCATTAAC	0.921	1	0.122	0.7315	0.7315	GGTCATTACGGCCGGGSRCCCGGACGCTTAGTTGCAGAAACTTCTAGTCACTCCCTTCCCCATTTCCCCCTCTCTCTAGCTCCTGCTCTTCGGATTCCTCTCTCCCAATGGCGAAGCGTCTGATTCCGACTCTCAATCGCGTTCTGATAGAGRAGATCGTGCCTCCGTCCAAGACCAATACCGGGATCTTGCTCCCTGAGAAGGCCACCAAGCTGAATTCTGGAAAAGTTATGGCAGTGGGTCCTGGAACTCGGGATAAGGATGGGAAGATTATTCCTGTTAGCGTGAAGGAAGGAGAGACGGTGCTTTTGCCTGAATATGGTGGAACTGAAGTAAAGCTTGGTGAGAAAGAGTATCATCTGTATAGAGATGAAGACATCTTGGGGACACTCCATGATT…	Q96539	Chaperonin 10, GroES chaperonin family	5e-40
F3EU4306CT335	CT	AAGGTGCTCATAGACCAGCGATTCAATCCGTTGCTCTACCAATCTGGTCTCCACAGGCT[T/C]CTGACAAATGATGTTGTGTTCTCGTTGCTCAAAGCTAGTGCTGCCATGGGCTACCT	0.985	1	0.106	0.5485	0.5485	CGTCCGGAATATGTTGCACCTCGCTGAGACATGAAAATCTGGTGAGGCTGAGAGGATTCTGCTGCTCAACGGGCCGCGGTGAGTGCTTCCTGATATATGATTATGTTCCRAATGGGACTCTGCTAAGCTTTTTGGATTTGGAGGAGGGGGACAGTGGCACTCTTGAGTGGTCCACTAGAGTTTCGATTGTGAAGGGAATCGCTAAAGGTATTGCCTATTTGCAYGCTCACAAACCAAACAAGGCCCCCCTCCTTCACCAAAACATCTCAGCAGACAAGGTGCTCATAGACCAGCGATTCAATCCGTTGCTCTACCAATCTGGTCTCCACAGGCTYCTGACAAATGATGTTGTGTTCTCGTTGCTCAAAGCTAGTGCTGCCATGGGCTACCTAGCGCCTG…	XP_002510917	leucine rich repeat receptor kinase, putative [Ricinus communis]	4e-92
F3EU4370AG1231	AG	GCCTTGGGAACTCAAAAGGTCTAACAATGGCTCCTTGAAGGAAAGATGAGAAAATGCCC[A/G]GAGTGAAACTACATCACAAGCGATCATGGAGCGCTGGGACATTCAGTTTCAGTTTT	0.947	1	0.282	0.785	0.7849	CGGCCGGGGATCGAGCGGCGAAGATAGGAAAGGCAAGCGAGAGAGTCCTTGCGGGCGTGGGTGGTCGCTTGAAGCTCCGAACTTTGCGTCTTTGCTCTTTCCTTTGTCTTTTCTTTCTCATTTCCCCCATTTTCTCCACTGTGTTTTTCTTCTCTTTGACCTTGCTGTTGCTGCCCGAAAATGAGAGAGTGTGCTTCAGGAGCAAGCATTCTCTTGCTCAAAGACTGAACTTGGTGGCTTCTGAAGGTGGTCTTCCATCTGGGCTCTAATGGCGGCCTCCTCCTCCTCTAATTCTGAWGTAGTAATTTGACATTCTTCACCAACATGGGAACAAAAAGTTGTTGGAGAGGAGTTGAGTTCCAAAGATCCCTAGAAGCGTTTAGATAGAAGATCAGAGCA…	XP_002283278	PREDICTED: hypothetical protein [Vitis vinifera]	2e-104
F3EU4377AG203	AG	TTATACAAAGCGAAGAAGACAATCATGTAAATGCCAATTTACATGATAAAACTTAAATT[A/G]GGACTTGTGATTTTATGCTAGGCTGCTTCTGCCACTACATCAGCTACTGCTTCTCT	0.884	0.989	0.43	0.7698	0.7698	CCAACAACCCAAACTACATCAAGGGGCTGTGGGATCAGATAAGTAAATATCTTCATCKGTACCATTTTATCTTACACAAACAACAAGGGGATTTAGTGAACTGCAAGAAATCCCATGGCTACTATATTCCAGACAATCTTAAATTATACAAAGCGAAGAAGACAATCATGTAAATGCCAATTTACATGATAAAACTTAAATTGGGACTTGTGATTTTATGCTAGGCTGCTTCTGCCACTACATCAGCTACTGCTTCTCTCCCTGATCCTAATACTACTGAGAGGATGCAATTTTGACCATGGACTGAACATGAGCAGGAGGCAAACTGATCTGGCAAAAGCTTTGCCAAGATTCCTGCTTCTGTTCTTGGTTCTCTGTGACACACTCATACATCCACAC…	XP_002516924	clasp, putative [Ricinus communis]	5e-47
F3EU4382AC457	AC	ATATTCAAGAAATTTGTAAGTGACCCAGGTCTCGATATCTCACTGTCATTAACCTCAGC[A/C]AAGCCCGTTAGCATCTTCACGACAGTCGACATGGATGGACGAAGCCTTGATAAACC	0.977	0.851	0.475	0.6255	0.6248	GCAGGAAAAAAAGAAATACTATTTCCAACACTTGCTCGKYCTTCGAAATTGAAGCTCGACTGCTAATTTCTGAAGTTAGACATTACAAACGAAGCCCGTTTAAGAAGCGCAGAAGTTTCGAAAAAGACAAGGCAACTCGGAATACCTACCCAAGCCAGAATACTATGTACAGCGGAACTTAGCACAGTAAAGTTTCTCAAATATCTATTCTACATTTACATGCAAAATCTACATCGCAGTTTAGATGCTCCTATCATAAATAGAATTGAAGGTCATTGTAGCACATGAGTCAGGCATGTCTTTCGACCACAGAGATGATTTTTCTGGCCCGCTTGACTCCCCAGATGCAGTGGAAGATGAATCCTTTGGGTGACCTTTTGGACCTTCTTCAGCAATCAT…	XP_002524272	ATP binding protein, putative [Ricinus communis]	2e-21
F3EU4405AG325	AG	AATGTATGTAAAGTTCTTGACAGTGGCCTCTATAGCAGTTCAGAGAGAGAATGTGTTCA[A/G]TTTATCTCTTCCATGGCACCAGATAATGTGCTCGAATGTTTGTTTTGTGGCCTGCC	0.979	1	0.165	0.7108	0.7102	CGGGTCGACCCACGCGTCCGCCCACGCGTCCGCCCACCATCAAAATGGGASKRCCGAKRCATCAAAGGGAAGCGTGTTAAAATAATCAGCGAAGCGTCTGAATGAATTCAATGCCGTTAACGRAAGCAGCAGCGTGAATGGTGATGAGATTATTGAAGAMACTAAAGCAACTGAATGAGTCTGATAGTCCATTGGAAGGGAACACAACTGATGCCGATGAAACAATTCCGGACACAGATGGGGTTTATGAATCCGATTGATCTCTAATGTATGTAAAGTTCTTGACAGTGGCCTCTATAGCAGTTCAGAGAGAGAATGTGTTCAGTTTATCTCTTCCATGGCACCAGATAATGTGCTCGAATGTTTGTTTTGTGGCCTGCCCTCGTCTTAAGTGAAGGA…	no hit
F3EU4410AG420	AG	TGTTTTAATAAAATCGGATTTTGAGTGTCTGACAGCTTGATTTGTGCGAATCGAGATTT[A/G]CAACCTGAGGAGCAACCTTGTTGGAGAAAACCAATGGAACACAGTTTCTGATGTTG	0.874	1	0.404	0.5756	0.5756	CGGCCGGGGGAGAGGAAGAAGRMSAWKAMGRRGGCGAACGGAGAGATCCCAAAAATGGCGTCCCGAGCTTCGACGCCGCCGTACCCGAGCGCCGCGAGGATCGCCGATTCCCCCTGCTACCCTCAATACGCCGCCTCGCTCAAGTGTTTAGAAGAGTTCAGTCCTGACAAGAGCAAATGTCAGGAACATTTCTTTGTTTACAAAGAATGCAAGAAAAAAGAGAGGGAAGCTCGACTTGAACGTAACAGGAACCGGTCCTTCTTCTCGTGAAGACTGTTTSAAGGACTTYGGTTTTGGTACATGAAGACAAGATGGCTGTTTCAAGATCGGAAGATTTGAGYGTTGTAAATTTGGGCACAATGTTTTAATAAAATCGGATTTTGAGTGTCTGACAGCTTG…	XP_002526482	conserved hypothetical protein [Ricinus communis]	3e-16
F3EU4463CT294	CT	AATGGGTATGCTTTTACCTCTCTCCTTGTTCTTTGCTAAGCTTCTGTATCATATTATCC[T/C]TTTTGATGTGCTTTTCTTTTTGGGGTGTACTTAGATGGGGCATTAACTGTTATTAT	0.925	1	0	0.8179	0.5726	GCCCATTACGGCCGGGGGGAGTGAAGGGGCCATTAACTATTGCTGCCGAGATATTTGAATTGACACCATCTTTGGTGGTAGTGGAAGTTAAGAAGAAAGGCGGTGACAAAGGAGAATATGATGAATTCTGTAATAGGGAATTGAAACCTGGACTGCGGAATTTGATGAAGGAGGAGGCAGCAACATCTTCTTCTTCGTATTTGCCATCTGATAGTGAATAGAGAGGGAGGAGAGAATGGGTATGCTTTTACCTCTCTCCTTGTTCTTTGCTAAGCTTCTGTATCATATTATCCTTTTTGATGTGCTTTTCTTTTTGGGGTGTACTTAGATGGGGCATTAACTGTTATTATATAATTTCAGTGCTATTCTTGTATCCAACAAGGAAGTACCRAGAGTGAA…	ABJ91226	CBL-interacting protein kinase 19 [Populus trichocarpa]	1e-07
F3EU4527AG466	AG	GTTTGCCTCCCTGGGTTCTTGCTATGTGCGTCGTCGTTTCTATTGAGAGAGTTCTGTAC[A/G]GTGTTTATGAAAATGCATCGCAAATAAGTTGAAGGTTTCAGTAATGAAGTGTTGTA	0.958	0.979	0.261	0.8162	0.8162	CGCGTCCGCGGACGCRTCKRCGSCCGGGTSGACMCACGCGTCGMGCTTTACTGCAAATATAAGCAGCCATGGCCATCTCCAAGGTCTCGATCACCTCTATCCTCCTTTGCCTCCTCCTCCTCAATCTCGCCGAAGCCRCCGATCAGACGGAGAGCACAAAGGCCGCCGCGAGCCCTACTTCAGGCAAAATCGACTGCGATGCGGCCTGCGCCGCCCGGTGCCAGCTGGCGTCRAGGCAGCGGCTYTGCCACAGGGCATGCGGAACATGCTGCGCGCGGTGCAACTGTGTCCCTCCGGGTACTTCCGGCAACCGTGATGTCTGTCCTTGCTACGCCACCATGACCACACACGGCGGCCGACTTAAGTGCCCATGAGACTGAACCTTTCCTAAATTCCTAT…	XP_002510531	Gibberellin-regulated protein 1 precursor, putative [Ricinus communis]	2e-28
F3EU4558GT340	GT	GTCTGCCAAAATCCATCCCTCTCCCAGAGGGTAAGATCCAGTGGACCCTTAATGTCAAA[T/G]TACGGTGCAAATGAAGCCGACGCTTTCAATTTGATGACATTCTCAGGCATTTTCTT	0.905	1	0.064	0.8813	0.8813	CGGCCGGGGTCACTGAGACCGTGGAAGATAAGAATGAAAGAATAATGAGGCAGCTGCAAAACGTCTAGACAAYGCACTGCTGGTTCTGAGGTAGGTTTCATTAATGTTGAGAAATTACGTGCGCGTGCTACAAAAGATGAGCCAATAGAATTGAGGTCACCTGTAATGAAAGAAGAGATTGTCTCTGAGGTGGCAAGGCAACTTTGCGTGCAAATTGACCCTGAACACCTTCATTTGCCGAATCCACTAACAAATGTGGGAGAATATGAGGTGCCCCTACGTCTGCCAAAATCCATCCCTCTCCCAGAGGGTAAGATCCAGTGGACCCTTAATGTCAAATTACGGTGCAAATGAAGCCGACGCTTTCAATTTGATGACATTCTCAGGCATTTTCTTTCG…	XP_002276719	PREDICTED: hypothetical protein [Vitis vinifera]	1e-26
F3EU4623CT429	CT	CAACATGTATAACTCTATATAGCTAATCCTAAGAGTTGCTGCAGACCTGGGATTAGCGT[T/C]GATACCCTTCTCTTAAGGGTTATCGCACTTTGGATGTCTTAAAAAGCTCCACTGTA	0.963	0.957	0.15	0.3964	0.3723	GCCCATTACGGCCGGGGACSACAGAAGCAGCACAAAGAACACAGCCTCATAGATAGCACGAGGTATCAGAGCAGCAAGCACTTATCATGGCTCATTCACGCGAACTTGCCAAAATTGCAGAGGAAGCCTTCGCCATGTTAGAAGAGGGCATCGCCAAGAAGAAGGCTAGGCAACCCCTGATTCCTCAAGCACCTCCCCAGAAGCCCATGGACTGCTTTGAGGCGGCTAAAGCGTACGGTGGCATGCTAATGGTGGATTTTCACGGCAGGAACTTCTTGGCGGCAACGCCACCACTGCCACGGCGTTCTCCTCTCCCATTAGCTAGGTTCAATTAAGTATGAAATACGTATTTTGTATATGTATTGTGGACAACATGTATAACTCTATATAGCTAATCCT…	no hit
F3EU4663AT646	AT	AGGTCAATGTCCAGACCACCTACTGAATTTGTTCCTGGAGCAGGTTTCAAGGACTCCGA[A/T]CAAAAGGTCAAAGCTATAAAACTTGCAAAGAAATCTGTCAAAAAGAGAAACAAGAA	0.994	1	0.319	0.5916	0.5911	CGCCGGGGGAGAAGAGGAAAACTGAAAGGGATTTGGAKGATKAGAATGGTGGTGCAGGTGTATACTCTGCTAGTTTGAAGAAGAACTACATCTTAGCTAATGAAGAGTGGAAAAGAAGACATATTGCCAAGAAATTCTTGATGGGCATAATGTGGCTGACTTTATAGATCCTGATATTCTAATGAGGCTTGAAGAGCTTGGTAAAGTAGAGGAAGGAATGCGCCAGGTTGAGGATGATGAAGATTTTGAGATGGATGGGAAAGACTTGACACCAGAAGAGCAAGAAGCATTGGCTGCGATCAGAAAGAAGAAAAGCATGCTCATACAGCAGCACAGGGTCAAGAAAAGCACAGCAGAGAGTAGGCCAACTGTCCCAAGAAAGTTTGACAAGAGCCGTGA…	XP_002513509	nucleolar GTP-binding protein, putative [Ricinus communis]	3e-77
F3EU4666CT469	CT	GACCTGCTTCTTCAGTTAGGCCCATTGGATATGAACCCTGGTTATAGTTTTCCCTGTGC[T/C]GATATCACTTCAATGCTGTTGTCCTTTCATTTGACTCATTGTATCATTTACGAGAT	0.957	1	0.452	0.492	0.4913	CACGCGTCCATTACGGCCSCAAGCAAGSRAGCGAGCGAGCGAATCCAGCATGATTAGCATTCTAGCTCGGGAGCGCCTGCTTGGSGCWGCTCTGGGCGGCGCGCTCGCCGGAGCGGTGGTGCTCGAGGAGCGGAAGAGGATATACCGGTCCATTTCCGATGATCGGTCTCGCCTCGCCGCCCAAGCTCAGAAAAGTGAGCYGATATTTGGAAAAGAATTTCGCTCAGAATTGGCACACCTGTGGAACAAGTCAGTGGATAGGACGTTGGGACCTGTAATAGAGTATCTTAGCTCTCGTGGGTGGTAGAAAAATCTGAGCTCCTCGCAATACATGGAACTTCATAATTTTTTTGAAATAACTTCTGTAATGTCCTTCCTATATTTGTATCTCTCCATTTC…	XP_002285144	PREDICTED: hypothetical protein [Vitis vinifera]	7e-09
F3EU4704GT586	GT	GGAATGGACAAGAAAGATTCTGGATCTACAGTTGAAGCTTGAGAAGGCGCCTAATCTTT[T/G]TGGTTACACACTGACATTTTACCCGGATGTCTCACGGAGTGGCACGAGGGGAATAA	0.969	1	0	0.8749	0.6124	ATATCATWTAGCTGTGATTCATTTGATGCTGCKRWMGCTGCTSRKATTTCTAGRKRTCRAAACAAGATGGGATCTGAGTCRATCTTATCATCCCATGYGACGTCCATTTGGGAGTGCTGAAGAAACTTGTGATGCCTTCTCATTCCAAAGGAATGCTGCTGTTCGTAAGGAGGTCACTTCTATGTCTGCCACTCAATCTGAAGACAGTGTGCAGACAAGAACAGGTCCTGTAGGCTTGGACGGCTCCATTGAGGAATTACGGCGAGCRGAAAAAGCTACTTATGATAGTGATCCTGCTGACCCTATGGATGAGTGTCAGCCACAAGATCAACATACTGTGGAGAATACAGCGAATGATGTTTTTGGGCTGACAGATATTTATTGGCCCGACTCGTTAGG…	CBI32767	unnamed protein product [Vitis vinifera]	1e-41
F3EU4713CT388	CT	TATGGGTCCGAATAAACCCTTTCATTTCCAAGGACGGCATTGTACTAGAGGTGTGTGGA[T/C]TGGATTGCAACTAGGATTAGGTGAGCTGGAATGTTGTAGTCGCTAAAAAATTTACC	0.919	1	0	0.7984	0.5589	TCTGGAGTCAACACAAATTTCACGGTCACGTCCAAAAGCCGGAGATGACGGAGAATTCTCTGAGCTATACCTCTTTAAGTGGACATCACTGTTAATCCCTCCCTTGACTCTGCTCATCCTCAACATAATTGGAGTCATTGTCGGCGTTTCAGATGCCATCAATAATGGCTACGAAACTTGGGGTCCACTGTTTGGTAAACTTCTCTTTGCTTTGTGGGTCATTGTTCATCTGTATCCCTTCCTCAAAGGGAATTCATGGGAAAACAAGATCGGTTACCTACAATCATAATTGTTTGGGCAATTCTTCTTGCCTCGATTTTAACTCTTTTATGGGTCCGAATAAACCCTTTCATTTCCAAGGACGGCATTGTACTAGAGGTGTGTGGATTGGATTGCAAC…	XP_002302169	cellulose synthase [Populus trichocarpa]	4e-44
F3EU4754CT741	CT	CCTGAAATTCCTCGATGCTGCCCTGGCGCTCTGGCAAACATCATGCGCAGATGTTGGGA[T/C]GCAAACCCAGACAAACGTCTGGAAATGGATGAGGTGGTCCATTTGTTGGAGGCCAT	0.833	0.904	0.012	0.5947	0.4816	CACGCGTCCGAAAGATGTTGCAGTGCAGTTAGTTGGTACTGGGGCGGAGGATGGTCTTAACACAGCAGCTGAAACTGCTGCCTTGCGGGCATCGTTTCAGCAAGAGGTTGCTGTTTGGCACAAGCTTGACCATGCTAATGTGACAAAATTTGTTGGAGCTTCTATGGGAACTGCGAATCTTAAAATCCCCGCAAAGACCGGTTCTGGTGAAGCTTCTGAATCTCATCCAACTAGAGCATGTTGTGTTGTTGTGGAGTATCTACAAGGAGGGACTCTAAAACAATACCTGATACGGAACAGCCGCAAGAAACTTCCCTTCAAGGATTGTTCATTCCAGCTGGCTTTAGATCTCTCAAGAGGTTTGAACTATCTTCATTCAAAGAAGATCGTGCATCGAGA…	XP_002524739	protein kinase atmrk1, putative [Ricinus communis]	6e-119
F3EU4761GT437	GT	CCCTCACCGTAGCCCATCTTGCGGACGATGCTGCACATAAACACTTCAAGGGGTCTAAC[T/G]GTCTGATCTGCGAGATTCACTTTCCCTTTGCCAGTCGTGAAGTTGGTGAGCCCTAG	0.952	0.989	0.387	0.8019	0.8019	AAAAMCCHAGAAATACCAGCTTTATTATTATAAACYTATAGTCCAGGCAGAGTACTTCATTCGTGGAGCAATGACTGAGTTTCAATACAAGCTGGAAAAAAAGTGACTGATAATCTATGGTCCTTAGATAAAGAAAATATGTCTATCCAGAAACAGGACCAATAATTCGCATAAATCATGAATGTCATGGATCATGAACTCTCTATGTGCTTATGTTTCCAATATAAATTAGAAGCAATCAGATGATTTGGTTTCTTTCTCATTAAAAATTGAATCTGCAATATTGCAGAGAGAGAAAAGAACTACATGAATACACCGCATTTACTAACCCCATCACATCTGCTCTCTACTTGATGTACTGCGACACCCACTTGAACCCCTCACCGTAGCCCATCTTGC…	XP_002515297	GTP-binding protein sar1, putative [Ricinus communis]	1e-52
F3EU4764CG663	CG	CTGGGGGAGTCGATGCTGATTTGGACCCTAACGGGATATTTTTCATCGTGAATGCCTCG[C/G]AAGTGTGCCTCGCCTTTGCACCAAATCGGGCTGATAGTAATCTGGGCATTTATGGT	0.873	1	0.25	0.4552	0.4541	ATCMAYWTGTCTATATGCCATTCAGTACGGCGACCAATCRCATACGATTGGCTTCTTCGCAACCGAGAAGTTGACCCTAACACCGACGGAGGCGATCGACAATTTTGAATTCGGCTGCGGCCAGAACAACCAAGGCCTCTTCGGCAGAACTGCAGGGTTGATCGGACTCTCGAATGACAAGATCTCCATCGTGGAACAAACTGCGGCCAAATATGGGAAGTATTTCTCCTACTGCTTGCCCTCTTCCCCTAGCTCCACAGGACACTTGACTTTCGGTAAGGATGGCGGGGCAGTGAGCTCGGTTAGCTTCAACGACCAGTTATCAACGGTTCGGGRAWTCTCACGGAATAAGTATCCDAGGAATCACTGTAGGAGGGAATCGTCTATCAATACCATCGA…	BAA22813	CND41, chloroplast nucleoid DNA binding protein [Nicotiana tabacum]	7e-76
F3EU4817CT539	CT	TTACGGTCACCGAGGCTTTTTCTCTTTTTTCTCCCCTTGGACAGTTCTTTCAGCTCTCA[T/C]GTCGTGTCTTTATTCTTGTCCACAGGCTTAGAGAGGTGCCCTTTGTGCGTATCCTC	0.948	1	0.027	0.5291	0.4991	CGGCCGGGAGTTCCGCAAACTTGCACTTGAAGATGCTGCGGCTAACTACAATTATGGACTAGAGTGCCTTTTCAGGTTCTATAGTTATGGCTTGGAGAAGGAATTCAGAGAGGATCTGTATAAGGATTTTGAAAAGCTCACCCTCGACTTCTACCATAAAGGCAATCTCTATGGCCTTGAGAAATACTGGGCATTTCACCATTATCGCCACCAGAAAGATCCAATCAAGAAGCAACCAGACTTGGAGAGGTTGCTCTCAGAGGAATACCGCACCTTGGACGATTTCCRCGCCAAAGAGAGAGCTAACACCACCGTGAAGGAAGAGGGCCATTAGGGAGCAGTTTGCTCGTGTTCCGGCATGGCAACGTCCAATTTTGAAAGAGCACGCTAACGATTTGA…	XP_002874032	La domain-containing protein [Arabidopsis lyrata subsp. lyrata]	7e-43
F3EU4876CT1208	CT	GCTTTGTTTGTTTTGGAATTCAGTGATCCAAACAGACACTGACGTTGATGTCTCCATGT[T/C]ACACTAGCACTAGCGAGCTGCATAGATCATTTTTTTAGTGTAGATATAAATTACAG	0.864	1	0	0.785	0.5495	TTCCCGGGTCGACCCACGCGTCCGGTCTGTGGTTGGGTGTGGGGTTTCGGTTGCGGATGGAGGGATTGCCAACCACCGTGAAGGCGGAGCGGCGGTGGAGATCGAAGCCCCTCCAGACCTCGCGCCCTTCCATCGTCATGGCCTTCTTCTCTTGCGTCGCCTGGCTCTACGTCGCCGGCAGGTTGTGGCAAGACGCGGAGAACAGGAAATTGCTGACTAATCTTCTCAGTAAGAACTTGGACAAGAGGCCAAAAGTACTGTCACTCGAAGACAAATTGGCAGTCCTGGGATGCAAAGATCTGGAGAGAAGAATCGTTGAAGCTGAGATGGAATTAACTTTAGCCAAGAGTCAGGGGTACCTCAAAAACCAGATTCAGAAAAGCAGCACTGCTTCTGGTC…	XP_002515480	galactosyltransferase, putative [Ricinus communis]	1e-95
F3EU4911AG388	AG	ATTTGGGCAACTTCGAGTCGGTCCTGGAGGCTGCTGGAGTCCTCACCGCCATTATCGTG[A/G]TACACGAGAGCGGTCATTTCTTGGCTGCTTATCTTCAGGGCATTCATGTAAGTAAG	0.78	1	0	0.944	0.8968	CGCGGGAACCCAANTTTTCCCCAACTTAANCTTTACCAGCAGAAGAGAAGAATCCAAGAAGCCATGCTTATAAACCTCTCGACATGCCCGCCATCATCATCTTCCTCCTACTCCTTCACCAGATTGGTCGGCCCCAAGTCCCTCCTCTCCGAATGCCCCCTGAAGCCCAGAACCCACTTCTCAAAATCYCTTCTTGCTCCCTCCCCTCTCTGCTCTCTCTCCTGGGCGCAGCCTAATTCCGACGGCAAGAACCGGGTGTCCTTCGGGAAGGGCGGGTCTCCGCGCGGGAAGAGGCTCGATTCGAGGGCGTTCGCCGCTCCCGGGTTCGATTTGGGCAACTTCGAGTCGGTCCTGGAGGCTGCTGGAGTCCTCACCGCCATTATCGTGGTACACGAGAGC…	XP_002269171	PREDICTED: similar to membrane-associated zinc metalloprotease, putative isoform 1 [Vitis vinifera]	8e-123
F3EU4921AG381	AG	TAGTGCAGACACAGATACATCCAGGCTAACACTCCGGCACACACACAGACATGCGAACG[A/G]ACATTAGATACGTAATGACACTAGACACATTATGCTGCGAGATAGATAAAGCTCAC	0.916	1	0.128	0.7709	0.7709	AAAAGGAAAGAAATCAACCACCTAACACCATGATTCATCAAACAAATGATTCCAACTGCCAAACCCRACATGGATTAATCATCACCTATTGAAAGCACTATCAGGCATTATCCACACGTGATAATGTTAAACTCCATTTTAGAGGCCAACAATCCTGTTGGGTGTGGTTGAGCTAGATTGTGAAAGTACATTACATTACATGGACGAAGGACGACAAACAATTACACAGACATCCTTCATTAATACGACGGTGACCTGAAACTAGTCACATATTCGTGTCCTAAGATAAGTCATACATCAGAGTCCAACATGATTTTGCATTAGTGCAGACACAGATACATCCAGGCTAACACTCCGGCACACACACAGACATGCGAACGRACATTAGATACGTAATGA…	XP_002516176	conserved hypothetical protein [Ricinus communis]	6e-36
F3EU4931AG334	AG	GGAGTCGAATGGACATACTAATTAATCGATTAACTTTTTTGATTGATCGACAGCTTCCA[A/G]TAAATTTGGTTTAATTACTAACAAGCACGCCTGATCAAGAAAACTGCAATAGCTTC	0.953	1	0.346	0.8236	0.8236	ACGAGAAGGATGAGATAGATAGACCTCATATTTATTTCACCTAATCAGAAACGATTACAAGACCCCCTTATTTATAGACTTATTATACAACTTTTACTCACTAGCATTCCGAGGAGATAAAATACTGGGAACTTACGAAACATTGATTACACATAGAAACATGAACAGTCACCATGAACTTACAAACGGACTTCTCAAAAGCAACGCCACAACCGACCAAAAAAAAAAGCAACGCCACAATGATGATTCTTTTTCAATGGGTGCACCAGGCTTGGGAGTCGAATGGACATACTAATTAATCGATTAACTTTTTTGATTGATCGACAGCTTCCAATAAATTTGGTTTAATTACTAACAAGCACGCCTGATCAAGAAAACTGCAATAGCTTCTAGACTTTA…	XP_002334264	predicted protein [Populus trichocarpa]	2e-10
F3EU4936GT99	GT	ATAACCAAACACTTCAGATGGATGAATCGATGCCAGAACGTCTCAAATGTCCGATCCAC[T/G]AAGTCCTCTCAAGAAAGCTACAAAATGGCATAGACTGAAAACAGACTCATGATGAA	0.99	1	0.154	0.7858	0.7858	GGGKTTCAAATGTATGAGTGACATTACTCAAGACTTGCCATAACCAAACACTTCAGATGGATGAATCGATGCCAGAACGTCTCAAATGTCCGATCCACKAAGTCCTCTCAAGAAAGCTACAAAATGGCATAGACTGAAAACAGACTCATGATGAAGAAAAAAGGTTGCAATCAAGACTCTTTTGCAGTCTCCGCCAAATTGGGGTCTGCCGCAGCATTCTGGGCTTCTAAAAGCTGCATTTGGTGTTCAGCATGCTCCCTTTCACACGCGGTGATTCCCATAATGATGTCAAGCATGGTGCCTGTTGTCCCAAAGAACACGAGAGGTCCCAGAGACTTCCGTTTTATCCCCACCGGGATCGCTAAGAGAGCTCCCGCTACCGAGAACACCCAAGTGCCC…	ACU16379	unknown [Glycine max]	1e-37
F3EU5007CT859	CT	ACCAAACTGCTCCATGGAGAGTATGAGATCACCATCACCGATCCAATCTCAAATTCCTC[T/C]TCCACTTCAAGATTTCAAGTGACCAAAGATAGCTTCAAGATAATTTACCATTTTCA	0.971	1	0	0.8375	0.5863	GAACAAGGCCAAGAGGACTACTCAGTGGCCGACGCAATGCTGAAGTTCGCTCAAGATAACAACATTTCGATCCGAGGCCACAATGTCTTCTGGGACGATCCCAAGTACCAGCCCGATTGGGTCAGGACCCTTTCACCCGATGATCTGCGAAAGGCAGCAGAGAAGAGGATCAATTCTGTCGTCTCGCGATACGCAGGAGAACTGATTGCCTGGGATGTGGTCAATGAGAACCTGCACTTCAGCTTCTTCGAGGACAACCTCGGGGAAAATGCTTCCTCGATGTATTACTCGATGGCATACAAGCTCGACCCGACCCCGAGAATGTTCCTGAACGAGTACAACACCATCGAGTACAGCGGGGACGAGAAGGTGAGCCCGGGGAACTACAAGAAGAGGTTC…	XP_002532419	hydrolase, hydrolyzing O-glycosyl compounds, putative [Ricinus communis]	4e-101
F3EU5074CT651	CT	CTTATCATGTGAGGATGATCGTACCATTGATATTGAGACGTGTCCAAGATGCCAAAAAC[T/C]GAGGTTGGTCTATGACTGCCCTGCCGAGGTTTGTCAGGGTAGGGAACATGCGTCTC	0.846	1	0	0.8027	0.5619	CGTTCCTGATAACAACCACCCAAGTAAAGGCCTGGAGACTTCTGCTGAGACTTATTCCTTTGTCAACAGACAAATGACTCGCTACGCATTTTCTTTGGCTCTTGGTTATCTGGRTGTGCGGGATCTTCTCGCYCTTGAGAGTGTTTGCAAATCAGTCCGGTCTACAGTTCGAAATGAACCCTTCTACTGGAGGAATATACATATACATCATCCTCTGAATGAAAAGATTACTGATGAAGTTCTGATTCAACTGACTGATAGAGCTCGAGGTAATCTCCAGTGCTTGAGTCTGGTAGATTGCCCAAGGATCACTGATGATGGTCTGAAGCGTGTCCTTGACAGTAATCCAAAGCTAAGCAAGCTCTGTGTACCTGGGTGCACAAGACTTAGTATTAATGG…	XP_002876943	F-box family protein [Arabidopsis lyrata subsp. lyrata]	8e-59
F3EU5077CG263	CG	CACGTTTACTTTTAATGAGAAAAGGGATAAGGATTCTGGCTTCAAGCTCTCGAGTTGTT[C/G]GCTCAACAATATGCAGAAAGGGCAGGGTTACATGACCGTGAAGAATGACTTGGTAG	0.933	0	0	0.1876	0	AATTACAGTAACGTGATGGTCATGGGGAATGATGGGAATCTGCAAATTATTAATCAGCTGWAWSCATYTMARTAGWMAGCATCSAYSCCAACGAGCCTGGACTCCACCCTTGCATCCATCCGAGTGTACAGAGATTTCCCGCTGTATTTATACTCCGACTATGTGGATCAAGGAAATGACACTTACTTATCTATTGCGAACCTCACGTTTACTTTTAATGAGAAAAGGGATAAGGATTCTGGCTTCAAGCTCTCGAGTTGTTCGCTCAACAATATGCAGAAAGGGCAGGGTTACATGACCGTGAAGAATGACTTGGTAGTCAGTGGGATAGCCAGTACTCAAGAAGTGTACAAGTATGACGGCAGTGTACTCTGCTACTTCAGAAATGTGAGTAGCTCA…	XP_002524519	Peptide-N4-(N-acetyl-beta-glucosaminyl)asparagine amidase A, putative [Ricinus communis]	4e-40
F3EU5105AG786	AG	AGAAAAATGTGGCTGCATGCGCAAAGCATTACGTTGGCGATGGCGGAACGACCAATGGC[A/G]TCAATGAGAATAACACTGTAACAGATTGGCACGGCTTGCTTGGCATCCATATGCCG	0.878	0.989	0.366	0.431	0.431	GTGATCCTTTTCCTTCCTTYGCAGTCTCTACAGAGGACGCTCCGGGAAGATGAAAAAAATGGCGAGAGCTCCCATCTTTATGGTGGGGMTTCTAGTTCTCTGTTGTTTCTCCGGCGTRACGAGAGCGGAGTACCTGAAGTACAAAGATCCGAAGCAGCCGCTGAACACCCGCATCAACGACCTGCTGAGCCGTATGAGTCTGGAGGAGAAGATAGGCCAGATGACGCAGATCGAACGCAGCGTCGCGTCCTTCGARGTCATTGTAAAAAGTTACTACATCGGGAGCGTATTGAGCGGAGGAGGGAGCGTCCCAGCTCCGCACGGCCTCCTGCGGAGACTTGGATCGACWTGGTGAACGATTTCCAGAACGGKTCYTTGTCTACCCGSCTCGGCATCCCC…	XP_002525724	hydrolase, hydrolyzing O-glycosyl compounds, putative [Ricinus communis]	2e-85
F3EU5135AG671	AG	GGCAGAGGCAAGGAATCATAAATCTGGGTTTCATAATGGATAGGAGAGTGAGAAGAACG[A/G]TGGACAGGAACGTAGAATACAGCAGGAAAATGGGGTCGGAACCGGGGCAGTCGGCC	0.971	1	0.117	0.8851	0.8851	CGGAGGGGGCAGGGGGACCCTCCACCGTCCGTTGCCTTTCACCTGCCGCTCCCTCTTTGTCTTTCTTGGCTGAGTTATTGAACGAGCGCACTCGGTCCCCTGCGCGTTTCCCGTTTCTGGGTCTTCTTGATTCGGTGGAGTCGAACCGAGRACGAGACGAAAGTTGAAGAAGAATTTGGAACAGAGCGAGGGCGCCGGAGGCGCTGAGATGCGAAGGAGTCTTCCCTGGCCGAACCCGTCTTCCTTCTGCTCCGCGTTCTTGTCCGGGGTTGAGATCTCCGCATAACCGCTGCCGTCTCATTCAGCATCACAGCTGGATCATTGGGACTTGCCGTGGCTTTGGATCTGAACTCTAGCGTCTCAGAGTTGTAATTAGCACATGTCAGCCGTGTCTTGCTG…	no hit
F3EU5160AT402	AT	AAAAAGAAGAAGCCAAGGCTGTCTTAACCTTGTTCTTGAAAAAGCAAGGTTTAAGCAAT[A/T]CGGTAGCTGCGAGGACTATCAACAAGTCCGATCTTTTCATTGAGCATCTTGTATCA	0.951	1	0	0.7661	0.7278	GGCATTACGGCCGGGGGAAGTCGAAGACRGGAGAAAGCTTCACAATTCCTCCTCACTTTCTCATTTTTCTCTGAGTTTTCTTTTTTGTCTCTTTCCCTCTYCAATGCGCCATTGTTCTGAAGCAAGCAACACGGGGACTTCCAGAGAGCCGCCACAAGATGAGAGCTTTCTGCGCAGTTCGCGTCTCTCAGCTCTCGCTCCTTTCAAGACCCCTCTTTTCCTCCAGGGTGCAGCTTTCTTTTCCAGTGAAACTCTTTTCCTGCCAAGCTAAGTATGCTGCTGATTCTGGGCTAGATGGTTCTGTCAGTTTGAGAGTGGTGTCTCCAACCCTATTGGCAGCAGAAAAAGAAGAAGCCAAGGCTGTCTTAACCTTGTTCTTGAAAAAGCAAGGTTTAAGCA…	CBI40062	unnamed protein product [Vitis vinifera]	5e-65
F3EU5286AG466	AG	CTATGGGTTGTATCCGAAGATATGGAAAGGGATGTTTTTATGTCAGCAACAGAAGCCCA[A/G]GCTTATGGAATTGTTGATCTTGTAGCGATTGAAATAAAAAAAAATAGCAGTAAGTT	0.982	1	0	0.7423	0.5196	GCAACGGAGCCATCATAGTATTTTTTAACTTGCTCCGAAAGGAAGGATGGTAATTTGGATCATTTGCCGATCTGAATCGGATAAACCCTCTATCTATATTTTTTCTCTTTCTTCGATGGAAATGGAAGGGGAAAGTGAATTCCATTGTATAGCCGTATGCAATGCGCAAAAGATGCCTGTACGGTTGCTCAATTCTATCTTTCTTTTTTTATTATTCTTTATCTCTTCTCCTCACCTCATCATGCGAGATAGAGGAACCATTTGTTATATTATCAGGGTAATGATACATCAACCTGCGAGTTCTTTTTATGAGGCACAAACGGGAGAATTTATCCTGGAAGCAGAAGAACTGCTGAAACTGCGCGAAACCATCACAAGAGTTTATGTACAAAGAACGGG…	ADD31108	clp protease proteolytic subunit protein [Nerium oleander]	3e-33
F3EU5288CT524	CT	GCTCGGCGAGTGAGATTTTCCTGTATGCAGATTCTGGAATTTATATGTTCTCTTGGCAT[T/C]GTTCTTGATGTAGTTTCCCCTCCAAATGTACTTCACATTCTTTTTGGCTTACTGCA	0.943	1	0.271	0.4436	0.4428	TTCCTTCTTCCTCCTCCTTGCAGACCCTTCGTYKKCCGSGTCTTCCAGCCGCTGCCGCGGAAAGCTTGAGCGGCAGCTTTCGATATGGCGGTGAAGTTTCTTGATTGGTACGTGAAGATCGCGGTCTTCTCGGCCCTCGTCGGAGGCTCCATGGAGTTGTTCATGATCAAGACCGGCTTCTGTATGATAAAGTGACCGAATTGGAGTCAGAGAAGCGGGCTTGGGAGAATTCGCCGGAAGCTCAGGCTGTCAGAGAAGCTCTTAATCCTTGGAGGAATCGTGATGCAGAAAGCAAAAAGAACTCATAGTGCTGCCATTGTTGAGTTATTCCCGGAAAAATAAAATTTAAAATTTACGCCAGACWGCATCTGCGCATCGGCCATCTCTGTCCTGGAATGA…	XP_002306290	predicted protein [Populus trichocarpa]	1e-21
F3EU5316CT55	CT	TACAGTCTAACGATGTACAAATATTTTATTAAATTGCTGGAATAACAAAGAAT[T/C]GTGACCGTTGCAAATATTGATCAACTTTTTGCTGAGAACTACAATACAAATTTGAAAGCA	0.97	0.809	0	0.879	0.6153	ATACAGTCTAACGATGTACAAATATTTTATTAAATTGCTGGAATAACAAAGAATCGTGACCGTTGCAAATATTGATCAACTTTTTGCTGAGAACTACAATACAAATTTGAAAGCAACTCCTTGTAAAAATCCAAAGAAAATCATGACAATAACTCCAGCCAACCAGGAGTTGCCTTTTGGACATGTTGACCCGCTAAAATTGGATCTTTCCAAGTCCTTGGCATCCAAATTTGAGTGAACAATCACAAATGAAGTCTTGTTGGGGTTATAAATCCCCTACATCAAAATACGAAGAACAGCCAGACCAACAGCAGATATTGAAACAAGAGTACCAATACAGTATTTAATCACGTCATACTTTGCTGCTTCCAATTGGGCTCGCAAGGCATGAATTTCCCG…	NP_565388	metal ion binding [Arabidopsis thaliana]	1e-42
F3EU5327AG1123	AG	CTGCTCGTCTTTGCTCTCTTAACCCTTGTGTTGGGCTCTCTAGTTTTCGTTATCGAGCC[A/G]CCACTAGGCACTCTTGTGACCGAAAACCTAGAATAAACGTGGAAGTATTGTGATGA	0.99	1	0.059	0.8427	0.8427	CGGCCGGGGTCATRCTTCCAAGGATAGTAGTGAGAGCCAAATGCGGGCACTTGATTCTTATTTTGGCAAACTTGGAGATGTCGACAAGACCTTCTTGGACGATTCTAATGTAAAGATAGAAGCGCTTGCAAAAAGTGATGTTTTCAAGTCSCAAAGGGGGCTGGACCTGCAGGATGCTTATCTTGGCAARCTCAAGGAAGGAAACGGCATGTCAGATACCAACTCCGGAGACTGTGCATCAAGTCCTCAGGACGAGATCACTGCCAAAAGCGATGTTATGGAAACTCTGTTGCCTCTCAAAGAAGAATCTAAAATAGGTTATTGGAGGAAAACGAGAGTTCACAATGAACTAAGGCAAATGAGAGATGAGAAAGGGCAGAATTCTCAAGTTTTACAAAA…	XP_002516742	conserved hypothetical protein [Ricinus communis]	3e-121
F3EU5359AG79	AG	GATATATTGAACCCCAAAGAGTCTCTTCTTCTTTTTTAACTTTTCATTTCTCAAGATAT[A/G]TACAAACCACAAATTCACAACCCTCCACTTGGTTATGTAAAATCTAATCTTTCTTC	0.898	1	0.218	0.726	0.726	TTTTTGAGAGCAAATCACAGATATATTGAACCCCAAAGAGTCTCTTCTTCTTTTTTAACTTTTCATTTCTCAAGATATRTACAAACCACAAATTCACAACCCTCCACTTGGTTATGTAAAATCTAATCTTTCTTCCCCTTCCCACACCCCAGCAAAGTCCGAATGTTTCATCGGCTCATCATCTACCAAACATCCCCACCACTCAAACCCGGTCAACCCCCGGGTCAACTCARAGCCTCCCCCGCTTCGGTCCCATCATCCTCGGGGGGCTTCTCTGTTCATCATGGCATCTCCATAAACGGTATCAGATCGCTTCCGCGAGAAATTTCGACAAGCTTCAGCTCTGGCCCCAGCAGTTCAGGTACATGACGTTCCGCAGCGACTCGTCCGCCTGCCGCC…	XP_002517995	conserved hypothetical protein [Ricinus communis]	0.003
F3EU5379GT234	GT	GATCAGTTTGCCAATTATGTTGTACAAAAAGTGCTGGAGACATGTGACGACCAACAACG[T/G]GAGTTAATTCTTTCGCGGGTCAAAGTTCATCTGAATGCACTGAAGAAGTACACATA	0.879	1	0.426	0.6325	0.6325	AAAGAAATTATTAAGGTATTAACAGGGAAAATAGTTGAGATGAGTCAGCAGAAATTTGCTTCTAATGTTGTGGAGAAGTGTTTGACATTTGGTGATCCTTCGGAGCGCCAGTTGATGGTGGATGAGATGCTTGGCACTACTGATGAGAATGAACCTCTTCAGGCAATGATGAAAGATCAGTTTGCCAATTATGTTGTACAAAAAGTGCTGGAGACATGTGACGACCAACAACGTGAGTTAATTCTTTCGCGGGTCAAAGTTCATCTGAATGCACTGAAGAAGTACACATACGGAAAGCATATTGTGGCGCGAATAGAAAAGCTTGTTGCTGCTGGGGAAAGGAGAATGGCCCAATCTCCACACCCTGCCTAGACTGCGCAACGCAAAGCCAGTTTGTAT…	CAN61602	hypothetical protein [Vitis vinifera]	2e-55
F3EU5389AT161	AT	GGAAAGGCCCAGCCAAGCCTTAAGTGACACACAGATCTCGCCTTCGGTCTGCTCGTGTA[A/T]ATGGGAATCAAGCAGTTGTATACTCATGCCATCTTCAGATGAACTTTTGGGTTTCC	0.955	0.989	0.371	0.4046	0.4028	CGGCCGCAAGCAAGCGAAAGAATTGAATGATTGCCTTCATCACTACACAAATGATGCTGTCTTGGAAGAGATGAAAAGAGAGTATGCACTAAACCAAGAAGGGAAAGGCCCAGCCAAGCCTTAAGTGACACACAGATCTCGCCTTCGGTCTGCTCGTGTAAATGGGAATCAAGCAGTTGTATACTCATGCCATCTTCAGATGAACTTTTGGGTTTCCATTGGAAGATTTTTCACAGGCACATGTTGTCCAGATTTTGGCGCATTAGAGCATCCTGTTGCAGCTTACCTGACCTATGGAAYTGAGAGAGTGTGTCCAAACCAGTTTTAGCCTCACTCTTTAATCAGGCGAAACCTGAAAATAATTATTGCCCTCGATCGTACTTTGTATCATGAGGACTT…	XP_002334667	predicted protein [Populus trichocarpa]	1e-09
F3EU5578AG509	AG	CCGAACATTGCCAGTGTCATTGGAACATACGGCGCAAGGGACATTGCCTTCTCAAGCCA[A/G]GGCCCTTATTGGAGGAATCTCCGCAAACTGTTTGTACGGCAGTTGATGAGCAACAC	0.878	0	0	0.2103	0	GTATCTACAAAGACCTTCTGTAGTGTCTAGGAACTTCCTAAYTTCTAGCTCAAACAGTCCTCTTCCCATCATCACAAGCTGAAATGTCGAGCGCAGATTCCGGAGGTGCCTGGCCGTGGTCGTGGCTTGCTAAAGAAGCGAATGATGCAATTCCTAGAGCTACTGCAACACTGCTTGTCATTGTAATAGCAGCTCTTACTTTTTTCTCTTTGTTGAGGAGGCGAAACCACACAACGGCTCCATTGCCTCCAGGGCCCCGAGGTGTGCCATTCTTTGGGTACCTCCCATTYCTAGGGACCAATCTCCACCGGAAATTCRCTGAATTGGCTGAGACCTACGGCCCCATCTACAAACTCCGGCTTGGAAGCAAATTATATGTTGTGGTTAACTCCCCGTCAC…	XP_002266977	PREDICTED: hypothetical protein [Vitis vinifera]	1e-77
F3EU5628AG242	AG	GTGGCGCTGCGGTCAAGATGGCTGGGAGATCTTCGGTACCTACGAAGCGTCAGCGAGAT[A/G]TCGTTCCTTCTTCTGCAGCTAGCGGTCTCACCAAGTTCGAGAAGAAGACGCTTCTC	0.854	1	0.282	0.7531	0.7526	ACCACACCATTCGCGAATCCAAGAAGGAGCAGCAGCAACAGCAGCAGCAGCAGCAGCAGCAGCAGAAGARGTARGRAGGTTCTACATGGATTTTGCCATGAGCGGTTTGAGCAGCGGCTACTGTTTGAGCTCCTGCAGAATTCTGAACCGCGAGCCTGGCCGAAACATCACGTGCGGGAATCGTGGCGCTGCGGTCAAGATGGCTGGGAGATCTTCGGTACCTACGAAGCGTCAGCGAGATGTCGTTCCTTCTTCTGCAGCTAGCGGTCTCACCAAGTTCGAGAAGAAGACGCTTCTCAGTTCCATCGCAGTGGCAAACTTGTTCGCAGTAGAATAGTGGCGAAGGCATTGAGCACCGAGAATGTCATGGAAGTGGCTGCTCCTATTTTTTACCATAGC…	XP_002531046	Thiol:disulfide interchange protein dsbD precursor, putative [Ricinus communis]	2e-34
F3EU5788AG309	AG	TGTAGCAGGCAATTAGCTTGGATTGTTGATTTCGGTGGTTAGTTCAGTTGTCCACACCT[A/G]CCAACCTTAACCATTTTAAGGATGCCTATTGTTACTAAAGATGAGAGATGCAATTA	0.937	1	0.096	0.7161	0.7161	CGGTCCGGATTCCCGGGTCGACCCCGTCCTCCGGGCACAATTGCTGAGTCCAATCCTTTGGCTCTGGTTGGAATTGATCCATATGCTGTTCACTAAGTCCATGGGAATTTTTCGGTTGCTTGAGAGCTCAAATAACATAACCACTTCTTCGATAGACCCAAAGAATTGTTGCTAATCTATTGAGGCTTATATGAAACGCAATGCAAAGAAGGCAGAGGGTGAGAGGAAATATTATGCAGAGAAGAAGTATGTAGCAGGCAATTAGCTTGGATTGTTGATTTCGGTGGTTAGTTCAGTTGTCCACACCTGCCAACCTTAACCATTTTAAGGATGCCTATTGTTACTAAAGATGAGAGATGCAATTAGCATATACCTAGATATGTGTACCCAAAGATGAAG…	ABX10445	ethanolamine-phosphate cytidylyltransferase 1 [Gossypium hirsutum]	1e-10
F3EU5984CG540	CG	CCGCCTTTTTTTTTGGGCTTTGGATTTTCAGGTAGATCAACCTTTGGTAATGGGGCTTC[C/G]ACAGTTATCGTTTTGATATATAGACAAGATAGAAGAATGTTCTTTGCCATTTTTTT	0.903	1	0.234	0.5808	0.5808	ATTGACCATGCCCAATGCATGGGGAGGAGCTGGTCCGGCCAAGGAAGGAGCTTCAATTGGAGTCTATAAAGGGCAATCCATGGAAGAGGGCTGTCGTGCAGGAGGTTTCCGATTGGAAGGAAGATTCATGGGGTGGTGAGGGGTGGTCTATTGATTCCCAGAGCTCCATCTTGAAAGAGAAAGAAGCTCCTATATCTGCTTCTGTTAATCGCTGGAGTGTCTTGGATTCTGAAAACGCCACGAGCTCCTCTGCTCCTTTAGTCGGAAAGGAGATCAATTCGATTAAATTTGAAGATCAGGTTGTGGTAGGACCAGAATCGAAGGCTGGCGGGTCTAGTTCAGAAGGAACGCAAGGACTAGTTTCCAGTGGAGTGGAGGCCACCGAAGTAGTTGATGACT…	CAN70583	hypothetical protein [Vitis vinifera]	3e-20
F3EU6017CT402	CT	AAGGGTTGTGTAACATTGAGGAAAACCAGGCCAAACGAAAGAAACTCCGGGCTTGCGAG[T/C]GAGTTTTGTTTTCCTCCTATTTAATGAAGCAAACAGCGAATGCACGGCTCGTTCCA	0.946	1	0	0.8769	0.8331	AAGCTAGTTGGTTATCAACGCAGAGTACGCGGGTACCCGACGAGGCAAGGGGAGGGTTGGATTGGAGACCCTAGGACATGGGAATTGGATGTCGGGAGGTTGTCTCAATCACTTTATTTTTACCAGGATCCAGGGACACCAAGTGCTAGGAGGCAATGGATGTCTGTAGATTTGGGGACTGAAATATTCAAAGATCCCGATCAGGTTGCCGAATGGACCGTTAGTGATTTAGATATTATTGTGCCCAAGAAGATGGTCACAACATAGCCTGCATTCGCTTCCCTTTTTKKTTCTTTTTTCAGAGGGAGGAAAATTGAAGGGAACAGAGAGAGTTTCAACCCAAAGGGTTGTGTAACATTGAGGAAAACCAGGCCAAACGAAAGAAACTCCGGGCTTGCG…	XP_002305053	predicted protein [Populus trichocarpa]	1e-33
F3EU6045AG425	AG	GACTCTATTCAAGTGACGGAATTCACGATAAAAGATGCATATATGCTGCGGTTCTTTGA[A/G]AATAATTCGAGCCGTTTGCCGAAATGGTGCAACGATGCCGATGATGTCAAACTCCC	0.908	0.989	0	0.8624	0.6037	CGGCCGGGGAAGGAAAACCGTATGKTTATCACAACATGATATTTAGCTGGATAGACACRATTGAYKGGAACTATCCACCTCCCTTGGATGCTCATCTGGTTGCATCTGTTATGACARTGTGGAATCAATTAAGGCCTTCTTATGCTGCTAAYTTGTGGAACGAAGCCTTGAACTTGCGACTTGGAACTGAGGGGCTGGATCTTCCAGATATTTTAGTGGAGACTGAAAAGCGTGGCTCATCCTTCGATGAACTGCTTACCATCCCTGAGAAGGATGATTGGCTGTACAGTGATGGAAAGTCAACCTCTTGCATTGCCTTTGTTCTTGAAATGTACAAGGAGGCAGGATTGTTTGGTTCAATTGCCGACTCTATTCAAGTGACGGAATTCACGATAAAAG…	XP_002522970	conserved hypothetical protein [Ricinus communis]	3e-101
F3EU6062AG185	AG	CAGTCTGTGACTGTGTGACCCAACACAAGCTCAATCCGAAATGAACCAAAGAAACAACC[A/G]CCGTCTCGTCCTCTTCCCTTTGCCACTTCAGGGCCACATCAACCCAATGCTCCAAT	0.925	0.979	0.375	0.3622	0.3622	ACATTGTTGCAGTCAAGAGTTCACAGATCTGCAAAAAACCCCAGCGTCCKGTRTCAATCCCYGTTTCTTCTGCATTACCAACCTCGAATCGAATTAAATCAAAAGCTACAAGATTTCAAGTGTTTCAGTCTGTGACTGTGTGACCCAACACAAGCTCAATCCGAAATGAACCAAAGAAACAACCGCCGTCTCGTCCTCTTCCCTTTGCCACTTCAGGGCCACATCAACCCAATGCTCCAATTGGCTCAGATCCTCCATGACCGAGGCTTCTCTATCACCATCCTGCACACTGACCTGAACTCTCCTGATCCATCCTCGCACCCCCACTTCGCCTTTCGCTCCATCGGCGATGGCCTCGGCCAATCGGAGGCCTCGACGTCGGACMTCSTCCGCTTGATC…	XP_002530398	UDP-glucuronosyltransferase, putative [Ricinus communis]	4e-82
F3EU6080AG661	AG	GGAAGGAAATTGGCATGTGTATCCTAAGCTACATTATGATTAAATTCTGTCAAAGAGTG[A/G]CGGTTCATGAAGCTCAAGAGATGGTTTGTCCCGTGAACGTCGGGCGACGTGATATT	0.914	0.787	0.014	0.8289	0.5802	CGGTTTCGGTCGGTTCGTCTACGTAGTGACGAAGAAGAGTACTACAAGAAGAGAGAGAGAGMGWSMGAGAACCCGTGGAGCAGRAGACGAAGCTTCAACCGAGGTGTCTACTGCTGGACATAGGAAGAACACCAGCAAGAACCTGGCATGAATACGCTGAAGTCTCATGCAAATGCGGGTAAAAGCAATAATCCTTACAAAAAGTTAAAAGTCCATAAGATGGAGGGACCAGAATCTGATCAGTATGCTGTGAATTTCTGTGGAGAGGAAGAGGACTTAAGTGAAGAAAATAGAAGGAGTTGCAGGGCTATATCAAGATGGTACAGCAGACTGTGAAACCRGGGTGCTCTCCGGAGGTAGTGGAGCTCRCACTGCATTCCATGGCCTCCCTCGTCGAAT…	XP_002264686	PREDICTED: hypothetical protein [Vitis vinifera]	0.0002
F3EU6099AG873	AG	TTTCCTCCTCCAACAGAGAGTTGAAAGTTGCATATTGAATAGAGGACTACTCGGGTGTG[A/G]ATTTCCATTGATTACTAAGAATGTTGAAGTGCAAATGACAGTAAAGTCTTCTGAGT	0.92	1	0.415	0.3941	0.3897	GCATCCCCACGGCGCAGCCCACCCATCAGCCAATTCGAGTCCCATKAVGDGHGAGRGAGRAAGGAAGGGGAAGGAGAAATGGGGGAGGAGAAGGTGAAAGAGGAGGCTTTGCAGATGATGGCGATGTTCCAGGTGCTGCCCAGGCTCGTCGTCTTCGATCTCGATTACACCCTCTGGCCCTTCTACTGCGAATGTCGCTCCAAACGCGAAATGCCTTCTCCTTACCCCCATGCTAAAGGTATTCTTTGTGCCCTGAAAGACAAGGGGATTGATGTTGCCATTGCTTCCAGATCGCCAACTCCAGATATAGCCAAGACTTTTCTGGAGAAACTTAGCTTGAAGTCGATGTTTGTTGCCCAGGAGATTTTCTCTAGCTGGTCWCACAAGACTGAGCATTTT…	XP_002522658	Magnesium-dependent phosphatase, putative [Ricinus communis]	9e-82
F3EU610AG956	AG	TCACGTACTGGTGATCAATAAGCTGAGATGTACTGCTGGATTTTTATCCACACAAGAAA[A/G]GACTAAATAAAGGATATTGACCATCCTATTATCTCGATGAAGCTTGCAGAAGCTGT	0.922	0	0	0.2057	0	CGGTCCGGAYKSCCGGGKCGAACCACGAACKGAACTACCTTAACACAAACACACAATTTCGCAGAAAATGAGGTTCGCGTCGTTAATACCGCTGCTCCTCCTGGCCTCGGTGCTCGGAGCCGCCGCTCAGCAGRGTGGSGACATTGGCAGCTTGATCAGTCGGGACCTGTTCAACGAGATGCTGAAGCATCGCAACGACGGGAATTGCCCCGGCAATGGGTTCTACACCTACGAYGCCTTCATCACGGCYGCGMAGTCGTTTGGCGGGTTTGGGACGACGGGCGACACTGACACGAGGAAGCGAGAGATCGCAGCGTTCTTGGCTCAGACATCACACGAAACCACAGGCGGATGGGCAAGTGCACCGGACGGTCCATATGCATGGGGATATTGCTTCTT…	CAC14015	chitinase [Vitis vinifera]	3e-120
F3EU6146AG589	AG	CTGCAGCTGCCATTCAGAGAAGATTGGATCCAAATATTGCCATGTGATGCATCATGGCC[A/G]TGCTCCACCCTTGTCCTCTTTATGAATAGTGACGAGACTATTCATTTGAAACTCTC	0.778	1	0.011	0.7251	0.6888	GCCCATTACGGCCGGGGAAAGAGAGGAAGACGGCCGGAACAGAAGGAGAGGGCCGAGAGAGGCAAAACGGGTGCAGTGACCAACTGCTGGGGAAAATACGGGATCATCAGAGAAACTGACATGTGGAATAAACGTCCTGAGTTCACTGCTTGGTTAGCAGAAGTAAAAAAGGTGAACCTGGAAAGCCTGGCTAACTGGGAAGAGAAACAGATGTTTAAAGAGTTTATGGAAGACCATAACACAGCTACCTTCCCTTCTAAAAAGTATTATAACCTCGATGCTTATCACCGACACCAAATGGAAAAGGAACTGAAAAAGGGTCTCAAGAAGGTTGTCTCCAAAGAACGCACAGTTTTCAATGATGAAGAACAGCGCCGGCAAGAACTGATGGTAGAACGT…	XP_002527602	nucleic acid binding protein, putative [Ricinus communis]	3e-69
F3EU6164CT713	CT	GTGGTCAAAAACAGAGGGTTGCCATTGCGGGTGCCTTAGCTGAAGCATGTAAAGTTCTG[T/C]TATTGGATGAGCTCACGACATTCTTAGATGAAACGGATCAGATTGGTGTGATCAAA	0.949	1	0.059	0.776	0.776	CGGCTCTTCTCTTCACACGCTCCGAACTAGACCAACAATCGTTTSCCTCATCCGCTCAAATCCACTCTCCGTCGYGTATGAACGACGCCTGGTTCTTGCTCGTCGGAGCTGAAAAGCTAACCTTTTTGGGTCCAGTTCAGAGCGAGTGAAGAGACTTCACCATCGAAATGCAATGAATCTCCTCGCTCCCCTCCGCCCATCGCCCGCTCGTCCTTCCCTCGTCCGCTCAAATCCACTCTCCAGGGTCAACGCTCGTGACGACTTCGCCATTGAAGCTCGGCACGTGAACTTCTCTGTTCCGTACCGAGGGCAGGGGGCGCCCGYGTCCATCCTCAAGGACTGCTCCGTAASCATTCCTGCGGGGCAGCTCTGGATGCTTCTTGGCCCCAATGGGTGTGG…	XP_002280615	PREDICTED: hypothetical protein [Vitis vinifera]	3e-81
F3EU6194AG673	AG	TTGTTTGTAGACAATGTGGTGTGGAAGAAAGTGGTGTACGTTGATCGACTTCTGCAATT[A/G]TTCAGATATGTTCCTCGTGAGCAGTTGACAATACCCGATTTTGTGTTCCAGCACGA	0.887	1	0.069	0.8499	0.8499	CCCTACCACGAGCCTCTGAGGGATCCTCCCATCAGTGATGTTGGCTTGGTTAGAAGGACTTCTTCATATTTGGACTCATACTTGGATCCTGCCTTCATGTCATTAATTAAAGATCCAGATCAACGGCGAAAGGAGCAATGGGAAAAAACTGCCCAAGCACAGAGTGGCTGGAATTGTGCTAGATTGCTTGGATTGGGTGATCTCGGAGGACCTCCTTTATCTGTTGCTGAAGAATACTCACTTCATTCTAGATACCTCTCTAAAGCCAATTCTGTTAATCTATCTGAAATTGCAGAGATGAAGATTGTTTACCGAGGTGGGGTGGACAGTGAGGGTCGCCCTGTGATGGTAGTTGTGGGAGCACATTTTCTGCTGCGCTGTCTTGATCTAGAAAGATTT…	XP_002523433	ganglioside induced differentiation associated protein, putative [Ricinus communis]	7e-110
F3EU6264AT261	AT	TTGTGCTGGATGGCAGACTCAAGCAACCCTCTGGCAATCTGCTTCAGCCTTTCAGAAAA[A/T]TGTTTTATGTTGAATGAGACAGTGAAAGTTACAAAATGATCATTTGGGTTCAGCTT	0.966	1	0.122	0.7911	0.7515	CCCGGGGGGGTTAACGGGAAAGTAGGAAGGAATCCAGCTCAGAAAGAGATGAGTTGACTACAGCACCTAGTGTGGACAATGGCACKSMYKGGGGACAGCAGGTTTTCCTATTAAATCCTGCCGTTGCAGTTTCTGAAGGGGATGAGGTTGATGTTTCATTTGCTATGACCCGTTCAAAAGAAAATCATCGATTAATGGAGGTTGTGCTGGATGGCAGACTCAAGCAACCCTCTGGCAATCTGCTTCAGCCTTTCAGAAAAWTGTTTTATGTTGAATGAGACAGTGAAAGTTACAAAATGATCATTTGGGTTCAGCTTTAACYGCAGAGCCTGAGTTTCGGGATCAGGCAACCATAMCTGTGYTTTTGGAGGCACAGGTCCTCGGGTTCTGGGTTGACAA…	XP_002524442	protein arginine n-methyltransferase, putative [Ricinus communis]	3e-18
F3EU6421AG248	AG	CTGGACACATCCAACCCAACCGTGCTATGGACCCTGGCCTGGTCTATGATCTGGGCATC[A/G]AAGATTATCCCAACTTCTTGTGTTCTCTAGGCTACAATGCAATGCAGATCTCGATG	0.988	1	0.255	0.4142	0.4133	CGAGTCRGGCACCTCGATGTCGTGTCCTCATGTTTCYGGTGTTGCTGGTCTTCTGAAAACTCTACATCCAGAATGGAGTCCTGCTGCAATTCGATCGGCAATCATGACGAGTGCAACGATACAAGATAATGCAATGGAATCGATCATCAATGCCTCCTACTACAAGGCGACTCCATTCAGTTACGGAGCTGGACACATCCAACCCAACCGTGCTATGGACCCTGGCCTGGTCTATGATCTGGGCATCGAAGATTATCCCAACTTCTTGTGTTCTCTAGGCTACAATGCAATGCAGATCTCGATGTTCTCTGATGGTGCCTACAATTGTTCAAAACGCATTGGTCTTCTAGACTTCAACTATCCTTCGATCACGGTTCCTAAGCTCTCGGGATCAATCAY…	CAN62337	hypothetical protein [Vitis vinifera]	2e-77
F3EU645AT920	AT	GTATCTGAACTTGTCAATTATCCAGTCAGAGGTCTTGTTTATGAAGGTGGAAATACCAT[A/T]CAAGACTTGGCCAATGCAGTTTCAGACTCATGCATCTGCCTTCAAGACAACAATAT	0.986	1	0.362	0.5736	0.5735	AGATCTCGTTTTTTGTGTTTTTTTCCTCGTACCTRARAAASCGGGGAGGGAAGATGATGCTCAAGATCAAGAGGGTTCCGACCGTCGTCTCGAATTACCAGAAGGAGGAGGTTGAAGGCGGGCGCGTCGGGGGTTGTGGCCGCAATTGTCTCAACAAGTGCTGCGTTCAAGGGGCGAAATTCCCTTTATACGCTTTCAAGAAGGAGAAGGAAGTCCCAGGCGACAGGGCTTTGCTTGGGCATGTGGAGAGGGAGCCTCCCGTCGCTTTTCTCGACTCTCTTCTGCTTGGAGAGTGGGAGGATCGGATGCAGAGGGGTCTGTTTCGCTATGATGTCACTGCCTGTGAAACTAAGGTGATTCCTGGTGAGTGTGGCTTCATTGCTCAGCTGAATGAAGGAC…	ABP65665	VTC2-like protein [Actinidia chinensis]	0
F3EU6517CT378	CT	AAAAGGAGTCCAAAGATTTAACCAAATAGTTGTGAGAGTTCATGCTTTGGAGTACTTGC[T/C]GTTTCTGCGTATTTCACATGCTCTGCAAAATCCCATTGTATGTGCTCTTTACCCTA	0.955	1	0.42	0.7688	0.7687	GGTCAGGVCGGGBGGCGGCTCTGATCCCAGCTCGCGTCGTAGCTTTTCTTAGACAGCGTTGGAACGAGCGGCGATGGTGCTCACGAACTTCAATGGAGTTGGGGTCGGATTCGGGTTTCGGGTAGTCGGGTGCGGGTTCGGCGTCGGATGGGGTTTTGGAGGCATGCCGTTAAACTTMCMTGGGCCTTGGTGCAGGTGGAGGCTGTGGAGTCGGATTAGGCCTTGGATGGGGATTTGGCACTGCCTTTGGAAGTCAGTATCGGTCATCCACATTAACATTCCAAGGCATAGAATTCTCAGGCAAGGATCAAGCTGCCAAAAAGGAGTCCAAAGATTTAACCAAATAGTTGTGAGAGTTCATGCTTTGGAGTACTTGCCGTTTCTGCGTATTTCACATGC…	XP_002285161	PREDICTED: hypothetical protein [Vitis vinifera]	0.44
F3EU6535AG560	AG	GTGTTGAGCAGAATCTGCTGCAGAAGATTTTGGTCGAAGTGTTGCCTCTATGGTGCGAA[A/G]GAAATGACAGAAATGCACGTTTCCCTTTGAACATGGCGGAAGTACACAAAATAAAG	0.935	1	0.266	0.5721	0.571	AAGAGTCTCAATGAGGCCTTTGTWYATCTGATGCTCACTAAGAAGCCTCTTCTTGCTCTCAGGTACTCCATCTCCCTTAACGGCCAAGTCTCAGATCATCTTGGTGAAGGAGCCACTGACTCTGGTGGGTACTACTCCAAGTTACTGCAGGAATATGATGCAGTCATCCTCTCGTCAACCTCATTATCTGATAAATTGTCACTGCCCACTTCCCAAGAACCTGGTGCCAATCAACCTCTTCGGATAGTAGTAGCAARGAAGTTCCAATGCCACACTTGATGTCCCAGGTCTCRCTGCAGGAGTAAATTCCAAGCTTATWATATTTACAGACAAAGAGAGTGGYGTGGAATCAAAAGGGTCTCTTGAAGGAGTCGAGACAGTTATTTTAGATAAGATAAA…	AAM67209	probable riboflavin biosynthesis related protein [Arabidopsis thaliana]	1e-42
F3EU6557AG357	AG	TCGAGAAGGGCACTACTTGCTTGGCCTTCGCAAGCAGCTCCGGAAACAATGAAATTGCT[A/G]TCATTGGGAATCATCAGCAAAAGACATTCAAGGTCGCCTATGATGTCACCAATTCC	0.804	1	0.372	0.7863	0.7863	TGATTGGGTGCAATTTCACTAGCAGGAAAGCCCTTATCAGTCGCAGCTACGCAGTATAGGGTCCCGACCATCATCGACTCAGGGACAGTCATCTCTCGCCTGCCTAGTTCGGTCTATGTTGCACTCAAACAGGCTTTCATCAACATCATGTCAAGAAAGTATGCTAAGGCGCCGAGCTATTCCATATTGGACACCTGTTTCAAAGGAAGCTTGAAGACTATGTCCGYTCCACAGATGCGGCTTGTATTCCAGGGCGGCGCTGATCTCGCTCTGACACCTGCAAACATTCTCTAGATGTCGAGAAGGGCACTACTTGCTTGGCCTTCGCAAGCAGCTCCGGAAACAATGAAATTGCTGTCATTGGGAATCATCAGCAAAAGACATTCAAGGTCGCCTATG…	XP_002277380	PREDICTED: hypothetical protein [Vitis vinifera]	1e-41
F3EU6620AG621	AG	CTAAGATCAATGGACTGCCCCTGCAAGATCTGTTGAGGAGGAAAGCCAAGAACTGATAT[A/G]CTCTAAGATAGTCCCTTGGTACTGTGGTACTCATATTTTCCTCTACACATAATGTT	0.83	0.957	0.106	0.7201	0.72	AAGCAGTGGGTATCAACGCAGAGTGGCCATTACGGGGGGGATTCGGTGCGTCTCCTCGTGTCATGTCGCGGATGATCCACGCTCTCTCCAAACCTCAAGCTCAGGTGAGGCTGGTGTCACTGTTCCAGCGGCTGCGAGCTGGTCATGGATGCACAATCACTCAAGTAAACCAGATATTCCAGAATCATGTGGCACTATCGTCAAGTAGGAAGTTGCAGGGTGGATTTAGAACTTTTTCTACTAGTGAAGATTTTTCGGCAAAAAAGTGTGTACCATGCAACGCAAAGGACCTGAGGCCCATGACTGAAGAAACTGCCAATGAACTAATTTCTAAAGTACCTGATTGGAACCTGGTGAATGAAAGTGGTGTTCTGAAGCTGAATCGTTCTTGGAAAGTGA…	XP_002273897	PREDICTED: hypothetical protein isoform 1 [Vitis vinifera]	1e-64
F3EU664AG1610	AG	ATTCGGTAATGAGGAGCTCGGTGTGCTCCAAGTAAATCTGTAATGTGTTCGCTTTTACT[A/G]CCTGCTGAAATATTTTTTGCATTTCAGCTCCTTTCTTGAAGCTCTCTCCATTTCGA	0.944	1	0.037	0.5515	0.5515	CCTAAATGCCCCACTCGTCTCTCGCTCCTGCTCCTGCTCCTGCTCCTGCCTCTCCTCTGCTGACGCCTCCCAGGATTGAGGGGCAAGGCAATGGATAGTTATGATGCTATCGAGAACTGCTATTTTTGACTATCCCCAGATACATACATGGCTTCTGCTAACCGTGGGAATGGAGGAGTTGGCAGTTCCAGATCCATTCATGCCTTCAGCAATTCATCTAGTTCCGTCGACTGGCTTGGCAGAGAGATGCTTGAGATGAGATTGCGAGATCGGGTGGAGCATGAAGAGGATAGAGACAGTGAACCAGACATCATAGATGGTGTAGGTGCTGAAACAGGGCATATAATAAGAACCACAATTGGTGGTCGAAATGGTCAATCTAGGCAGAGAGTCAGTTAT…	ABE91930	Protein kinase [Medicago truncatula]	0
F3EU6693CT304	CT	TTCTGGTACATCATTATGGATTGGATTAGTCTTTCTGGTGGGTATCCTTAATTCTCTCA[T/C]CTCTTGAACCTATTTGGTCCAGATCCAAAAATGAAATGACCCCTCCCGCGAATTCT	0.935	1	0	0.5909	0.4136	TTCATTGTAAAATCCCTCTATGATATAATGCATTTTTATTACAATTTTTTTGGCTGATGATAGATAAAGGGATTAAATGGTATAATTCTTTTGTTTTGTTGGTAGAGTGGAGGATTAGAAACATGACTATTGCTTTCCAATTGGCTGTTTTTGCATTAATTGCTACTTCATTAATCTTACTGATTAGTGTACCCGTTGTATTTGCTTCKCCKGRCGGTTGGTCGAGTAACAAAAATGTTGTATTTTCTGGTACATCATTATGGATTGGATTAGTCTTTCTGGTGGGTATCCTTAATTCTCTCATCTCTTGAACCTATTTGGTCCAGATCCAAAAATGAAATGACCCCTCCCGCGAATTCTTTCGGGTTGTGAGACACATTCAAATTCAATATAAGTCCT…	YP_001109497	hypothetical protein Poptr_cp018 [Populus trichocarpa]	1e-34
F3EU6733AT361	AT	CAGTTGTTAATAATGGGACCCCGATCCGCAATCATAGACACTACAACTTCGGAAAAGGG[A/T]TCATTCAGTTTCCACAAGATTCCAACGATGAAAACGTGAGAGAAGAATACCATTTG	0.927	1	0.106	0.7251	0.7251	GGTCCGGATTCCCGGGTCGACCCACGCGTCCGGATGGGAATGGCATCTACTTTTGATACAAAACATACTGYAGACAAGCATTTATTGGTGGAAATTATGGTTTGCTTGATGCGACTTCTTTCATTCCAAATCCTGACTACTACAGTGCTCTACTTTGGCACCGCCTCATTGGGGAGGAAGGTTCTAGGAGCAAGCTTATCTAGATCGGACAAGATCCGTGCTTATGCTCATTGTGCAAAAGCCTCTAAAGGGGTCATGTTGCTGTTCATAAATCTGGATGGCAACTCCACTGCTGAGGTCACAGTTGTTAATAATGGGACCCCGATCCGCAATCATAGACACTACAACTTCGGAAAAGGGATCATTCAGTTTCCACAAGATTCCAACGATGAAAACGTG…	NP_851092	AtGUS3 (Arabidopsis thaliana glucuronidase 3); beta-glucuronidase	5e-26
F3EU6740CT1246	CT	GGCATGCACTATTTTGTTGCTATCTTGTGAAACCTCATGTTAGTGGCTACTGGCTACAG[T/C]TTACGTGCCCTTTCATTGCTGCTCTTTTGAGTTTCTTATGGAACATAGCAGTAGGG	0.968	1	0.128	0.7729	0.7729	CTTGGCGTTGTTCTGTACGAATACTKGGGAGAAGTAATACCCTGAAGTTTTGGGTTCCATATTGGGTGCTTTGAAAGCTATTGTCAATGTGATTGGGATGACAAAAATGACGCCTCCCATAAAAGATCTGCTTCCCAGGCTGACGCCCATTCTGAAGAACAGACATGAGAAGGTCCAGGAGAACTGTATTGACCTTGTTGGTCGTATTGCTGATCGTGGGGCTGAATTTGTTCCGGCAAGGGAGTGGATGAGGATATGCTTTGAGCTTCTTGATATGCTCAAAGCCCACAAGAAGGGTATTCGGCGAGCTACGGTGAACACTTTTGGTTATATTGCTAAAGCTATTGGACCTCAAGATGTCCTTGCAACCCTTTTGAACAATCTCAAAGTTCAGGAGCG…	XP_002525826	Splicing factor 3B subunit, putative [Ricinus communis]	5e-176
F3EU6917AG368	AG	TAGCTGGGTTGATGGGCAGACTCATTACCCTCTGAAATTTGAGGACATTGGTTTACATC[A/G]CTCTGTTCAAATGTAACTTGCCTGTGACATTTGCCTTCCCTTATATGGCACGGTAC	0.927	1	0.064	0.7323	0.6934	GGTTGAATATGGGATCATTGATGGAGTAATTGATAGAGATAGTGTTATTCCTTTGATGCCTGTGCCTGAAAGGGTGAAGTCCACATTGAATTATGAGGAGATCAGTAAGGACCCTAGGAAATTTTTGACACCAGATATTCCTGATGATGAGATATACTACGAGTGGTTTGCAAATGCAGGTTATATCACATCTTGGATTTTAGGAAGATAACATTCTCCTTCTGTGGTCATTGAGGCTCATGCCATGTTGAATCTAAAGGGGACTTTTGTAAGTTGAGCTTGAACACTTTAGGGTGTAGCATGGCATATAGCTGGGTTGATGGGCAGACTCATTACCCTCTGAAATTTGAGGACATTGGTTTACATCRCTCTGTTCAAATGTAACTTGCCTGTGACATT…	XP_002519881	ATP-dependent Clp protease proteolytic subunit, putative [Ricinus communis]	2e-17
F3EU6928AC431	AC	GCGGTGGTTAAAAATGGAGTGATCGTTGAGAAAGGAAAGCACGACTCCCTGATTAATAT[A/C]AAAGACGGTTTCTACGCATCCTTGGTTGCTCTTAACATGAGCGCAGCATCATTGTA	0.942	1	0	0.8682	0.6077	ACCAGTTCTGTTCAATGACACRATCCGTGCCAATATAGCCTATGGAAAGGATGGAGAGGCAACGGAAGCAGAGACATTGACTGCATCAGAGTTGGCAAATGCTCATAAGTTTATCAGTAGTTTGCAACAGGGTTATGACACATTAGTAGGTGAGCGTGGAATCCAGTTATCTGGTGGGCAGAAGYACGCGGGTGGCCATTGCACGTGCTATGGTGAAGGATCCGAAGATACTCTTACTCGACGAGGCTACTAGTGCATTGGATGCTGAATCTGAAAGAGTGGTTCAAGATGCATTAGACAAAGTCATGGTCAATAGAACTACAGTTGTAGTGGCGCATAGATTATCAACCATTAAAAATGCAGACGTGATTGCGGTGGTTAAAAATGGAGTGATCGTTG…	XP_002301547	multidrug/pheromone exporter, MDR family, ABC transporter family [Populus trichocarpa]	3e-61
F3EU7166AG611	AG	TGAATTCGCTCTTTTCCTATGGCTGCTGAACAAGACGATCGGAATTTCGTAATCTCGCC[A/G]GAAAACAAAGGAGTTGGAGAATGTTACAGTCGCACTCAATCCACGTTCTGTATTTC	0.962	1	0.213	0.7368	0.7368	GATTCCCGGGTCGACCACGCGTCCGCCCAMKCRTCMRGCCACCGCTTCCGATCATTCCTTCTCTTGTGTCTCATATTGGTCACGGCGAGCCAGTTCATTTTCGTGCTCTTGCTCACCCGTTCCGGCGCTAATGCCAATATCTTCAAAGCCGGGGAGCTTTCACTATGTTCCGTCAGCCTGCTCACGGGCCTCTTCATATGCCTGCGAAGCGCGACGAAGGTCTCGCACAAAGCCCAGTCCATCACCGGACTTGCAGCGAAGTGGCACATCTGTGCTACGATTAAYTCATTTGACGATAACGATGGTGAGACGCCCAGAAYTGAGGTCGCTTCCACCCATGTTTTCCCCGCAGATGCAGAGTGGGAGTCCGAAGAAGAAGAAGGAGACGGTGACGATGAT…	XP_002885364	extracellular ligand-gated ion channel [Arabidopsis lyrata subsp. lyrata]	4e-48
F3EU7192AG668	AG	TACTACTTTGTGATGGGGGTGTCTATCCTGCTGGCGGTGACGGTGCTCGTTTATATTCA[A/G]GACAACATCGGATGGGGCTGGGGTCTCGGGATCCCGACCATCATGATGTTCCTCTC	0.899	1	0.447	0.4848	0.4761	TCTGTGAAATTATCTCTGGGAGGTAAAAACGGAGGAGAGACATTGAAACACAAAGTAAAAATAAAAGAAAGAGATAGAGAGATGGAGGAAGGAARCCATGGAAGGGGATGGAAAAAGGGAGGGATCGTCACTATGCCCTTCATTTTCTCAAATGAGGTGTGCGATAAATTGGCAGTGGTCGGTTTCAACGCCGAACATGATAAGCTACTTGACGGGCCAACTCCACATGCCGTTGACGAAAAGCAGCCAACACCCTCACCAACTTCGGTGGCACCGCCAAGCCTCACGCCGCTGATCGGCGCTTTCGTCGCTGACGCCWATGCCRRGCGSYYKKGGASSATCAYSATCKYSTCCWTTWTYDATGTASWKGGAATGACCCTTTTGACCCTATCCGCCGTA…	XP_002517267	nitrate transporter, putative [Ricinus communis]	8e-82
F3EU7360AG286	AG	GGTACAGTTGGTGTGCGAATCGGAACTGCCCATGTTCTTTTCTCCTCTAATTCAAGAAG[A/G]GTTTTGATCTTCTGGAGCTGTCGGAGGCAATTGTGAGCCGCGGTTTTTTCAAGAGG	0.982	1	0.255	0.6478	0.6478	AGSRRCMGRGYGCCTTGCGGAAAGTCGAGGAAGCTCGAGCAWCAGCTAACAGGTCCATGGAACTCGCAATCGCGAAACGCCAGAGGGCTCAGTCCCTCATGGGAAACGCCGACTTGGCCGCCTATAGAGCCACCGTGGCTCTCAGGATTGCCGAAGCAGCTCAAGTCATGGAGTCCCCCGATGCAGCAGCCGCCCATTTTCTCGACTAACAGTGACAGGAGAAGCGGGTACAGTTGGTGTGCGAATCGGAACTGCCCATGTTCTTTTCTCCTCTAATTCAAGAAGAGTTTTGATCTTCTGGAGCTGTCGGAGGCAATTGTGAGCCGCGGTTTTTTCAAGAGGCTTTCGGGGGAATTGTAATTTTTGTACAGAATTGGTTGAATGTACATGCTGTATCAC…	CBI40243	unnamed protein product [Vitis vinifera]	5e-11
F3EU7474CT677	CT	TGTTTGGCCGTGCTTGGCCTCTTAGAGCTCCTGTGAGGGATGGACGTGTTCCAACATGG[T/C]CGGAGCTTCTTAATAGCGAGTCTGTTCCATGCACTGATGATGAAGTTGCGACCACG	0.971	1	0	0.8354	0.7937	CTGATTTTSAGCTGGTCMWAGGTCTCCAACATTATTTACTTGGATTCTCCTGCCGGTGTTGGARTTTTCTTATTCCAAAAATTCGAGCGACTACMAAACTGGTGACATAAAGACCGCTCTTGATTCTCATACATTTCTCCTCGAGTGGTTTGAGCTCTACCCGGAGTTCCTTCCCAACCCATTCTTCATAGCTGGAGAGTCGTATGCAGGGATCTATGTGCCAACTCTTGCGWTTGAAGTAGCGAACGGTATTGATACTGGAGTGAAGCCCGTTCTCAATCTCAAGGGTTATATTGTTGGTAATGGAGACACTGATGAGGAATTTGACGGCAACGCTCTCRTYCCATTTGCGCATGGGATGGGYCTGATYTCAGATGACTTGTTTGAGGAGGTTAACAG…	XP_002527263	serine carboxypeptidase, putative [Ricinus communis]	2e-104
F3EU7793GT564	GT	ATTCAAAGAGACCCAAAAGTGTGGGACGATCCCACAAATTTTAAACCGGAGAGGTACGA[T/G]GGATTGGAAGGTGATCATGCCTACCGACTATTGCCGTTTGGCATGGGGAGGAGAAG	0.937	0.777	0.205	0.3176	0.3119	GTGGACTTCAAGGGTAGAGAGCGGAGGATGGTGGACGTGGCCAACAGGTCCGATGTGATCTTGCAGGGGATGATAGACGAGCACAGGTCGAGAAGGAAGAGAAGCGATGCCGACGGCAGCCGAGAGGAGGAGAGCAAGACAATGATCGAGACGATGCTCTCGGAGGGCTACTCGGACGACATCATCAAAGGCCAKATCAATTYAATAATAGGTGCGGGTACAGACACATCTGCGGTGACAATAGAATGGGCCATGTCCCTCTTGCTCAACCACMTGGAYGTCATGAAAAAAGCTCRAGTAGAACTAGAYGACATTGTTGGCCGAGACCGTCTAGTTGATGAAGCCGACACCCACAAGCTGCCTTGCCTTCATAATATCATCAATGAGGCGCTTCGATTG…	XP_002510140	cytochrome P450, putative [Ricinus communis]	5e-62
F3EU7903CT415	CT	TGCTTATGTCATCATGTCCAACCGGTTGTCAGCCGACTCGCAAGAGCTCCTTCAGTTCG[T/C]GAGAGGCTTGAGCCGAGTCGTCATCGACCTGCATTACTACAACCTCTTTGATCCGA	0.842	0.862	0.432	0.3043	0.2987	CGTATGATCCGGCGCCGCCAGCGCCTTTTGTGGGAGGCTCGCTGAATGCACTGGACAACGCATTTACATGGGCAGCGAAGCATGGTATGAAGGTAATAGTTGATCTCCACGCTGCTCCGGGATCTCAAAACGGCCAATTTCATAGCGCATCGAGAGATGGATTTCTGGAATGGGGTGACTCTTACATTGAGGAGACCGTGAAAGTTATAGACTTCCTAGCAGCAAGATATGGCAACCACCCGGCATTGGTTGCGATCGAGCTGATGAACGAGCCTCAAGCTCCAGGTGTCACGTACGAGGATCTTACTAAATACTACCAGTTAGGTTACGAGGCCGTGAGGAGTCACACTCCGAATGCTTATGTCATCATGTCCAACCGGTTGTCAGCCGACTCGCAAG…	XP_002533211	Glucan 1,3-beta-glucosidase 2 precursor, putative [Ricinus communis]	3e-56
F3EU7970CT55	CT	GTCATTACGGGGGGGGTCTGACATGTCGACTGCTTGGTATTTCATTGGTTTTC[T/C]GGACAATCTTCCTCCTCCTTGTTCTTATTCTTCTTCTTCAGTTTTGGGGGGAGGGCAAAG	0.939	1	0.027	0.8998	0.8548	GGTCATTACGGGGGGGGTCTGACATGTCGACTGCTTGGTATTTCATTGGTTTTCCGGACAATCTTCCTCCTCCTTGTTCTTATTCTTCTTCTTCAGTTTTGGGGGGAGGGCAAAGGCAATTTGAATTTCTTTTTTGGCTCTCAAATTGTTCTGGGCATTGGAAGATTTAACTGGGTATGTATGGAATGATTCTATGGACTTCTTCTTTTATGAAGGRAAGATGGAAGAGGTCACATGAGGCTGAGTGTTCATGTCCTTAGTTTGCTGGGCGCTGTTAAGGGGTGAACAAATGTTGTCAACTTGACATTGTTGGTTGGACTAGTTTGTGTCTACATGACTGCTAAATACGAGAAAACTGGAGATTACATTGAATCAATGAATTCTGTTTTTGATCTGGAC…	XP_002524383	mutt/nudix hydrolase, putative [Ricinus communis]	5.7
F3EU840CT688	CT	AGCCAGAATGCCGGAGTACAGAAACTTCCGGCAACCATCTTTGGATCCGGCATAAACAG[T/C]GAGCTTCTTGAGAAGGCATTCGGGTTGAGCCCCAAACAGATAGGGCATATGAGAAG	0.897	1	0.122	0.6963	0.6963	ACTTAGTTGACCCGGCCCATCCACAAACTGGCCCTGAGGAGGATAGGCTCGATGAAAAAGGTTAGTGCTCTCATAGTCTTGTTAGAGTGCATCCAGGTACAAAATGCCTCCAAAAATGGCCATATGCTTACTTGTTTTTCTTCTCGTTGGCCTTCCTACTTTTGCCGCAGACCCTGACCCCGTTCAAGACTACTGCGTACCAAACCCTAAAGTCGGTAACGGCCGGACCACCAGATCCTCAGTGCTCCCGTGCAAGAACTCCTCCGAAGTCACCACCGATGACTTCGTCTTCTCGGGCATGAAGAATTTCACAGCCAACTTCTCTGAAACCGGACTGGCCGCCCTTTCTGTGAACCCCACGCTGTTTCCGGGGCTTAACACGCTAGGCATGTCATTCAT…	ADL62860	oxalate oxidase 2 precursor [Prunus armeniaca]	4e-91
F3EU858CT1079	CT	CCACACGAGGGACACATTCTAGTAGAGGAGGTGGAAGAGGACTCAAAGAAGCCTTTTCC[T/C]GAACACAAGCCGCCGAAGAAAGGCGAGGAGCCGAAGAAGGGCAAAGGTGAGAAGCC	0.927	1	0.473	0.4535	0.4535	CGGTCCGGATTCCCGGCCGKGGACACCACTCGGCTCTCTCTCACATCCTCTTCTCTGAAACTAGTGACACGATGTCTTCCAGGTACTTGCTAGTTTTGCTCCTGGGAGCGGTGCTTTTCGCCGCTGCCGTCCTCTCCGACGGCCACCACCCTTTCAAAAAAGAGCATAAACCACACCACAAACACCACCACAAGCACCCCCCTGGTGGTCGCCGTCTCTTGGAGACCGTCGAAGCCGAGGACTCGCACAAGCCATTCCCTAAACACAAGCCCCCACACCACGGCCACCCTCACGAGCACATTCTTGTCGAGGAGGTTGAAAAGGAAGACTCCCACAAAAAGCCATTCCCCGGCAAGAAACCACCCCACCACCCCGGCCACTTGCTTGCCGAGGAAGTGG…	no hit
F3EU8604CT189	CT	GATAAGTCCCCGGAATGTCCTCTTTCTTATATGATCAGACTCAGAGTAACATCCCTTTT[T/C]GTGGGTGTTGTTCAAGTTTCAATTTTTTTCTCGCTTTTTTTGGATGTATTGCAAAG	0.931	1	0.309	0.8301	0.8301	CTTAAAGCTTAAGTGGGGTTGCCTCTGTGTAGAGGTTGAACTTAGTTACAGTGATGATGATGGTAAATATTTTSTAAGCGTTCAGCAGCGGGTGACCAGAAGAGGAGATTTACCAGAGGGATGTCTGCAGATAAGTCCCCGGAATGTCCTCTTTCTTATATGATCAGACTCAGAGTAACATCCCTTTTYGTGGGTGTTGTTCAAGTTTCAATTTTTTTCTCGCTTTTTTTGGATGTATTGCAAAGTAGGAGGTTTTGAGGGACCAGCTTGTAGCTTTTGGATGTAGCTAGGACTTTRGAGCTCAGCTGGTTTCTTCTTATTCTCYTACTTCTTGATGTGTATAAGATAAGAAAGTCATGTGATTGTTACCATATTAAGTAAAGATATATAAGTATAGTG…	no hit
F3EU8621GT658	GT	ATCTCCACGGTTCAGGTAGCATGTTTATGGACTGTCGAGAAGCCTGTAGGAGATTGAGA[T/G]AAATTGGCCAAAAAGATTTGAGTAGTTGATGTCTGTTTTATTAGGTTAATGTTAAT	0.889	1	0.053	0.6187	0.6187	CCCACGCGTCCGCAGTAAACTAGAAGAAGAAGAAGAAGAAGAAGAAGACGACCTCGACGTCCAAAGGCGTAACCTTTGGAGGCTTTTCGCACTCGAGCAGGACCGCAAGCGAGAACCCACGATGAGAATCKCTCTSTCTCTCGTGCTTTTCCTCCTCTTCTCGCTCCTCGTCGATTCCTCGGACCTCCCGGACGTCCCGGCCCGGCCCGTCTCCAGGGCCCACGCGGAGCTGACCGCCTACGGCTTCCCGATCGGCCTCCTGCCCGCCGACGTCCGGGGCTACTCCATCAACGCCACCTCCGGCGACTTCGCCGTCGACCTCCACGGCCCTTGCCGCCTCACGCTGCCCCCCGACAACKWCCKGGCCGCCTACTCGGAGAAGATAACTGGGAAGATCGT…	XP_002331738	predicted protein [Populus trichocarpa]	3e-43
F3EU868CT747	CT	TTAGAGGAGAAGCTGAAAGCTTCTGGCATCCCTTACGAGGTACACATTTATCCAGGCAA[T/C]GGGCATGCTTTTATGAACAGGTCTCCCGATGGCATCAAGCGGAGGAAGAATATGGG	0.935	1	0.08	0.7965	0.7965	CGTCCGCTGGCAGCTGCGCTGTCGTCGTCATCCTCCAGAATCTTCTCGAGAACCATCGCGAAGTCCTCCGCCGCTTCCTCCTCCTCCTCCTTCTTCTCCCCGCGCGCCGCTCCCCGCCTCGCGATCCGCTCGATGGCCGACTCCTCCTCCGCCGCCGCCGCCGCCGGTTCGGCTCCTTTCACCAAAGTCCGCATCCAGAGAGAAGACACCGCCTTTGATGCATATGTGGTTGGAAAAGACGATGCCCCCGGGATCGTGGTGTTGCAGGAGTGGTGGGGTGTGGATTTTGAGATCAAGAACCATGCTCTGAAAATTTCTCAAATGGATCCTGGGTTTAAGGCTCTCATCCCAGATCTTTATCGAGGAAAGGTTGGTCTTGATGTTGCAGAAGCACAGCAT…	NP_180811	dienelactone hydrolase family protein [Arabidopsis thaliana]	8e-107
F3EU8721AC836	AC	TTGTGCTTTGAACAGCTGTATAGTCTACAATACACATACAGCAAAATCCAATTAGCTGT[A/C]ATTTCTAATTCATGTGAATATTCAGTAGATATTTATATGATCATGTCTTCTGAGTA	0.86	1	0.17	0.4415	0.4321	GSYCATTACGGCCGGGGGRCTCCACTGGACTCCCCCGCGCGCAAAGAGACGTGAACCAGCGAGACCCGTCGTCGCCCCGACCCGATCGCTCCGATGGAAATCCTGACGGGATCGAAGGTCGTCTCCTCCCCCTCCWCKCCYCTCTCCATTTTCTCTCCCAAGAGGTGGGGGAGCTCCTTCTCCAGGCCCCCTCTCTCTCCCGCCGCCCGCCGCCGCCTCCTCCTCCTCCTCCTCCTCCTCMYWWAACGAGAAGAACGAGGCGGATGTTCAATCGGACTCGAGGGATTTGAGCATAGCTCCGGTCAGGAAGGATCGCAGCCTCTCGATTTCGCCTCTCTCCAAGGAAACGGCTAATGGGGTTGGTGCTGAATGCAGCGGTGGGGAGAGGATGGACGACTG…	NP_198080	zinc finger (DNL type) family protein [Arabidopsis thaliana]	5e-34
F3EU8855CG237	CG	TTGATCCGAGGTTGGAATGGATTATGGAACACACATGAATGATTTTTAAGTCCTTGTAC[C/G]AAAAGAGCCAAAATTTTGGTTGAGCATGATCTTGAACTGATGGGCAGTGAGATGAG	0.942	1	0.436	0.729	0.7288	CAAATCCCTCTGTTTCTATTTAATCTTTCATTAGATAGTCCGCCGTTCCATCTAGCGATTTTGCGATGCTCGCTGCAGGATACGGCTTGGCTTGAGGCGGTATGAGATTTSATTTCAGTTTGTGACTTTGATGTAAAAATAGAGTGGCTTGTGTCAATTTCTTTGATTTTGCTGAGTTTGATCCGAGGTTGGAATGGATTATGGAACACACATGAATGATTTTTAAGTCCTTGTACSAAAAGAGCCAAAATTTTGGTTGAGCATGATCTTGAACTGATGGGCAGTGAGATGAGATAGATGGTKATAAGGTCTTGCACTCATTTGCAGCATGAGATTCTGGCAAGCTCTCTTTCTACACAACGTTCCCTTCTTTTGCATCTTCACAAGAGGATTAGCATC…	no hit
F3EU8902AG421	AG	GTGGACCTCCCCGCTTCTGATCAGCCTGCAGTGTAAGTCTTGTACTCGACGGCCAGTGG[A/G]CAGACATGTACTACTAGATGTTTGATGTCTAAATTCTTGTTGCTGTGGAACTCTGA	0.894	0.979	0	0.8341	0.5839	GATCCCATTTGCAGAGAGAGCTCCAATTCCACCACCTCTGGTTCGGTTTCGTCTGGCTCGGACCACGATATCACAAGACTCGCGGAGATGGCGGGCTGGGGACCGCCGCCGGGAGGGCCTCCCGGGCCGCCGGGGCCGTGCGGTTGCTTGTTCTTTTGCTGCGACGGAATCAGCCGGGGGATATCTTCATGTTTTTATGTCCTCTGCTGCTGCTGTATCTTCGAGAGCTGCTGCGGGCCGGTGTTTGGTGGCCGACCAGGGCCTCCAGGCCCTTTTGGTGGTCCACCGGGTCCCCCTGGTCCATTTGGAGGGCCCCACGGCGGGCCTCCYGGGCCATTCGGTGGTCCACCAGGCCCTCCCGGTGGACCTCCCCGCTTCTGATCAGCCTGCAGTGTAAGT…	XP_002328384	predicted protein [Populus trichocarpa]	7e-06
F3EU9220CT544	CT	GTAAAGTGGGGACATGTTGGTCTTGCGGATGTCGTCAAGAAGCTTTTACTCGAGGAACA[T/C]GGATCATAATTCTGTGCCGGTCCATCGACAACATGCGGTCCTTTGACAATGGAATG	0.98	1	0.298	0.7947	0.7946	AGCTGTGCCAACGGCATAAGCAACGAGACAGAATGCTGCAGTGCGATGGAAAGCTACGTCTCCCACTTGCAAAAGCAGAGCTTTGTTACCAACCTGCAAGCAGTGGATTGTGCTACGTCAATGGGAGTGAAGATTACGGAAACTGAATATCTCTAGGAATGTTTATAGCCTGTGTCACATTACTCTCAAGGACTTCTCCGTTCAAGTGGAAAGTGAAGTGTCCGGATGCCTCCTACCGAGTTTGCCTTCAGATGCCACATTCGACAAGTTTTCTGGGATCAGCTTCTTGTGTGATACTGAATCGACAACATTCCTGCTCCGTGGACCATTGACTGACCAGTTTCAAACTTCATTGTGCAATAAAAAATGTCAAAATTCCCGCACTTCCAGCAGCGACGT…	XP_002518489	conserved hypothetical protein [Ricinus communis]	4e-34
F3EU9227AG365	AG	GTCACATGCGTGAGAAATTTTGGTGGGAGATTACATCAGGTGCAAGAGTGTAGATTGCT[A/G]TTGTCGCTTCAAAAATATGACCTACTTGTAACATAGCTTTTCAGTGATTATATAAT	0.885	1	0	0.762	0.7239	TTGTGTGCACCGATGCTGCTGCACGAGGCCTTGATGTTCCAAATGTATCGCATGTTATTCAGGCAGATTTTGCTACTTCTGCAGTGGATTTTTTGCATAGGGTCGGGCGTACTGCTCGAGCTGGTCATTTTGGAGTGATCACAAGTCTCTATACTCGATCAAATCGGGATCTTGTTGATGCAGTTCGTCAAGCAGGGAAGCTGGGTCAGCCACTGGAAATGGCTTTCAGCAGGAAAAGGAAGCTTTAGAAATAAGCTCAAGAAGAAGCGAGGTCTATCAAAGTCAGGAGCATCCGGGGCTGAAATGTCACATGCGTGAGAAATTTTGGTGGGAGATTACATCAGGTGCAAGAGTGTAGATTGCTATTGTCGCTTCAAAAATATGACCTACTTGTAACAT…	NP_176207	DEAD/DEAH box helicase, putative (RH22) [Arabidopsis thaliana]	2e-30
F3EU922CT485	CT	GCATACTTATGAATAATATCACTATATACTGGATGGCTGTTATCTTTGTTGTTTAAATG[T/C]ACTTGGGTAAATTGCTTGGTCCTGTTAATATTTGGTGTGCAGCCTTCTTTACTTTT	0.983	1	0.479	0.5917	0.5917	GGTCCGGATTCCCGGGTCGACCCACGCGTCYKCSCKSKYCKCCYWCATCATCAGCGGAGAAGCCACTTCCCTCGCCATGGCTCCAAAAGGGATTGCCAGTCCAGTGCCGATCTCGTGGTACCCGACGCTGTCTGTGTTGATGCTCGCCATCGGACTCGTCATCACGGCTTCTTTCTTCATCTATGAAGCAACCTCTTCTAGGCGAAATCGTAGCCTAGCTAAGGAGCTTTTTACAGGAGCCGTGGCATCCATCTTCCTGGGTTTTGGGTCATTGTTCTTACTCCTCTCTTGTGGCATTTACGTCTAATACTACGCTCTGTAGCTTTTGCACAACTTGCCTTCTGTGCTAGATAGGCGATTTTCTCGAAGCGGACATAGCATGATCTCATGGTTTGAAAT…	CBI27908	unnamed protein product [Vitis vinifera]	8e-19
F3EU943CT775	CT	AGGCCTTCCCAGCGGCACTGTCATTACAAGGGTGCAACCTAGTAGACAAAATTGCCTTG[T/C]CGAAGAAAGCCGCGTTATCTGGAGTGAAGACCGGGTTGTCCAAGACATGTGCCTTA	0.992	1	0.447	0.7298	0.7297	CTCAAAAGACAAACCAAAAAASKYCATCTWCGGYCKSSSGCTCGAAGCAATCCGGCCGCCCCTTCGACCGTCATCTTCTCCAGGATTCTCCTTCTCGAAAGATACAGAATAACGAGAAATCAATCAAGACCCGTTTCTGAATTTTCCCGCCTCCGGAAAAGGACACATCGACAAAATCCCACGAAAGTCAACCGAGGTGGTGTCCCGCCAAGGTCGGGATCCCTTTCGGGCCGGTGATATCCGAATTGAATAATGATAAACGTTACTACAATCGCACGGCGTTGTTGGGAGGGGAGAGTGACTAGACGGGTCCACGCGTATAAATAGGGGAGACCGGGGAGAGAGGGRGGGAGATGTCGTCGCCGACGAGAACGCCACCGTCGCTAGGGGGCCGATCTC…	XP_002282569	PREDICTED: hypothetical protein [Vitis vinifera]	2e-79
F3EU9757CT556	CT	CTGCCAAAGCATTAAAGTCAGTCACATGGACGATGGGGAGTCCAAGGCCACTCAAAAAT[T/C]TGTCAAGTCTCCCTTCTTTACATGCCATGAGGACATCGGGATCTCCAACTTACTGC	0.983	0.979	0.054	0.7145	0.6788	CCCACGCGTCCGGAACTTCTCTGTAAGCATCTTTTGGCGCAGAGAGAGAGAGAGAGAGAGAGAGAGAGAGATGGAGGAAGAAGACGTGCGAAGAGAAGCGGCGATAGCTTCARSCCCCTCTCTGCAACCCAATTTCAAGTCCCCCGGGGTCACCAAGGACCAGCTCTCGAAATTCCAAGAGCTGCATAAGAAGCGCATGCAAATAAAGAAAAAGTCAGAGCAAAAGAGATGCAAAGATGAGACCAGGAAATTCATAAAAAAGCCAAATAGCAAAAATAGGATTGACAAAGAAACATCAGTTGAAGATTCCAGTTTGTCAAACTCCGGTCTCGATAGCAAAGAAAATTCCTCAGGAGAGCAGCAGGATAGGCAACAGCAGATTACATCGATGAAACGCCA…	CBI33635	unnamed protein product [Vitis vinifera]	8e-22
F3EU9807AG208	AG	GGTTCCTAAGAGATGTATTCTATGGGTTCCTCTTGGGTAGAGTGGTGAAAGGTATTACA[A/G]AATATGATTGTGGGAAGCTTCATGGTGTCTCCCCTTTGCCTTAATGTGAATCTGAA	0.947	1	0.356	0.4579	0.4577	ATTGTCGAGCACRACAAACTGGTGACCGRAGACATCGGATTTGCTATAGAGAGGTAYGCAAAGGRGAGGAGATTGAGGGTGGCGACACTGATAACAGCATCGTACTTGTCGGGATGGGTGCAACAAGATGGGTCTAATCGATTCATGAGGTTCCTAAGAGATGTATTCTATGGGTTCCTCTTGGGTAGAGTGGTGAAAGGTATTACARAATATGATTGTGGGAAGCTTCATGGTGTCTCCCCTTTGCCTTAATGTGAATCTGAAAGCTCCATCTAGTTATGGAGTTGCAATCGGATTTTGGTCTTCTATTTTATTTAATAATCGATGATGAAATTTATTGCAATGMRCWTAACACAAAAGTTTATCG	XP_002530074	monoxygenase, putative [Ricinus communis]	1e-14
F3EU9857AG609	AG	CATCTGTGGACCAGATAATGAGGCATGGTGGGATGGGGCCGCAATACGCAGCAAGATCT[A/G]CACCTTCTAATGAAAGAACTAAGAAGGTGGTTAGGATCAATATAGACTAGATTATG	0.916	0.979	0.087	0.6249	0.6249	ACAAATTAGTAAATGAAGGGTATCGAAGGCATGATGCATCAATCAGAGCGCCGTCTGTGGAGCACCCAGATGATGATGTTCATGAGAACAGGAGCAATGTTATTTACAGGAGTGACAGGAGCAGGGTTGGAGAGAAGCAAAATCAGGGTCGGAGTTTCAGTGCTCAGAGTTGCAAAGTCACCTATGGTGGTGTGGATGGAGCATACTACACATCCACAAGAACTCGAAGAGCTGACAGTGAGGGGGTTGTGCTTGAGGAAAGCAAAGAAGCRGATGCAACGACTGGTCAAGCAACACACAGGATTTCGCGTGGTATTCATGATAAGGGTCATTCKGTGACAAGGAAGCTTGGCTCAGATGGCAAGGTGGACGCAGTGCAAACCTTGCACAATCTGGAGA…	XP_002320721	predicted protein [Populus trichocarpa]	6e-60
F3EU987CT1012	CT	ATTTTTGTGATCATCATTTCCGTCGTATCAATCTTAGAATTAGGAATTTCCCTGTATGA[T/C]AGAATGATCTACTTATTTTGGGAAATCCCTGCGCAAGTTCCATTGCTTTATGCTTT	0.826	1	0.128	0.8245	0.8245	CGGTCCGGATTCCCGGGTCGMCCACGCGTCCGCACSGCKTMCGCGGAAGGAAGCGGGAGTCCTCTTTTRCGGACGCAGTCCTGSTGCTGCTSGAATAAGAAGAGCAGGGMAGAGGGSCCCATCGTCCGCTCCCTCCGCCGCGGATTCAGATTTTACACATTCATYSRTTCGCATCGATCCATCGATCGCTCGATTTCCGACCCACCATCGCTCGCCATGAAGACCCTCTTCAACCGAAAACCCAACCCCAAAGAGGCTCTTCGAGAGAGCAAGAGAGAGATGAATCAGGCCACCAGAGGCATAGAGAAGGAGATTGGAGGACTTCAGCTAGAAGAGAAAAAACTAGTTGCTGAGATAAAGAGAACTGCTAAAACGGGAAATGAGGCAGCTACCAAAATT…	XP_002529842	Charged multivesicular body protein 2a, putative [Ricinus communis]	4e-78
F4EU3412AG208	AG	TCAAAGGCTCCTGGATTTCTAAAAGCAAAATATCTGAGTGTTTCCATGGATTCGGAATG[A/G]TGTCATGCAAAGAACAACATGGGCACCGAATGTTTTAATATGAGGAATCTTTATTA	0.907	0.979	0.06	0.4565	0.4557	AAAACTATAAGGAAAAAGTATGCTTCTATCATCTTGAACTATAGACAGATTACAGTTTAGGGGCGAGACAAATAAAAAACACATAGGATCAATTTGTCATCTTCYGCAAGTYYTTTTTGTTCTCCAGTCGTATCAGTCAATAAACAGATCAAAGGCTCCTGGATTTCTAAAAGCAAAATATCTGAGTGTTTCCATGGATTCGGAATGATGTCATGCAAAGAACAACATGGGCACCGAATGTTTTAATATGAGGAATCTTTATTAGTACACGTTTTATGACATAAATCTTTCCCCAATTTACGCTGGTAAGGCAACGACTTTTAGAGGCTGAGCTCTCTGCATGCTGATCCCGAACTTGTCTTCCATGTTCATATTTTCTGGTGTGACACCATCTTCGAG…	XP_002299579	cytochrome P450 [Populus trichocarpa]	2e-79
F4EU3421GT835	GT	CTTTATAGACATAACAGGTTCACTGGAGTACTCTACAAGGATGATCCGACAATCATGGC[T/G]TGGGAGCTCATGAATGAGCCTAGATGCACATCAGATACTTCAGGAAGAACCATTCA	0.828	1	0	0.8245	0.5771	CAATTAAAAGACAAATCTCGCTCATCCCCAGATTCAGTTCAKGCCGATGCAAATTATGCAATAAAGAGACGGCTCCTTTAAAGCCTCCCTCCTTAACCATTCTCAACTGCATCCCCTGCTTTCTCAGATACCCTCCACCACTCTTTKTCTCYCTCCCCTTGCCTGCTTCABCACTCTCCATCACTTATAGTTGCATGAGCCTCAGGGAGGGAAAGAAGGCCTAAAAGRAAATAAGAAAAGAATGAAGCATTTTGCTCTGCCTCTGCTCATCGCCATTGTCATCCCACCAGGCTTGTTTCCATGCCCGCCTGGTGGAAGCAGGCGATGGGTTCGTGAGGGCCAGAGGGATACACTTCATGCTGAACGGGAGCCCTTACTATGCCAACGGCTTCAATGCTT…	ABV32548	endo-1,4-beta-mannosidase protein 2 [Prunus persica]	2e-103
F4EU3434CT1026	CT	AGTCGAGAGGCACTTTGTTGAGACAAAGAGCTTGTTAAACTTTGAATTTTCCTCTTTTC[T/C]ATTATTCTCATCTTGATCTGTCGCAGCTGCAACATTTTCTGTGACCGAACATGCCT	0.908	0.989	0.258	0.5987	0.5987	AGATTTCCAATGAGGCAGCGGTTGCTAACAAGAAGTTGGATTCGAAACCGAATTCGAAGCCGGAATCGGAATTCACCATGCAGAATTTGGTCGATATGTTCACGAAGCTGAACCCTCTGGCTAAGGAGTTTGTCCCTTCCTATTACTCCCAAGCTCTCGATCACCATCATCAGCATCAGCGCCTTCTTCATTTCCAGCAGAACGGCAGCTTCCTGATCAGCGATTTCCCAGCTGCCGAAAAGAATTTCCCCGATAACAACTTCGCGAATAATAGGAGGAGAAGAAATAGCTTCAACCAAGGCAGAAGAAGGTTCAGTGGACGGTCTTTTAGAGCTCAAAGGGAAGATAGCGTCAGACGGACAGTATATGTTTCTGACATTGACCAGCATGTCACTGAAG…	XP_002529948	RNA-binding protein, putative [Ricinus communis]	1e-95
F4EU3435AC516	AC	AGTAGATGAGTGGGTGAATGATCTATGCACTGAGCCCTCCATTGCAGTTGATGATGCTG[A/C]GAACAGTGATGAGGCTGTCATTTACCCACCTTCGCCTGAGACCATCAGATCTCCAA	0.935	1	0.186	0.8009	0.8009	ACATATAGAACAAGTTTTCGGTCCGGGATTCCCGGGATTATTAATCCAGGGAGCCCAGCRTCAGTGATGACACGTTTCAGTGCTGATAAAGTAATGTTAAAAAAGCATTCGTCTAGCCAGGTTCTTCCTTCGAGAAGTAGGAGATTGTGGTGGAAGTTGTTCCTCTGGAGCCACAGAAACATGCAAAAGCCTCGGAATACAAAATACAAAGCCAATTCCTGCTTTGGCTGCTATCAACCAGCAAGGAGGTTACTCTTCTGACACTATTGAGCCTAATMGGGCATTYAMGTTTGGCAAGATGGAATCACCTGGATCATTCACAGGTGAATCCATAAATCAAGTTGAATATGATGATAAGAATGAGAAAAAGGCYTGGGATGGTTTCAGAGGCTCTTCTGG…	ACG29286	protein binding protein [Zea mays]	5e-82
F4EU3441AG590	AG	GAGCATCTAAAGAAGATATTGAGCAACTGCCCAAGTTCAAATTCCGGAAAATTGGTGAC[A/G]GCGAGAAACATATCTCTGATGTGGAGGGACCTCTTGGAGGCATGATGACCGAATGT	0.979	1	0.42	0.7555	0.7555	CGGTCCGGATTCCCGGGTCGACCCACGCGTCCGCCGGGGCGAGAACCCCTCGATGCCGCTGAGGGTTTGGATCGTGGGGTACGGGTTGCAGTGTGTTCTGCACGTGGCTTGCGTGGTGGACGAGTACAGGAGGAGGCAGCGGCGGTGGCGGTTGCGCCAGCARTCSCCGCGATCCGATAGCTYCCTCGAGGAGGAGAATTCCGGGGGATCTCGAGGGGATTCKYCGAGGGAGTACGTGTCGTTGGCTCAGTTTAGCGAGGAGGGAAGAAGTAGTGTAGCGAAGCATTTGGAATCAGCGAACACTATGTTTTCCTTCATTTGGTGGATCATTGGTTTCTACTGGGTTTCAGCGGGTGGCCAAACTTTAGCACATGATGCTCCTCAGCTATATTGGCTTTG…	XP_002509740	cleavage and polyadenylation specificity factor, putative [Ricinus communis]	2e-102
F4EU3450AG902	AG	GGGGTTGAAATTGGGAATAAGGATATAAAACTTGAATACCTGGAAGAGGCATTTACAAC[A/G]TCTAACTGGATAGTTAGAATTTACAAGGTCAAACCACCAAATAACAGGTGGTGAGA	0.803	1	0.447	0.7602	0.76	CGTAGCATGTTATTTTGCTGGTGTTATSSYWCGTTTGATTCTCGTCGCTACACCTGCTGTGTGCCTCATAAGTGCAATTGCGGTGTCGGCCACCATAAAGAATTTGACATTGTTGTTAAGAGCAAAGACAAAGGCTCCCCAAAGTGCTTCTGGCAAAGGTGGAAGTAGCGGCAAGGCTGCTTCTAAGGGCTCACTTGATCAATCCCAGCCTTTCCAGAAAAATGGTGCTATTGCGCTGCTTTTTGGCGCTTTCTATTTACTGAGCAAGTACGTTACCCACTGTACTTGGGTTACATCCGAGGCATACTCATCCCCTTCAATCGTGTTGGCCGCAAGGGGGTGCACATGGCAACCGCGTCATCTTTGATGACTATCGTGAGGCATACTTTTGGCTTCGTC…	NP_174675	STT3B (staurosporin and temperature sensitive 3-like b); oligosaccharyl transferase [Arabidopsis thaliana]	4e-149
F4EU3452AG809	AG	GGCCTTCCCCAAGAGCATATCGGGCATCCGAGTATTCATACATATACAAGCCTTTTCTG[A/G]ATGTCACGGGCCCCAAACTCTGCACATCATTTTGATACTTGAGCTCTGGTGGAAGA	0.944	1	0.277	0.7859	0.7859	TAGTCCAGAGAGTTTTCTTCTTGGTGATGGTTCATCTCTGTCCAGTGGCACGGACAGTAGGACTTCGAGTCGCATCTCTGGGGTGACTCTTCAGGAGGTCCCGCCAACTTCTAGCCAGGTTCCTGAGATTCCACCAGCTTTGGGGGCCTCAGCAAATGATCCCTCATCTGCCGTATCTGAACTAAAGGCTCCGTCACAGGGTACTGCTAAGGTCACTACTAACCAGTTTCCAGATATGGGTWWGCTCKCAGGAGCACAGGAGTCTGAAGCAGTCTCCRTTAATCAGGCAGATACYGTTATGACTGGGATCTCTCAAACACAAGACATGGTGCTGGAGGATATTGCTAATATATCCAGAGATGACTACATGGGAGCAGATCTGCATAATGGTGATTACAT…	XP_002527650	Heat shock factor protein HSF8, putative [Ricinus communis]	2e-32
F4EU3455CT641	CT	TTTGCTCTTTCTACAGCGTTTCTTTCAGTCGTCCAATAGGGTACTTCGGAGAAGCCTTG[T/C]TGGGTTTAGTCCATGGAGTGGCTTTCTGTGCCCTGCTAAAGAAGTACATGGACTGG	0.848	0.989	0.167	0.837	0.837	CGGCSGGGAAGATGATGCATAATGGAAGGAGCTGAAATGGACGGAGAGCGTTGCTTCCGGAGGCAAGAACTGGAGTTCTTGGACACGCTTAAAGCAGCTCTCCAACTCTACCTCCAYAACTTTCAACTTCATCATCTTCACTCTCCTCACTTCCGTCCCACTAATTACTTTGTTGGTGTACAGTGAAATAATCGTCCACAGGACCTTGTACGAAGTTTCAGAGTTCCTCTGCGGAACTCCCGATTACTCGTATTTCTTCGATGGGCCTCGATCAGATAGTTACGCCACGAGATTGACCCGAGAGACTCTTCCCAAGATTATCCGAGTATTCCTGCTTTACTTGGTGCCTTACCATCTCCTAGACCTCTTCAGCTTAGTCTTGACGGTCGATGCAGCGTC…	CAN74577	hypothetical protein [Vitis vinifera]	2e-31
F4EU3463CT1940	CT	CGGGAAATTGAGAAGCGGCTGACAAACACAGTCGGGTGGAGTGCCACGTCAGGCCAAGT[T/C]GACAACTGGGTCTATGAAGAGGCTAACTCTACTTTCATTCAGGATGAGGAGATGCT	0.94	1	0.394	0.7332	0.7332	TGGGCCCCATGGTTCGCTCTATTTCATGCCAGTGAAGCAGGTGGGAATGAGCGATGTCTGTTTTCCGGATAGTCTTATTGGAAACATACCGAATGTCTATTACTACGCAGCTAACAACCCCTCCGAGGCTACTATTGCCAAACGTCGGAGCTATGCTAATACCATAAGCTACTTGACCCCTCCAGCAGAGAATGCAGGGCTTTACAAGGGGCTTAAGCAACTGAGCGAGCTCATCTCTTCATACCTATCCCTCAAAGACTCAGGCCGTGGACCACAGATTGTCAGCTCCATTATAAGCACAGCTAAGCAATGCAATCTCGACAAAAATGTGGATCTCCCGGATGAGGGAGCTGATATCCTAGCGTAAGATCGTGATCTGGTTGTTGGTAAGGTTTACTC…	XP_002532078	Magnesium-chelatase subunit H, putative [Ricinus communis]	7e-174
F4EU3470CG605	CG	CTAGTCAGGCAATCTGAGCTTGTTAAGGTCAATAGAACCCGTGCTTATTATAAGTCAGA[C/G]GACTATGAAATTTCAGAAGCAAGGTTGGAAGCGCTGACTGTCCCAGAAGGGTCAAG	0.882	0.957	0.1	0.3438	0.3345	CCTCACAGTCACAGCCGGAGCCGCGCGCACTTCTCTTCTCTTCTCTTCTCTTCTCCTCCCTCCGTCGCCGGCCGTCGAATTCCGGAGACGACACGGGAATGGAGTGACTCGCTGTTCGGCGACTTCAGTCGGAGACGCGTGGAGATGGCCATCGGAGCTCTGATTTCCAACCGCCACTTCGGCGCCTTCGCCGGCTCAGGCAAGTTATGTMAAGCGGAGAGAGGAACGTTCGCCCAGCGGAGGATGTCATGTGGCTACATCCGTGGCTCTGTTTCCTGGGAGCATTTTGCGTCCAAATTTGTGCAGACACAGGACCTCCTTATATACATCCAATTACTCGAGTTTTGCACTCTGTGTTTCTGTTCCCTTGGATGGAGGGATCTCCAGAAGTGCRGGTAA…	AAF02804	AF195115_24 weak similarity to phthalate permease family [Arabidopsis thaliana]	3e-126
F4EU3476GT103	GT	TGTCACAGTTGTCCTGAGCTTTCTCGCCATTTAGTCTACTTTGCATTGTGTTACCTGTT[T/G]ATTGTTGGTGTTTGAAGTCCGGCATGTTTTTGACAACCCTTTTCGGGGGAGTCGCT	0.986	1	0.314	0.7361	0.7361	CAATGATGTCGGGATTGGCAATTGGTGTTTGAGCTCAGCTTCATGTCACAGTTGTCCTGAGCTTTCTCGCCATTTAGTCTACTTTGCATTGTGTTACCTGTTTATTGTTGGTGTTTGAAGTCCGGCATGTTTTTGACAACCCTTTTCGGGGGAGTCGCTACTTGACGGACAGGTCTCTGTTTTCCTCAAAGGTCGGGTTAGTACTGGAATCATGGTCAGTATGGCAGTTTGAAGAGTGAGGTCCTGTGTCCTTAGGGCTTTGGCTGTGGCGTCTGACTGTTTAGTCTGCCACGACACTTCTTTTTGAAGRGTGTTTTTTCATCTTTTGCCAAAGCCTAGTTTTCCAGGGTCAACTCTTTTGTGAGCCGCGTTACCGTGTCTAAATTGTACCACCCGACC…	no hit
F4EU3480AT424	AT	CAAGTCGTGATCGCAAAGGGATGGAGCCGGGCGGCGGGATCGGGAGGAATTCCATATTC[A/T]GATGATGTGCTTGAGAGACGGCCACCGATTTTGCAGTCTGAAAATCTCCCGGTGTA	0.892	0.989	0.231	0.3954	0.3929	GCGCCATTACGGCCGRKKASACMGRSCTAGGGAGACGATGCTGTTCTCAGATTCGCCGGCCCTCTTCCTCTTCCAAACGCTCATCTCCCTCGTCCTGTTCGTCATCTTCTTCAAAATCGCCGCCATCTTCGTCTTTCTCGTCTTCCTCTTCGCCCTGTGTTCGGACCTCGTCTATGTTATTACGGATCTTCTTGTCTATCACCCCTGAAAGGCTGTGAAAGCAGCGGGTGAAACCATGAGAACTCCTAGCTCTTTCGATTTCCCTTTCAGACTTGCGGAAGTCATCTACGAGGTTTGGGAAGAAAGGGGAAGTCGTTGATTGATCGAGGCCTGATTGATGGCCGAAACACGTCCTTCATCTTCACAAGTCGTGATCGCAAAGGGATGGAGCCGGGCGGC…	no hit
F4EU3494CT1925	CT	GATAGCAATGGCCTGCGTCGTGAGGATGCCGGATCAGAGACCTAAGATGGCTGACGTGG[T/C]GAAAATGATAGAGAATGTCCGGTGTCTTGAAACCAATAACCGGCCTTCCTCCGAAA	0.976	0.957	0.344	0.3166	0.3099	CGTCCGAAATGCTCGTCGCATCCCATTTAGGGTTGTTCTTCTTTTCGGCCTGCTGAAACCCGTCGGTGTTGGGCATTGCAGGAACGGCTTGGTGGGCATTTGCAGAAACAAAGCAGCTCCTCGTTTGGCGAAAGGGAGATGATGGGTGGGGCTCTCTGCATCTTGTCTTCGGTCCTGCTTCTGGTGGTGGGCGCGGGCGTGTTGCGGGCGAATGCCGACTTGGCCGGCGACAAGCAAGCCCTRCTCGATTTCGCCGACAATTTSGCGCACTCTCGGTACCTGAACTGGACCGAGAGTTCCCCCGTTTGCAGCAACTGGGTCGGAGTGACCTGCGACAAAGATGGGTCCAGGGTGATAGCCTTGAGGTTACCCGGCGTCGGATTTCACGGCCCGATTCCG…	XP_002271560	PREDICTED: hypothetical protein [Vitis vinifera]	0
F4EU3497AT1092	AT	TACGTTTCTTCCTGTCCATGGCTTTACCTTAGTGCACTGTTTCTTGTCATGTATCGACA[A/T]GTTATGAGATGGATTGGCTATTTCTTTCGATATATCGACCCCAACTAAAACCCCTC	0.937	1	0.186	0.7714	0.7714	ACAAAGAGCCKGGCKMGCAACAACTCTGGAACGACCCAGATGCTACTTTGTCCTTGTTTCTCTCTCTCACTCTTCCATCTGTGCAAGCTTCTTTTTCCCATTGAGAGGTGGGTCTTGCGAGTGTTCTAACTGAGAGCTCGAGTTCCTTGCTGAAGAGGGTYTGRRGAGGAGKWKGAGGAGGAGGATGAGTGCTTCCAGGTTCATCAAGTGCGTCACCGTCGGAGATGGGGCTGTGGGCAAGACTTGCATGCTCATCTGCTACACCAGCAACAAGTTCCCAACAGATTATATACCGACCGTGTTTGACAATTTCAGTGCCAATGTGGCTGTGGATGGGAGCATTGTTAACCTGGGACTTTGGGACACTGCAGGTCAGGAAGATTACAGCAGATTGAGGCC…	ABH04325	ROP-like protein [Medicago truncatula]	4e-106
F4EU3497CT916	CT	TTAGCAAATGCTTGGCGAATCACTTGCCGGGGAAACGGGCAGAAAGAAGAAGATTGCCT[T/C]GACCGACTGTGTTTAGTTGTGTAGGCTGTAGCTGCTGCAATATTAGAAGGGGTTAG	0.994	0.989	0.36	0.7917	0.7917	ACAAAGAGCCKGGCKMGCAACAACTCTGGAACGACCCAGATGCTACTTTGTCCTTGTTTCTCTCTCTCACTCTTCCATCTGTGCAAGCTTCTTTTTCCCATTGAGAGGTGGGTCTTGCGAGTGTTCTAACTGAGAGCTCGAGTTCCTTGCTGAAGAGGGTYTGRRGAGGAGKWKGAGGAGGAGGATGAGTGCTTCCAGGTTCATCAAGTGCGTCACCGTCGGAGATGGGGCTGTGGGCAAGACTTGCATGCTCATCTGCTACACCAGCAACAAGTTCCCAACAGATTATATACCGACCGTGTTTGACAATTTCAGTGCCAATGTGGCTGTGGATGGGAGCATTGTTAACCTGGGACTTTGGGACACTGCAGGTCAGGAAGATTACAGCAGATTGAGGCC…	ABH04325	ROP-like protein [Medicago truncatula]	4e-106
F4EU3498CT380	CT	CTCATCTCTCGAGCTGGTACCATTTTGGTGGCATCAGAAGAACCGTCCCATTCCTTCCT[T/C]GTCCAAGCATAGCTAATAAAAGGACGATTCTGATTGAAGCAGCAAAACGGCATGGT	0.986	0.968	0.396	0.7907	0.7903	CGGAGTACAAGCGGTCAAAGCGAGCCAAGGGCTCTAGATCGTCTCTTGTGGATGAAAGCCTCAAAGAAAAWTCTGTTGTTCAAGTTTGAAGACGGTTTAAAGATTACGAAGCTGGCCATGCAATGTATCAAACGTAACCCCAATCGCCGCCCATCCAATGAAGCAAGTTGTTAGCTGTTTGCTGAAGCTGCATATTGTTCAGCATGATAAAGAGGCTGTGGGTTTTGATCACGAACTGTTTATGGAAGTTGCTCTGCCCAATCCACTGAAGGATAAGTTTCAAGTATTTTAAGAARTGGATTATACAAAGATCTCTTATTCTCATCTCTCGAGCTGGTACCATTTTGGTGGCATCAGAAGAACCGTCCCATTCCTTCCTTGTCCAAGCATAGCTAATAA…	ACJ37410	protein kinase [Glycine max]	1e-17
F4EU3516AG1124	AG	ACGGATGACACGCTGGAAGTTGCACCAGTTAATGCGACAGACATGAGTCCCACTCAGAA[A/G]TGAGCGAGATGATCCCTCCGAGTTAATTCGATTCTTCATGATCTTGGGAGTTGCCG	0.89	1	0.277	0.6285	0.6258	GTGGGCCTATGACAGTTTCGGTCCGGATTCCGGGATCCGGAGGTACGGATGCAGCATTGTTTGTTCGGGATAACATCCTAAGATTTATAGTTGAGGATTTGCATTTTCCAGCTAGTGTGGAGAATGCCATTAAAAGTGCCTTTCTGAAAGCGGATTATGAGTTTGCTGATGCCAGTTCATTGGATATCTCTTCTGGAACCACAGCTCTCACTGCTCTGATTTTTGGACGGTAACTTGTTGACAGACTTGTATGGTTTTCTTTGTACATTACCTGTAGAAGTTGATTGTGATCAGACACCTCATTTTGAAAGTATTGATTTAGAGCTCGCTTTGACTATATATCTCTCTCTTGTGTGAACAACTGGGTTTACAGATGCAGCATTTTAAGACTCATCTTTT…	XP_002510702	protein phosphatase 2c, putative [Ricinus communis]	5e-92
F4EU3524AT532	AT	ACTTTGAAGGAAGCAATCGAGATAAACAACTCTGTACCCCAAGGATTAAGCAGTTCCAT[A/T]TTTTCCCGCAGACCTGATGTCATCTTCAAATGGATTGGACCCCAAGGAAGTGACTG	0.872	1	0.128	0.8963	0.8963	CGGCCGGGCTAGATCAACTTGCTGATGTATATAAGCAAGTTAAAATAGGGGATCCTTTAGAGAAAGGTACCTTGCTTGGACCGTTACACACTGCTGCCTCAAGGGAGAATTTTGAGAAGGGAATAGAGATCATTAAGTCTCGGGTACATATTATCCTTTGACCCCCTTACCCACTTTCAGCAACTATCTCAATATCTGCTTGGATATCTTCCTCTACAACTATTTTCACAACACCTGCAGTTTAAACCTTTGTCCAATTGCTACTTAGAAGCAATGGCGTAGCTCTTTATTTGCTGCCTGATGCTGAAGCTCTACGTGGTTGGCTATTTGCAGGGAGGGAAGATCCTTACAGGTGGCTCAGTTATAGAGTCTGAAGGCAACTTTGTGCRGYCCACRATW…	NP_001149126	aldehyde dehydrogenase family 7 member A1 [Zea mays]	4e-53
F4EU3556AG706	AG	AAAAGAACATGTTCTGGCTTAGACAAAACCGATAAACCAAGTAATAGGATCCTTAATGG[A/G]AGGAAACCCGAAACTGAGAATATCAGCACGTATACTCTTTTCTGCAGACCCTTATT	0.83	0.989	0	0.8135	0.5694	ACCTTTAACAACTTTCATTAATGTCCTATGGAATTCAGCCAAAGAAATGCTCCATTATAAGTTCAGAGAATGCAGATAAAATTTGGTTACAAAATGGTACAAAAAGGAAAATGAAGATATACTTCCATGAGACAAAACCATCATATCTAAAACAGAAAACAAACGGAGAACAAATAAAAACCTTATTAAAAGCTAAACCCTTTACAATCAGTTGTCATCACCACAAAATTGATTTTCACGAGTGCTTGAAGGTCCCTGAGCCTGTGGAGATGCACGCATTGGCCAGCCAAGTAGTGGAGGTGAAGCAGGGGGGGTTGCATCTCGACTAGGAGAGAAGAGACTTAGCTCTACGAAAGTTGCCGTTGATGGGCCATCCTTTCCATAAGTCCGAAARGAAAT…	XP_002528841	conserved hypothetical protein [Ricinus communis]	1e-139
F4EU3559AG315	AG	TAACCGGCCAAATATGGTTGATGCATTCCACAGCTTTCCAGGATTAAGCAAACCTCATT[A/G]CACTGTCAAGTATGCCATTAAGAAGTTGTTGGGTCTGAGGGAGCGAAAAGCAGGGG	0.955	1	0.388	0.7613	0.7613	GCTTTACAGCAATCATGAGATTGAAAAGATATTATCTGAACAAATAAGTAAGAAAMRGYYKRGGTGCAAGAGTTATTATCGACACCTCCYTTCTCAGGATTGGAGTTTGGTTTCTGATGGTTGGGGTGGTTGGGATCTTGCAAATAGTTTGTCAAAGTTAAATTCCTCCAGCAATCCAACTTTTTCTGTGTGTCTGCTTGGGGGACTGTCATTTAAGTTGCTTACTGGAGCATTGAAGTTCGGCTTTCTGGTTTTTAACCGGCCAAATATGGTTGATGCATTCCACAGCTTTCCAGGATTAAGCAAACCTCATTGCACTGTCAAGTATGCCATTAAGAAGTTGTTGGGTCTGAGGGAGCGAAAAGCAGGGGAACTAATGGATGCTGTTGCTACCCATAT…	XP_002525867	Methionine S-methyltransferase, putative [Ricinus communis]	6e-71
F4EU3559AG560	AG	CTTCTGTTTACCTTGACAAGACTCTCTCCATCAAGCCTACTCCTAAGGATGGCGTCTGC[A/G]CAGAAGAGGGATCTACATATGACATTAAGATAGACAACTCTAACATTAGGGAAGCG	0.98	1	0.277	0.4756	0.4622	GCTTTACAGCAATCATGAGATTGAAAAGATATTATCTGAACAAATAAGTAAGAAAMRGYYKRGGTGCAAGAGTTATTATCGACACCTCCYTTCTCAGGATTGGAGTTTGGTTTCTGATGGTTGGGGTGGTTGGGATCTTGCAAATAGTTTGTCAAAGTTAAATTCCTCCAGCAATCCAACTTTTTCTGTGTGTCTGCTTGGGGGACTGTCATTTAAGTTGCTTACTGGAGCATTGAAGTTCGGCTTTCTGGTTTTTAACCGGCCAAATATGGTTGATGCATTCCACAGCTTTCCAGGATTAAGCAAACCTCATTGCACTGTCAAGTATGCCATTAAGAAGTTGTTGGGTCTGAGGGAGCGAAAAGCAGGGGAACTAATGGATGCTGTTGCTACCCATAT…	XP_002525867	Methionine S-methyltransferase, putative [Ricinus communis]	6e-71
F4EU3564AG765	AG	TTTATTCTATCCATGCCATCTGATGTATATTCTCATACGGAATTCAACCTTGGTCTAGT[A/G]TTGTGAAATGTGTAGCAATACCCATTTTTCATAGCCATTCTATGTGCTCGTCACTG	0.883	1	0.378	0.8434	0.8434	AAAGTGATGATGGCTCTTGGAATACGGCCTATGGTAAATTTTTCCTTGAGTGGTACTCGGGGATGCTGCTTTTGCATGGAGAGAGGATATGCAGGGAGGCTGAGACCATCTTCCGTGGCATTGAAGTGAATACATCAGCAAAAGTGGCCGGAATCCACTGGCACTATGGCACAAAGTCTCATCCATCTGAATTAACTGCAGGCTATTACAATACTTCAACGAGAGATGGCTACCTACCAATCACTCGCATGTTTGGTAGGTATGGATTTACTTTATGCTCTACGTGCTTTGAGATGCAGGACGTGGAAGAGAAGCAGATGAACCCGGTCCAGTAGCCCAGAAGGCTTTCTCAGACGGCTCCTTTTGGCTGCTAGGGTCTGTGAGGTAGCTCTTGAAGGT…	XP_002263816	PREDICTED: hypothetical protein [Vitis vinifera]	5e-87
F4EU3607AG725	AG	GCATCAATCTGAGGGCGGGAAAATGCTGTGGCAATGATGAAAAAGCGGGTCCAATACAC[A/G]AGAGGCTTCACGAAGAGGACTTTTATGTCTGCTGCTTTCACCTCACTCGCAACCTT	0.835	1	0.346	0.7153	0.7153	AGTCGAAAAGGGGCAAGATAAGATTGACATATCGAAAGGCAACTGTGAAGTACAAATTACCACCTACAAGGTAACCACAACTACGTCATATAAGCATATCCAAGCCCGACAGTTACGGGAAGACCATCACTTACAAACCTTGCTGACCCTCAAAGTAGTAAAAAACAGYACAGCATTGATTGCAAAATTTGCACATCCAAAATGAAACCTAGACCAGTTCCTCCACAATCCCCATTGGCTTAATCATGTTCCGAATGCTTGTGGACCATCTGAGCCGGAAGGTTATGCCTTAGAACCCTGATAGACTTTCAGCCCTCAAGCATGTCAAAGGGTTGACTTCACAGAACAATAAGAAGCAAAGTTAATGCCGGCCCAAGTGAAGTTGACCAATGCACTGCA…	XP_002267512	PREDICTED: similar to putative iojap protein [Vitis vinifera]	3e-71
F4EU3610AG332	AG	TGGTGCCTTACAAGGTCACTGAGTTCCTTGATGACCTGACTAAACAGGTGCAGAACAAC[A/G]TAATCCCGATGAGTCGGATCGACGATGCCGTGAAGAGGATCTTGAGAGTTAAATTT	0.953	1	0.489	0.7619	0.7619	ATTACAATGGGCTGCTCAGCATTCACATGCCGGCGTACTTGGATGCCATTAGGAAGGGCGTCGCCACGGTCATGGTGTCGTATTCGAGCTGGAACGGCAAGAAGATGCACGCGAACGGTGATCTTGTTACTGGGTTCCTGAAAAACAAGCTAAAATTCAAGGGTTTCGGTTCATATCGGATTGGGAGGGCATTGACAGGATAACGTCTCCTCCTCATGCGAACTACTCTTACTCTGTTCAAGCCGGAGTCGGTGCAGGAATCGACATGGTCATGGTGCCTTACAAGGTCACTGAGTTCCTTGATGACCTGACTAAACAGGTGCAGAACAACGTAATCCCGATGAGTCGGATCGACGATGCCGTGAAGAGGATCTTGAGAGTTAAATTTGTCATGGGACT…	XP_002523935	hydrolase, hydrolyzing O-glycosyl compounds, putative [Ricinus communis]	5e-147
F4EU3618AC842	AC	CGAACCTCTCATCGGGGACTTCGGCTCTGCGAAATTCATGAATCACGAAGGTTGGAAAC[A/C]TCAGCTCCAGAAGTCGAAAAGCGCCATGGCACCACACCAAACGGCTGAAACTGAAG	0.864	1	0.426	0.7877	0.7875	CGGCCGGGGAGTCAAGGTCAAATCTTCTCTCTTTCRGCCRKSGGAAGTCTGACATAGAGAGCATCAACAAAAATGGTTTTCAATCTGTCCAGCGATGATCTCTCCGAGGATGACACCGTTTCCACTCAGCTTTCGCGGCCTGCCTCGCCGTCGCCCGCCCGTTGCGTGCCCCTCGGCAGGAGCTTCACCCGAGCCATCACAGCCCCAGGCAGAGTCGGTGAAGGCTCTTCTCCTGGGTTCACTGTCCCGGCCATCGGGGGTTCTTTGCGGAGGCGAGGGAGGAATCTGCAGACGACTTTCATCACCGATCATTTCCGTCTCTGGTAAAGCTTCGAAAATTCACTCACCATGAGCTGAAAGTCGCGACAGACAATTACAGCGAAGTGAATGTTCTGGGAC…	XP_002270847	PREDICTED: similar to somatic embryogenesis receptor kinase [Vitis vinifera]	2e-49
F4EU3618AG1050	AG	CCTCCGGAGTATGTGACGCGAGGGGAACTCTCAGCAAAGAATGATGTCTTCGCATTCGG[A/G]ATGGTGCTCCTCGAGCTAGTCTCTGGTTTCAAGCCTTTTGATCTTTTGTTGGATCG	0.819	1	0.282	0.8666	0.8666	CGGCCGGGGAGTCAAGGTCAAATCTTCTCTCTTTCRGCCRKSGGAAGTCTGACATAGAGAGCATCAACAAAAATGGTTTTCAATCTGTCCAGCGATGATCTCTCCGAGGATGACACCGTTTCCACTCAGCTTTCGCGGCCTGCCTCGCCGTCGCCCGCCCGTTGCGTGCCCCTCGGCAGGAGCTTCACCCGAGCCATCACAGCCCCAGGCAGAGTCGGTGAAGGCTCTTCTCCTGGGTTCACTGTCCCGGCCATCGGGGGTTCTTTGCGGAGGCGAGGGAGGAATCTGCAGACGACTTTCATCACCGATCATTTCCGTCTCTGGTAAAGCTTCGAAAATTCACTCACCATGAGCTGAAAGTCGCGACAGACAATTACAGCGAAGTGAATGTTCTGGGAC…	XP_002270847	PREDICTED: similar to somatic embryogenesis receptor kinase [Vitis vinifera]	2e-49
F4EU3644CT545	CT	ACAGATGATTCAAGGCTCTCCTACAGTAAACAAGATTGCTTTCTGAAGGCAGTTTTAAG[T/C]AGCGTCAGCCAAGCGACTTATTAGCAGTGACAGTTGTCCATGTATTCTGCTTCTGT	0.952	1	0.053	0.9264	0.9264	CGGCCGGGACTCAGACGCAGGGTGAGAAACATTTTTATTTATACTGATGGACCATTGGCAGGTTGGGGAAACCAGCTCAAGTTCAACTCTGCCGGTGGTTGAGTCTGATGAACTGCCATTATCAAGYGAAGTTTCTGAAGAACTGCAAGAAGAAGAAAGAAGGAGAAAGCCACACTACTCTCCACTTGCCAAGTGATAATTTTATTTGACTGTGCCAGAAGACTTTGAGAGTTTTAGAGCTAATAGAGAAGCAAAATTGGAGGAGTGGCTGGGAGAGACTGGTCACCATAATAATTGCAATGGAGCGACTAATGGGGAACCAGCTTAGCTTGATTTGCGGCTGTTTAAAATAACCACCCTTGTACATTTTATTACTTGGGATGTAAATATCTGTCCAGA…	no hit
F4EU3652AG696	AG	TGTTGGAGAGGACTTATGATGCCAAAACAGGAAAGGGGATGCCAGAGCTTTAAGACGAC[A/G]GTTTCTTGTTCAGGTCTACGGTTGGCAATGGACTGAGATGTGTTTGGAGGGATTGC	0.942	0.947	0.354	0.8539	0.8539	GGCCATTACGGGGGGAAAACTAAAACCCTACGTGCTACCTGGTTTTACGACTGCCCCTGCCTCTTCTTCGCTCAACCGCACCGTCTTCTGCTTTGCTCAGTCGTCCTCACTTCCCTTACCGATCGCTCGCCTTCAATCTTCGCATCTCTCCGCAGGGATACTTGCWTCTTGGCAACTTAACTGTCTCGTGAACTTTCTTTCGTCCCTTAATGGTTTGGAAATCAGCTCAGAAGCTCATCCACAACTGGAAGATCCTTAGAGGAGATAATGTAATGATTATTAGGGGGAAGGATAAGGGTGAGAAGGGCGTCGTTAAGCGTGTCGTCCGGTCTCAAAATCGTGTGATTGTCGAGGGAAAGAACTTGGTCAAAAAACATATTAAGCAAGGCCAAGGTCATG…	ACF72672	ribosomal protein L24 [Cucumis melo var. cantalupensis]	1e-63
F4EU3652GT525	GT	CAGGGAGTCCATGTAAGGTTGGAATTAAATATCTTGAAGATGGCACAAAAGTGAGAGTA[T/G]CAAGAGGTCAAGGTGCATCTGGTAACATAATTCCTCGTCCAGAGATTTTGAAGATA	0.817	0.957	0.433	0.6715	0.638	GGCCATTACGGGGGGAAAACTAAAACCCTACGTGCTACCTGGTTTTACGACTGCCCCTGCCTCTTCTTCGCTCAACCGCACCGTCTTCTGCTTTGCTCAGTCGTCCTCACTTCCCTTACCGATCGCTCGCCTTCAATCTTCGCATCTCTCCGCAGGGATACTTGCWTCTTGGCAACTTAACTGTCTCGTGAACTTTCTTTCGTCCCTTAATGGTTTGGAAATCAGCTCAGAAGCTCATCCACAACTGGAAGATCCTTAGAGGAGATAATGTAATGATTATTAGGGGGAAGGATAAGGGTGAGAAGGGCGTCGTTAAGCGTGTCGTCCGGTCTCAAAATCGTGTGATTGTCGAGGGAAAGAACTTGGTCAAAAAACATATTAAGCAAGGCCAAGGTCATG…	ACF72672	ribosomal protein L24 [Cucumis melo var. cantalupensis]	1e-63
F4EU3660CT1784	CT	TTGCTGTTCAAGGATGGGAGGTTTAGGTGGAATAGACTTGAAAACTTACTTGAACAAGG[T/C]AGAAAAGATAGAGACTTTTCGGCAAAAGATGCTTTGCAACCAGTTTTGAAGCTGTT	0.882	1	0	0.8221	0.5755	GGTCCGGATTCCCGGGTCGACCCACGCGTCCGAAGCAGAAATCTCATGGTCCAATCCTGAAATCCCGTCGTGTCGCTTCCTTCGCCATTGGACCGAACCGCCCATGTCTGCCGGTGCTTTCACCGTGTCCTCGCCGTCGTGGCGTCCGATTCCGGTCCCGAGGTCCGTCCATGGAGGCAGAGCGGCGGCGAGAGTGGCGGCTCCCAGGGCGGCCCTGGTCGAGGCGAGGCCTCGGGGTCCGCCGGAGGCCAGGGACGGCGGCGGAGGAGGAGGAGGAGAGGAGGCAGGGGCGGCGCGGTCGTGCCGGTGCTGAGCGTTGACCGAGCTGAGGACATCCAAGCCGAGGCTYGAGMCWTRGMCMGYKYCGCCGRWRYCACCGTKKACTCTTCCGAGCTCCTC…	XP_002523874	Ubiquinone biosynthesis protein coq-8, putative [Ricinus communis]	1e-141
F4EU3669AG1004	AG	GCGCTGAGATCGTGGAGTCTGCCGATGCGTACTTGTTCGCAGGGCCCATCTTCAATGAC[A/G]TTAGCTCCGTTGGTTACTCCCTCCTTATCAAGAAGGAGAAGGCGATCATAGTGCAG	0.838	0.894	0.345	0.3033	0.3021	TGCATAACGGGACGCCCGCGTTGGCTCGCTGGAGACGAGCACGCTCCCGTCCAAGGTGGCCCGGCCCCAAAATGGCGTCGCCTCCATCGTCCAGCCCTCCTACTCCATCGCGGCCCTTGGCCCCTCAGAGGCCACCCTCGGCTGCCATCTGGCTCGCCGGCTCGTTGAGATTGGCGTGGGTGACGTGTTCTCTGTCCCGGGGGACTTCAACCTATCGCTTCTCGATCACCTTGTCACCGAGCCGGGCCTCAACCTCATCGGCTGCTGCAATGAGCTGAACGCCGGGTACGCTGCTGACGGCTATGCCCGGTCCCGAGGTGTGGGCGCCTGTGTGGTGACGTTCACCGTGGGCGGGCTCAGCGTCATAAATGCGATAGCAGGCGCATACAGCGAGAACCT…	AAP96920	pyruvate decarboxylase [Dianthus caryophyllus]	0
F4EU3669CT588	CT	GGCGGTGGTGAATAACCTTGAAGATGCACAAGAGCAAATCGACACTGCAATCTTTACGG[T/C]ACTGAGAGAGAGCAAGCCTGTGTACATCAGCATCAGCTGTAACTTAACTTCGATCC	0.877	1	0	0.871	0.6097	TGCATAACGGGACGCCCGCGTTGGCTCGCTGGAGACGAGCACGCTCCCGTCCAAGGTGGCCCGGCCCCAAAATGGCGTCGCCTCCATCGTCCAGCCCTCCTACTCCATCGCGGCCCTTGGCCCCTCAGAGGCCACCCTCGGCTGCCATCTGGCTCGCCGGCTCGTTGAGATTGGCGTGGGTGACGTGTTCTCTGTCCCGGGGGACTTCAACCTATCGCTTCTCGATCACCTTGTCACCGAGCCGGGCCTCAACCTCATCGGCTGCTGCAATGAGCTGAACGCCGGGTACGCTGCTGACGGCTATGCCCGGTCCCGAGGTGTGGGCGCCTGTGTGGTGACGTTCACCGTGGGCGGGCTCAGCGTCATAAATGCGATAGCAGGCGCATACAGCGAGAACCT…	AAP96920	pyruvate decarboxylase [Dianthus caryophyllus]	0
F4EU3685CT349	CT	TGTCTCTCAAGAATCCAGAGGAAGTGGGTCATTCTCTTCTTTAGCTGTTCTCCTCTGTT[T/C]TTTCCTTCCCGTACACTGGGTTTTGGGGTTTGTTCCTTCTTCCCCAAAAGTCTCTG	0.995	1	0.351	0.7796	0.7796	CATAGCCAAAAAAGCAGCAGTTCTTCCTGGTCAAAAAGAGACCTTTTTCTTCTTCTTTTTTATATTTTTGTTCTGTTGAATTCAAAGGCTTGACTCTCAAGAATCCAGAGGAAGTGGGTCATTCTCTTCTTTGGCTGTTCTCCTCTGTTCTTTCCTTCCTTTCCGAGATTCTCATTTTGTCTCGCGTTGCCATTGAGAGTTTCAGAGCCAAAGAAAAAAACAATTCTTCCTGGTTCAAAAAGAGACCTTTTTTTACTTTATTTATTTGGTTCTTTTGAATTCGAAAGCTTGTCTCTCAAGAATCCAGAGGAAGTGGGTCATTCTCTTCTTTAGCTGTTCTCCTCTGTTCTTTCCTTCCCGTACACTGGGTTTTGGGGTTTGTTCCTTCTTCCCCAAAAG…	XP_002514739	Thioredoxin II, putative [Ricinus communis]	4e-78
F4EU3687CT1333	CT	TGACGGTGAAGCTTTTCAGTGTGGGATGATAAATGAATCCACGAATGGCAGCTTTTGTG[T/C]AGGATATGGAATATGATGTCGTTGGCCCTTTATGAACTGGGGGAAAGAAGAAGAAT	0.976	1	0	0.8071	0.565	GGTCCGGATTCCCGGGTCGACCCACGCGTCCGGAACTCTTTGACAAAGCGTCGGAGCAGCTGATAGGGCAGATACAGATATAAGCATGCTCATGTGGATTTCTCTAACATTGAGGTTACAGTTCCTAAACCTGGTGGGGGCACTCAGGTGGTTAAAACATGTCCTGCCGCAATGGGCTTTGCTTTTGCTGCTGGAACAACTGATGGCCCTGGAGCTTTTGATTTCAAGCAAGGCGATGATAAGGGTAATCCCTTTTGGAGGCTCGGTAAGGGATTTGTTAGAAAACACCTGGTCAGGAGCAGAATTGACTGTCAGCATCCAAAGCCTATTCTACTTGACACTGGAGAAATGAAGGAACCATATGACTGGGCGCCTTCAATACTTCCTCTACAGACTCTG…	XP_002279962	PREDICTED: hypothetical protein [Vitis vinifera]	4e-140
F4EU3694CT862	CT	CCGACCACAACTTGACGGTAGTCGGAATGGATGCAGCATACACAAAACCATTAGTGAGT[T/C]CATACATAATGTTGAGCCCTGGTTCAACCATCGACGTGCTATTCACTGCCAATCAG	0.873	1	0.186	0.7959	0.7959	CATTACGGMCSGKSGAGGTCAAGAAGACACAAAAAGGGRCAAACTTCATCCGGCGTGTTTGAATTGCAGAAGATGGCGATGCGATCGCCGTCCGTCTCTTTCTTCCCCACGCTCTTTTTCCTTCTCGCAAACGCTCTCCTCGTTGCCGAAGCCACCAATGTCCACTACTATGACTTCGTGCTGAGGGAGACGAACATCACCAGGAATTGCACTTCGTGGAGTCTGTTATTAGTGAACGACAGCTTGCCGGGGCCGACGATCCAAGTTCACAAAGGCGATCTCGTGTTCGTCAACGTCCATAATCAAGGAGATTACGGAGTCACACTTCACYGGCATGGCGTAAAGCAACCTCGCAACCCATGGTCAGATGGTCCAGAATACATTACTCAATGTCCAATT…	CAN83153	hypothetical protein [Vitis vinifera]	0
F4EU3698CT375	CT	TACGCACCGATTCCCCATTCAGGAGGAAATGGATCATTAGGTGATTTATTGTCCGTAAA[T/C]TCGGTGCCAAGAATCAGCCCAGTTCCTCGAATCTCTCCGATGATTGGACTGTCCGA	0.953	1	0	0.8499	0.8074	GGTTAAGCCACACCAYGAGAGAAGATATGCAGATCCTTTATTTAAATACCCATTTGTTCCATATGTCACAACGCCAAATGGATTTACATTGCAGAGACCCCACGCCGGTTTTTTCGCCGTCATCTGCTCCTGTGAAATTACTTCTGCTGAGATTTCAGCTCCTTCACCCGCTCCTCGGTCGCCTTCAGCGCCTTTCCGTAGATTCTTATTAGCTCATCGACCTCTTCAGGAGTGATTATGAAAGGCGGAGACATCATAATGTTATCGCCAGCTACACGCACCAACATACCATGCTTCTCGCACTGCGCCCCGAAATACGCACCGATTCCCCATTCAGGAGGAAATGGATCATTAGGTGATTTATTGTCCGTAAACTCGGTGCCAAGAATCAGCCCAGTT…	no hit
F4EU3723AG784	AG	CTGCCGAATGACAGTGGTGCCGGTTTGACGTTAGCCAATCGTTTGTCCAGAAATTCCAG[A/G]CCAGCTTTCAGCACGTCGAACGTGAAGTTCGGAGTGTCCAGGCGGCTGCGATTGAA	0.844	1	0.128	0.4347	0.4278	CGGTCCGGATTCCCGGGTCGACCCACGCGTCCGCGGTTCTGGGGCTGAACAGGAATGCACGGCTTCGGAGCTGAAGGACGCTTATAAGAGACTCGCGCTGAGGTGGCACCCAGATCGATGTTCAGCTTCGGGAAGCTCCAGGTCCGTGGAAGAGTCCAAGAAGAAGTTCCAGGCTATTCAGCAAGCCTATTCGGTGTTATCTGACGCGGACCAGAGGCTCTTGTACGACGTGGGAGTCTACAACGACGACGATGACGACGAAAACCTCGGGATGGGCGAGTTCTTGAGCGAGATGGCCGTCATGATGAGCCAAACCCAGTCCGGCGAAAATGGGGAGGAGACGTTGGAAGAACTTCAGGACCTGTTCCACGAAATGTTTCAGGCCGACATCGAGGCGTT…	XP_002529177	Chaperone protein dnaJ, putative [Ricinus communis]	2e-26
F4EU3745CT549	CT	TACTCCAAGGAGCAGATGTATCTTCTACTATCCTGCTGCCCATGTGAAGGAAGAATATC[T/C]GGAATTGTGGATTCCCCTAATGCTGTAGCAACACTTGCCATCCCCACATCAATCTT	0.913	1	0.447	0.5123	0.5123	CAAAGGCTGTGTCCTTGGCAAGATTCAAGGAGACACTCCCGAATGGGAAAGGATCGCGAGGGAAGCTGCCAGAACAATTCCGGGAAGAGAGAACGGGGGAAACTGCGACATCAAAAATCTAAGTAGAGGTTCAAAGGTTTATCTCCCTGTTTTTGTGGAAGGAGCAAACCTCAGCACTGGCGATATGCACTTCTCTCAGGGTGATGGTGAGGTCTCCTTCTGTGGGGAACAATCGAGATGAGTGGCTTCTTAGAGCTCAAATGTGAAATCATCAGRGGAGGGATGAAAGARTACCTGACACCAATGGGRCCAACTCTTCTCCACGTGAACCCAATCTTCGAGATAGGACCAGTGGAGCCGAGATTTTCAGAATGGCTGGTGTTCGAGGGGATCAGTGTT…	CAN78133	hypothetical protein [Vitis vinifera]	3e-125
F4EU3756CT425	CT	GAGGATGTAAGAAAGCTGAAAGCAGAGGTATCACGATTGAGAACTGGAAGGGGAGATGC[T/C]GTAGCACCAGAGCCTAGCCTAACTGACTCTGCATCATCTTGCATAACCGTAGATCA	0.874	1	0.234	0.8128	0.8128	CGSCATTACGGCCGGGGGCCGCTTTCAAAATTTCCCGAACCCGACGCCTCCATCTTCTCCCCCTCTCTCTCTCTCCAAATTCCAGCGCGCCTCCCGAGCTCCGACGAAGGAAGGAGRGCTCCCCATCATCGGTTGTGCATTTTATGTGCTTCGACTTGACCACAATGGTTGTCGTGAAACATGCTGCAGTTACCCGACCTGAGAAAAGTCAGGTTCTTGCTCCACGCCTTAGGAACAATAAAAGGACGAGGGAGACGACCACAGAGGTTCCCAATAACACCACTGAAGAATTGGATATTGATGAAAGATTGGACCGGCTGGAATCACGCGTCCTCAAGTTGCGCAGGGTCCTGTCAGAGATGTTAGAGGATGTAAGAAAGCTGAAAGCAGAGGTATCAC…	no hit
F4EU3761CT682	CT	TTGATTTGTGGTCTTCCAGAGTCCCCGGTCGTTTGAGCAAGAATGTCAGAGAATGGAGG[T/C]CTTGCATTTGACTTATCTTGCCCGAACAAAATTGACCTGTAAATAGCCCTCATTTC	0.941	0	0	0.1928	0	TGTTGGTACTCCACCCACAGCGTTCACAGCATGGTGAACAAAGGAGAGGACAAATGGAGTGGTTCCTACTGGGACGAGTTTGCAAGCCTGCCAGCCATAGTCCCCGAAGGCCCCATCGCCATCTTTGGATTAGGGGGCGGGACTGCTGCTCATCTGATGCTGCATCTGTGGCCTTGGYKGCASATTGAAGGGTGGGAGATTGACGAGGTTCTGATTGACAAGGCCAGAGAGTATATGGGGCTCTCTGATTTGGAAAAGCCTAATCGAGCAGGTGGGATGCTCATCGTTCACATTGGCGATGTCCTTTCTCCTGTGGTAAAGGATGATGGAGGATATTACTCAGGGATAGCAGTCGACTTGTTCACGGGAGGCAGGGTGTTGCCGCAGTTGCAGGAGGTC…	XP_002526980	S-adenosylmethionine-dependent methyltransferase, putative [Ricinus communis]	2e-82
F4EU3782CT801	CT	TTCAATGACATCATCCACTCGATAATCAACATGGATGCTGATGTGATCACCATTGAGAA[T/C]TCCAGATCAGATGAGAAGCTGCTCTCAGTTTTCCGTGAAGGAGTGAAATATGGTGC	0.93	1	0.463	0.5093	0.5093	GGGGTTTTTGTAATGACGTTGTCGGTCCGGAGTTCCCGGGATGTCAGCAGAAGAGACTGAGCCTGTCCAATTCTTCCCACCACCGCCGTCGGCTCATTCCCTCAGACGATGGAGCTTAGAAAAGTACGCAGGGAGATAGAAGGCCAAAGAGATTTCCGAGGATGAGTATGTCAAGGCTATCAAGGAGGAGAGTCAGCAAATTTGTCAAGCTTCAGGAAGAGGTTGACATTGGATGTTTTGGTACATGGAGAGCCTGAGAGGAATGATGATGGTTGAGTACTTTGGCGAGCAATTGTCTGGTGTTTGCCTTCACTGTGCAGTGGGTGGGTACAATCTTACGGGTCAGGATGTGTGAAGCCGCCTATCATCGATGGTGATGTCAGCCGTCGCAAGGCTAGG…	XP_002515852	5-methyltetrahydropteroyltriglutamate--homocysteine methyltransferase, putative [Ricinus communis]	1e-149
F4EU3786AG704	AG	GTTGTGGACTGGTTGCTTGATGTTGCTAAGCACGAGATTGATGAACTCCCACCTCTCCC[A/G]CTGATCCAACCAGGTCACAATTTAGGTCATCAAATCCATCAATCAATCCTGTCAAA	0.834	1	0.005	0.773	0.5411	CGCTAAACTTATTCTCCACGTTTTTCTGAGGCTGTCTTCGATTTGATAGAGCTGTGTCCACACAGAAATTAGTTGCACAGAAGGAAGACATGCTGGGTATCATTAATTTTCCCTTCACAGAAGTATAAGTTCTKGGAGGGCTGATTGGTGATACGCATAACAGGAGGCTTAGCACTGCAATCTCCGAGTTCGATATTTCAAAAACAGACAGTCACAGGAAAGCTCAAGAAGAGTTAATATGCAGCAGATTTGAAAACCGAAAGGAAATTGACGAATGACCAGACCAACGAATGTGCACTGCTTTCTTCCAAGTTGTTAATATAGATATCGCACTCATGGAAGACCAATGATGATGAATATAGAACCAAAGGAAGCGGATTCACCACCAACACAGGAAAA…	XP_002527630	transcription factor, putative [Ricinus communis]	3e-40
F4EU3800CT737	CT	GAAGCTGCTGTTTGATGGCCCAAACCTCCCAGGCCTACGATCGTGGTCATCTTCTGTTT[T/C]GGTACAATTGGCTCTGCCTTGTTGGTGGCCTCCATATAACAGAATAATGGTTCATA	0.901	0.968	0.143	0.3716	0.3715	GTCGCTCCCAAGTGACAAAAAAGGATCTTTACTATCGAGCACCACAACGGATCGTCCCTTTTTTAATTTTCTCCSKCCATTMCGRBBBCKSATTCCTCTCTCGAATCGAACCTCGCCGCCGTCGCGCTTCGCCCCCTTCCGATCGCCGGCCTCGCTCCCGCCGCCTGCCGCACGCCGTGACGATGAGCGCAGTCTCGAGTCCTCTGGCCTCAGTGAGAAATCCCCGGGCGCAGCTCTCGTCGAGTTGTCTGCTCAAGCCATCAGTCCGATGCCTGGGAAGTGTACAGCATACAAACTTGTTGTTCGCTACAAATCAAACTGGAATGCTGCAGCTCCGCTCATCAAGGCAACTCACTGTCAGTGCTGAGTATAGAGATGGTGGAAGGCCGAGCAGTGCAA…	XP_002276709	PREDICTED: hypothetical protein [Vitis vinifera]	6e-38
F4EU3825AG579	AG	GGGGTGTTGAACCATATGATATAGATGAAGCTGGGGCCAACTGCAAAAGGCTTGTTCGC[A/G]AAGCAATTGTACGGGTAGCTGATATCAAGTTTCCTCTTCCTTACCGGGCAAAATCT	0.865	1	0.005	0.7609	0.7609	GGCCATTACGTCGGGGAAGGCGCACGAGAATCTTCTCTCTCCCTGTCTCTTTCTCTGTCTCTGTTTCTCTCTCTGTGTGTGGAGCTGAAGTGTGGAGTCGTACTGGGTCAGATCTAGATCCTGCCCACCTCCCGCAATCCCCACCAGATTGAAAATTTAATAGCAACATGTCGAGGAGGGCTGCAAATGCGGCAAGGCGCTTTGCAGATGGTGGAAGCATCCCATTTGTTGGTGCGGTGCAATCCAAAGCACGGTCGTCGCCTTTGCTACCTATCGGACTTTTAGTCGTGGGTGCAATCCTTCTGATTGGTTACTCTTTTAGTGGATCAGGAGGATCAAGCGGTGATGGAGATGCTGTAAGTAGAATTGAAGGTGGTGTACCATGCAGTCTGGAAGTGC…	CBI25087	unnamed protein product [Vitis vinifera]	1e-95
F4EU3825AG694	AG	TTTTTCTCTTGTCATAGTTTCGGATGCGTTGGACTACCTGTCTCCAAGATATGTTAACA[A/G]AACCCTTCCAGAATTGGCAAGGGTATCCGCTGATGGTGTTGTCATTTTCACAGGCT	0.976	1	0	0.7088	0.7088	GGCCATTACGTCGGGGAAGGCGCACGAGAATCTTCTCTCTCCCTGTCTCTTTCTCTGTCTCTGTTTCTCTCTCTGTGTGTGGAGCTGAAGTGTGGAGTCGTACTGGGTCAGATCTAGATCCTGCCCACCTCCCGCAATCCCCACCAGATTGAAAATTTAATAGCAACATGTCGAGGAGGGCTGCAAATGCGGCAAGGCGCTTTGCAGATGGTGGAAGCATCCCATTTGTTGGTGCGGTGCAATCCAAAGCACGGTCGTCGCCTTTGCTACCTATCGGACTTTTAGTCGTGGGTGCAATCCTTCTGATTGGTTACTCTTTTAGTGGATCAGGAGGATCAAGCGGTGATGGAGATGCTGTAAGTAGAATTGAAGGTGGTGTACCATGCAGTCTGGAAGTGC…	CBI25087	unnamed protein product [Vitis vinifera]	1e-95
F4EU3850GT861	GT	GTTAGTAAAGTCTCCAATTGGCAGGAGGAATAAAAGGGTGGCACAACTGGTGAATAGGA[T/G]GTGCATTTCCTTGGTCTTTCTCGTAAAGATATGTGAGCATTCAGTGATTAGTGATA	0.885	1	0.42	0.6468	0.6468	CGGCCGGGAGAGCGGGACATAGCGTTTCATCAAAGAGATATGGCTATTGCTGAARGAAATAACGCTTATTTAGAACGAGACAATGCCATTGCAACTCTTCAGTATCGAGAAAACTCCTTGACTAGTGGTAACATTTCCTTCGTGTCCCCCAGGATGTCAGATTTCTCGAGGCGTGAAGCACATGCACCATCCACAGCAGCAAGTGCATCATGTGTCCAGCATGAGTGAAGCTGCTTATGGCACCAGAGATATGCACCCAAGTGATGCCCTGCCAATATCCCCGGTTGCATCTGAGGCAACAAGATCACGGCAGACGAAACGGACGAAAGAGGCCAAGGCAATGTCAACTAGTAAGAAAGCTCCAAAAACTCCTAAGAAGGTCAAAAGGGAAACTGATGA…	XP_002278539	PREDICTED: GAGA-binding transcriptional activator BBR/BPC6-like [Vitis vinifera]	8e-92
F4EU3857CT952	CT	CGCCCTTCACTGGGCCAGTGGATTGGCTGTGCTCTCGGCGACTTAGCTGGCCCTATTAT[T/C]GTGTCATTTTGCTTGGAGAAATATCTCCAGTTGGCTATATGAAGTATTGGCTTCCA	0.953	1	0.117	0.7922	0.7921	GACGATGAGCGGAATAGCCTTAGTCCTTGAGCTCGCGAGGAAGAACCCCACCTTCCCTTCCGCCCAATCTCTGCACTCCTACGGACATTTCTCCGCCGCCGCCTCCTCCGCCGCCGCCGCCGCCGCYGCCGCTCCTTTCGCGGCGCGATTCCTCTTCGGCAGTTTTAGGTTACCTGTGGCATACTGCGATGCTGGGACAGCACAGTTCTGAAGATTATGTTTCTAGTACACAAAGTTAATTTCGAGAATATACTGCRTGAGGAGTCTTTGACACATGGCGCCAAGATATACAAAATAGAGATGAAGCCTCTCTTTTCAGCTTTTGAGTTTAGGACATTTGCCTTGACTTCGTTAAGGTCTTTTCTACAGTCCTATTTGCCTCTTATACAGTCCAGTATY…	CAN73197	hypothetical protein [Vitis vinifera]	6e-68
F4EU3861CT261	CT	CACCTTGGATGGTGGCAAGAAGCCACCACCGAAAAAGAAACCTCCAATGGAAGAAACCA[T/C]CGCCCTTGATGAGGATGGTGGCAAGAAGAAACCACCGCCGAAAAAGAAACCTCCAA	0.849	1	0.319	0.7371	0.7352	GGGAAATATAGGRCHAGTTWCGGTCCGGGGTGCAGAAACCTCAGAAAATATGTCTCCAAAAACCATCTTTGTGCTTTTCCTGCTTACAGTGGTGCTCACCACTGCCACTCTTGCCGACCATGGCAAACCTCACAAGAAACCACCACCGAAAAAGAAACCTCCAACGGAAGAAACCACCGCCCTTGATGAGGAAACTCTGACCACCTTGGATGGTGGCAAGAAGCCACCACCGAAAAAGAAACCTCCAATGGAAGAAACCACCGCCCTTGATGAGGATGGTGGCAAGAAGAAACCACCGCCGAAAAAGAAACCTCCAACAAAAACCACCACCCTCGATGAGGAAACCCTGACCACCTTGGATGGTGGCAAGAAGCCACCACCGAAAAAGAAACCTCCAAC…	no hit
F4EU3863CT676	CT	ATATAGTATCTACCTGGGCAGCTTTTTGGACACAATCTCTGTGTAACCTAATTTTAATT[T/C]CCTGTTCGAATTGTTGGAGTATGTTTTTTGTAATTGGATGCCCTGTTCTTGGGGGG	0.865	1	0.404	0.6231	0.6231	CGGTCCGGATTCCCGGGTCGACCCACGCGTCCGCTTGTCCTAAAAAGGAAGTTGACTTCTTGCCCACGTTCAGTATGATTGAAGAGRTTTTTGGACATGGATCTTCAAACTGCAAGTCGGATAGGAAGGATCTTGGCTAGTGGTATTAGTCATTCCTCCAAAGATGCAGTTGTGTGAAAATAGACACCTGTCAAGTCAGGCAAAATTTGCCTGGAATACTTCCAAATGGAAAGTGAGATGCTCTGTTTAGAAAAGAGTGAAAAAAGAGATGCTTCCAGTTCTCCTTTGTAAATGTGGCTGGAGTGGAAGGTGGAAGTCTTGCCTTTCCCTGTGAACTTACATTATCGTTTTAGAAGGTTATTAATTTTTCAGTGTTAAGGCAGCCTCAACAGTTGGTAC…	XP_002514688	hypothetical protein RCOM_1470460 [Ricinus communis]	0.052
F4EU3864CT563	CT	GATGAATGGGGTCCTGTTGGTAGCTTCAACTGGTTTGCAACACATGGAACTTCAATGAG[T/C]CGAACTAACTCCCTAATTAGCGGTGACAACAAAGGAGCTGCAGCACGATTTATGGA	0.972	1	0	0.8222	0.5756	TGGGATTTATGCAAACATGGATCAAATTGCATCTGGACTTCACTTTAGATTGCGGGCTCGGACTTTTATTGTTGCAGAACCTCAAGGGAATCGTGTAGCATTTGTAAATCTTGATGCATGYATGGCTTCACAGATCGTGACTAATAAAGTACTCGAGAGACTAAAAGCAAGATATGGGAATCTTTATACTGAAGAGAATGTTGCAATTAGTGGAATTCACACTCATGCTGGACCAGGAGGCTATCTCCAATATATTGTATATATAGTGACATCACTCGGTATTTGTAAGGCAGTCATTTGATGCTCTTGTTGATGGGATTGAGAAAAGCATTATACAAGCTCATGAAAATCTTCGGCCAGGGAGTATTTTTGTCRATAGAGGAGAGCTTCTTGATGCTG…	XP_002527872	ceramidase, putative [Ricinus communis]	1e-134
F4EU3869AG1041	AG	ACATTCGTCAACTGTTCGATTGAAATCATCAATGGTGTCTGTGGACCTTTGGTTCATAT[A/G]TAACTTATAGCTGCTTATATCTTGTAAGGCTCTCCATCTGAACGTTCCGTTCCGCA	0.807	1	0.441	0.8073	0.8073	GSYCATTACGGCCGGGGATCCAACTAGAATTTCGCCTCCAGATTCCAATTAAAGAAAAAAAGAAATCGAGTCCTTCTTTTTATACGTAGCGTCGAATCGTGTATTCCTTCCTCGCGGTGAATTCCTCACCTYGCAACCGTCCGAACAGCGATCACCACCAAGTCCGTCCGATAATCCTCAAGCGTTCGAACCAGGTTTTGCCGATGGCCGAAAGCGATCTCAATAGGCAGCAAGAGATGACCAAGGAAGAGGAGCAGAGGCTGAAGTACCTGGAGTTTGTGCAAGTAGCTGCAGTTCACACTGCGCTGTGCTTCGTGAGCGTCTATGCTTATGCCAAGGAGCGGTCAGGCCCCTTGAAGTCTGGAGTGGAAACTGTCGAGGGAACGGTCAAAACTGTGG…	XP_002512427	Rubber elongation factor protein, putative [Ricinus communis]	1e-70
F4EU3878AG702	AG	ATGGGTGGGCTTGAACTTAATGCCTGCTCGGTGGAGCTTGTTCGCCGGCTGGATCAGGC[A/G]AAGGAATTTATTTTGTTCTCGCTTTGTTTCTGGAGAGTCATGGATGTAAGTCGAAC	0.819	1	0.059	0.6337	0.6337	AATTCAATCTCACCCTTAACCATCATGTTCGTTATGAATATATTGGACTAACATTGCTAATGATATTGAAATCATGAAGGTAGTCAGAAACATGCACTGATGACCTACAACAACGAGTAGCAGATGTAAATCATACATTAAACGTCACTRAGAAGGAGGTCGGTAATAAGCAATCACAGCATACGAAGACTGAATTGCCGACAGAACCAGAAGTATGAATGCCGCTATAGCTGATATGAGATACCACCGCGATTTGAAGTAGATGTTCTTGAAGCTGGCCCAATGCACTCGGAAGTCCTTCTCACAATACGTGTTCACATCCTGGAACACCTGGCATAAATGGTTCTTGCGGATGTCAAACACAACATCTTTCCCAATGTTGCTAAAGAAATGGGCAAT…	XP_002328069	predicted protein [Populus trichocarpa]	5e-105
F4EU3885CT1260	CT	AAGGTATATGATCACCAAGATGATGCTTGGAAAGTCATTGCGGAAGAGGTTCCTATTCG[T/C]GACTTTGCTGATTCAGAGTCTCCCTATTTACTTGCTAGTTTACTGGGCAAGCTTCA	0.954	1	0.005	0.8278	0.7864	CCGCCGCTCCTCGCTAGCTTGGTTCCTCCTCCGTCGCCGTCCAGCTTTGGGGAGGATTGACGCGGCTTTAGATGATCTGGATCATCTCTGCTCTGAGCACTGATGGGGGGTATTCTGAGCTTCAATGGTTCCAGATGCGGAGCAAGGGACACCTATGRGATTGCGCCGGGTGAAATTTGCAAGAGGCAGAAGGTGTCATCAAGCTTGTTTGAGGATGATATGAGGTTGATACCCAGCCTTCCGGATGAGATATCGTTTCAGATCTTGGCCAGAGTTCCTAGAATCCACTATTTGAAGGTAAAGTCGGTGTCRCGAGCTTGGAGAAATGCGATTACAAGTGCTGAACTCTTCAGTTTGAGGAAGGAGCTCGGAACATCTGAGGAGTGGCTTTATGTTTTG…	XP_002271882	PREDICTED: hypothetical protein [Vitis vinifera]	7e-174
F4EU3899CT394	CT	GTATGGTGGTCCTTGGTCCGATCCAGATGATGCAGGTCCAGTTGAGGATAACCCAAAAT[T/C]GAGCAATGGAAGTTTGAACTCAAACTCTTTGGAAGCTTTTGATGCTTATCCTGGGG	0.904	1	0.059	0.779	0.779	TCCCCCGTTGCGTGTCTCAGTTGGGGTCGGGTAATGCTGGCCAAGGATACACATTCGAAGAGGTGAAGGTCCTTTTTCTCATCCTTAGAGATCTGTGTCTCCGAACTGCTACTCTGCCACATCCTTTGCCGGTTTCTCAGGTTGGGATTGGCAACATTCAAGTTCGATTGCATTACATAGATGGGAATTATACTGTATTGCCTGAAGTTGTGGAAGCATCGCTGGGTCCATATATGCAGAGTATGCCCCGGCCTAGAGGTGCAGATGCAGCTGGTTTGTTGCTTCGTGAATTGGAACTTCATCCGCCTGCTGAGGAGTGGCACAGGCGCAACATGTATGGTGGTCCTTGGTCCGATCCAGATGATGCAGGTCCAGTTGAGGATAACCCAAAATCGAGCA…	AAM93675	putative glycine-rich protein [Oryza sativa Japonica Group]	1e-87
F4EU3909CT384	CT	GGGAAGAACGTCGTGCAGAAAAGATGAGAGCAAAGAAAGAGGATATTGTCTCATCTGAC[T/C]TTGGAAAGCATTCCAGAGATGCATCCTCCTCAGATGATGAAGATGTTGACAGAAAG	0.985	1	0.261	0.9584	0.9584	TAGAAAATCTGGTGATAAGGATCATTCTCGAGATAGTGTTCRACGGCACAGATCTGAAGTCACACAAAGATCTGTGGAGAAGGTTGATCATAGTAAAACACAGCAGCTTGTCTGAAACAGGTTCTGAGGAAAGTGATAAGCACATTAATGATCGCAAGGAGAAGAAAAGGCGCAAAAGATTAGATAAGCGAGAAAAAGATTCAGATGATAATAGCTATGATTCTGAGATAGAGGATCGGAAGGAGACTAAAAGGAGGAGGAAAGAAGAGAAGAAAATGAAGAAGGAGGAGAGACGTCGACGTCGAGAGGAGAGACGTCGTAGACGGGAAGAACGTCGTGCAGAAAAGATGAGAGCAAAGAAAGAGGATATTGTCTCATCTGACCTTGGAAAGCATTCCA…	XP_002280607	PREDICTED: hypothetical protein [Vitis vinifera]	2e-10
F4EU3919CT532	CT	CAGCCAAAGCTCCACAAGATAATCGCATCACAATGGACTTCTGATGCTCTTCAGGAACA[T/C]GTGTCTTAAGCTCCTCATATATGTAGAACTTTAAACCAGCGTATGGGAGTATTCCA	0.92	1	0.346	0.7894	0.7891	ACACRATAATGTATATACTTCATTTCATATGGTATTGTATAAAGTATTTTCCACTTCTCAGAGTGGGACATATTAATGCAACAGAGTTTGACAGGAATAATTCCCATCCACCATCTTAAAAGGACAAACAAAGCCACATTGGACAATTGTACAGAACGGAGGACCACTTCATGATTTTCGTTAGAGACTCATGCTGTAGACGCATTCTGCGACTTTTGTCGAGGGGGAATGCGAAGCCAATTCTTCATCGTATCATATGCTGTGAAGCCAATTGCCACAGAAGGAACAATCTTGATGTAATTTATACTGAGGCCTGCAAACAGCTGTTTCCACCCTTGATTACGGACTATACAAGTGAGGCCGTCCCATGTGTTCTTGTATCTATGACCACCAACAGAG…	XP_002516087	Grave disease carrier protein, putative [Ricinus communis]	2e-129
F4EU3923AG1973	AG	ATGGGACCGCCAGCTGGGTATTATTATTCTCCTTACTGATGTTGCTTGCCTATCACCAT[A/G]CGACTCTGTTTTTTCTCATTTCATCCAGTCGTGTATCTAGTTATATTACAAATAAC	0.985	1	0.426	0.5807	0.5802	CAGAGCATGATCCGCAAAACCACTGGGAGCTGTCGAGACCAGGCAAGCATCGGCTTCGCGAAGGTGGCGAGCAGCATGGCACCAGAGCTCGAAGTAAGTATCGTGAAAGCCACAAGCCATGATGATGATCCTGTGGATGAGATATACATTCATCGGATCTTGAATTTGACTTCATACTCACGGGGATACGTTCATGCATGTGTTTCTGTGCTTTCGAAGCGACTGAGCAAGACCCATGACTACATTGTGGCTCTCAAATCCCTAGCGGTCATCCATCATTTGTTGAATGATGGAAACCCAATTTTTCATGAGGAGATAATATATGCGAGCAGGCATGGTGCTAGGTTGTTGAATTTGTCTTGATTTTAGAGATGAGGCTCACTCTAGTTCATGGGACCA…	AAL77661	AT4g32280/F10M6_80 [Arabidopsis thaliana]	0
F4EU3947AG191	AG	GTCATGCGGAAGATGCTAAAGGAGCTCAGGGATTTCCTTAAGAAGCAGAATCTCAGTGA[A/G]ACTCAAATATATGCGAAAGTTGAAACTGTGGAGGGCTTGAAACATTTCGACGAGAT	0.899	1	0.399	0.763	0.7629	CCCGGGTCGACCCACTGYSTMCGTATCCAATGTCCCGATCAACTTGCCCACATTAACTGAACATGACAAGCAGGTTATATCGAAGTGGGGMTCACGCAACAATATTGATTTTATCTCTCTTTCATACACCTGTCATGCGGAAGATGCTAAAGGAGCTCAGGGATTTCCTTAAGAAGCAGAATCTCAGTGAGACTCAAATATATGCGAAAGTTGAAACTGTGGAGGGCTTGAAACATTTCGACGAGATCCTGCAGGAAGCAGATGGCATAATCTTTGGTCGAGGAAACTTAGGAATCGACTTACCCCCAGAAAAGGTCTTCTTGTTTCAGAAATATGCTGTGRATAAATGCAACATTGTGGGTAAACCTGTTGTAATTACTCGAGTGGTTGATAGCATGA…	NP_566976	pyruvate kinase, putative [Arabidopsis thaliana]	1e-107
F4EU3958CT704	CT	CCTTCAACACACATTGACGTTGCCGAAGTTATAGACTTGGTCATACAGTCGAGTACTTT[T/C]ATTCGGCCATTGTTCAGATTTTGATGGTGTTGATTTCATCTATTCTTTTGCTTGAT	0.993	0.989	0	0.8691	0.6084	ATCAAGGTCTCTCTCTCTTTATGGACCCTTCATTGCCCAGTATTCATCTGCATATCAGTACGATAACCAATGCAAAAAGCTCTGCGCTTGACGATGAAATGATTCCCGAATGCTTTGGTGGGGTTCTTGTTTTCTCTTTAGGGAGTACTGATCATAGAGGCACGCCGGAGTTTCCGGGACGGACCGTCACTCTGGAGCCTGCAGAGGGAGAATTCTGCTGGGGAGTTGCGTACAGAATTTCTGATGAGGAAGATAAAAGAACTGCAATAACGTATCTCGAAGTAAGGGAGAAGCAATATGATCAGAAAGCTTCTCTCGACTTTTTCACTGACCCAGCTGCTGTAACTCCGGCTGTATCTGGAGTAATGGTATACGTTGGTTCTCCAGATAAGAAGATCA…	XP_002513793	Cation transport protein chaC, putative [Ricinus communis]	3e-66
F4EU3981AT237	AT	ATATGCTCCAGTAATAACATAAAGCCAGACTTCCAGAGACTATCACAGTTTGCTTATTT[A/T]TAGCACACAACCTATTACCTAGGAGGGTTCAAATTCTCTTTTACAGAAGGAGATCT	0.884	1	0.298	0.8904	0.8904	AAAAAAACAACAGTATRCTGTACTGCTAAATAAGGAAGCTTCCCTGGGTCCTTAAGTATCCWTAGAATTTRCATTGAAACTGTAGCCTTTGACCAAATATCTTTAACAATGTGATAATTACGAAAATAGAGATACTAAACAAGAAACAGCCACATCTTTTAGAAAGTAAAAGAACATATATGCTCCAGTAATAACATAAAGCCAGACTTCCAGAGACTATCACAGTTTGCTTATTTATAGCACACAACCTATTACCTAGGAGGGTTCAAATTCTCTTTTACAGAAGGAGATCTGGACTCCAGACTCCCATCTCTACCAAACCTGGACATGCTCCTGACACTTTTGGGAGTCCGAGCGGGGCTTGCACCTCGATAACTAGCTCGAAGTGATTCATCAACT…	ADK92867	DGCR-like protein [Hypericum perforatum]	2e-66
F4EU3988AG737	AG	CAAATGGCAGTAACCTTTCATGAAGTAAATAGACTTCTGCAATTTGCAAAAAGGAAATC[A/G]GTATCATCACCTTTATCGGTTCACATTGATTTTGTATCTTTTTATCAATTCTGTTT	0.948	0.926	0.276	0.8906	0.846	CATCTTGTAAAGACAGTAGAGTGTACGAATATGGGGCTCATGTCGGTGGCTGAACGTTAGCAAGCTGTTAAGAAAGCTTCACATTGATGGATACAAGGCAAATCGCATTGGCGATGAGGGCTTAATTGCTGTAGCTAAGCATTGTGCTAATCTGCAAGAACTTGTTCTTATTGGTGTCAATCCCACCAAATCAAGTTTAGGTTTGTTGGCGTCAAATTGCCGAAACTTGGAGCGCTTGGCATTGTGTGGTAGCGATACTGTTGGTGATGTAGAGATTTCGTGCATTGCGGAAAAATGTTTAGCCTTGAAGAAACTTTGTATTAAGAGCTGCCCTGTCTCGAACGATGGTATGGAAGCATTGGCTAACGGGTTCCCTAATTTGGTAAAAGTGAAGGTTAA…	XP_002510165	skip-2, putative [Ricinus communis]	6e-89
F4EU3995AG1397	AG	CTTCCCCTCTATCTCAGCAAGTTCACCCCATCAAGTCTTCCGAAGTAACCATGTGAGGA[A/G]CGGTTCATCTAACGGGGATCGCCACCCATTCTAAATTTGATCCAAAAAGTCCAGAT	0.827	0.989	0.392	0.4915	0.4774	TGCCCATTACGGCCGGGGGCTGTGCTCAGCACCTTTCGATCGATACGCGAAGCGGACGAGAAAGGGACGGTCGGATTCGCCTCGCTTATGGACTGCGACCTCCTCCTGCYTCCCCGCCATTCTCGATCCCTCCGCTTCCTTCCCCTCTCCGGCGGTGCTCCTCCCTTCTCCGGCCGCTCCCTCGCCCTCGCCCTCGCCCTCGCTCGCTCTCCCTCTCTGAGCCTCGCCTGAGTCCCGCCGCCGTCGAAGTTGCGGCGTTGCGCCGCCGCTCGGGRTCATGGGGCATTTCTCCACCATATTCAAYGGCCTGGCAAGATCATTTTCGTTTAAGAAGGGAAGGAGCACTGGGGATTGTGATGTTAGAGAGGCCGCAGAAACCATGGCAAAAGAGGCGAAAAA…	ABD28350	Protein phosphatase 2C-like [Medicago truncatula]	5e-152
F4EU3997AT1080	AT	GAAGTTGGTTCCATAAATGAGCGCACGATAGTCAGTTCTGCCCATAGATTTCCTGTGCC[A/T]ATTAACCCGATGCTACCAATTCCCATTAATCCAACTCTTCCACAAGTTTTTCCGGT	0.891	1	0.457	0.898	0.898	CKGTRAGAACAGAGTTCTTGATCCTAAAAAGTACACAAAACATTGCAATTTTGCTAAGTGGCACTCAACGTCACCATTGAGGAGGTCTGCGAGGGCCTTCTAGAAGGTAATGTGGACGCACTTGGAGCTGAACTTCTTGAAAGTTTATTAAAGATGGCTCCCACCAAAGAAGAAGAACGCAAACTTGTAAGGAATATAAAGATGATTCACCTTTTCTAAGCTTGGTCCTGCCGAGAAGTTTCTTAAGGCTGTGCTTGATGTACCACTTGCATTTAAAAAGGAGTTGATGKAATGCTGTATGTTGCCAATTTTGAGTCTGAAGTTGAATATCTTAAAAGATCTTTTGAAACTCTGGAGAMTGCATGTGAGGAGCTCAGAAACAGCAGAATGTTCTTGAAG…	Q8S0F0	Formin-like protein 1	3e-72
F4EU3997AT1268	AT	AGACTCATCGCTCTTCTGGGCATCAAGCTAAAGCAGATAAACCTTAAATTTTGGAAGGG[A/T]GGAGCTGGGACAGGCATAAGCTACCCGGTATGTGTAATTTATTTTCCTCTTGTAGC	0.992	1	0.064	0.9459	0.9459	CKGTRAGAACAGAGTTCTTGATCCTAAAAAGTACACAAAACATTGCAATTTTGCTAAGTGGCACTCAACGTCACCATTGAGGAGGTCTGCGAGGGCCTTCTAGAAGGTAATGTGGACGCACTTGGAGCTGAACTTCTTGAAAGTTTATTAAAGATGGCTCCCACCAAAGAAGAAGAACGCAAACTTGTAAGGAATATAAAGATGATTCACCTTTTCTAAGCTTGGTCCTGCCGAGAAGTTTCTTAAGGCTGTGCTTGATGTACCACTTGCATTTAAAAAGGAGTTGATGKAATGCTGTATGTTGCCAATTTTGAGTCTGAAGTTGAATATCTTAAAAGATCTTTTGAAACTCTGGAGAMTGCATGTGAGGAGCTCAGAAACAGCAGAATGTTCTTGAAG…	Q8S0F0	Formin-like protein 1	3e-72
F4EU4003AG206	AG	GGCTTCATCGAACTTTCTGCCATCTATGAGTCTATGAATGAGTTGGAGCAGGCACTCAC[A/G]TTGCTTAAGAAGGCTTTGAAAATACATGCTGATGCCCCTGGCCAGCAAAACATGGT	0.973	1	0.021	0.8207	0.8207	CGGTCCGGATTCCCGGGTCGACCCACGCGTCCGCGAAGTTGTACCACAAGATAGGGAAGTTCAAGGAATCCAAATCCTACTGTGAGAATGCACTTCATATTTACAGAAGGCCTAATCCGATGATGCCAACGGAAGAGATTGCCGGTGGCTTCATCGAACTTTCTGCCATCTATGAGTCTATGAATGAGTTGGAGCAGGCACTCACRTTGCTTAAGAAGGCTTTGAAAATACATGCTGATGCCCCTGGCCAGCAAAACATGGTTGCAGGAGTCGAGGCACAGATTGGGGTTATTTATTATATGATGGGAAAATATTCCGATGTYTTACTACCTCCTTAAAATCTGCTGTTTCAAAATTCCGGGCCAGTGCAGAGCAAAACTCTCCCTTGTTTGGAATTGC…	XP_002517328	kinesin light chain, putative [Ricinus communis]	1e-79
F4EU4012AT480	AT	TAAAAAAAGTCGAGCCAACTTCTAGTTGCCGACTGTTTGGTATTGATCTGATTAACCAC[A/T]CTTTAAGTTCACCTCCTTCGGACAAGGGACCTTTTCAATCTATGTGCGTATCAACT	0.964	1	0.133	0.8044	0.8042	GAACTTTTAGAACAAGTTTTCGGTCYRSAAYWMCCGARGAAACGAAGAMSAAGVGGCCGGBCGTCCATCCTCTGAAGTCCCTCGCAGATGCTACTGCTGCGCCTGCTATCTGGAATTCTGGATATACACAGACCCATGATCTGAAACAACTGAGAGTTACTGATGAGGGAAAAAGTAGTGATCATTTTATGTGGAATTACAAGATGGCCGATGTTAACAGCAGCAGCAGTTCTATAACAAGGGTGCAAACAGAAGGGGGGTGGCTGCCTTCTCCATGCTTAAGTGTTTCTCCGAATATTCCTACCTGATGCAGTGGATGACAGCAAGAGCATCTCTGCTTTGCCTGTGCCCTGCAGGCACTCAATAGCGCATCCATCAAGCTTGAATAAATGAACTGAT…	XP_002518850	hypothetical protein RCOM_1311830 [Ricinus communis]	1e-72
F4EU4012CT792	CT	GTGGACTTGACCATGTTGGAAGGGTACGGTCAATTGATGAACGAGCTAGAAGAGATGTT[T/C]GACCTCAAAGGACAGCTTCAGTCTCGAGATAAGTGGGAGATTGTCTTTACTGATGA	0.956	1	0.351	0.8123	0.8123	GAACTTTTAGAACAAGTTTTCGGTCYRSAAYWMCCGARGAAACGAAGAMSAAGVGGCCGGBCGTCCATCCTCTGAAGTCCCTCGCAGATGCTACTGCTGCGCCTGCTATCTGGAATTCTGGATATACACAGACCCATGATCTGAAACAACTGAGAGTTACTGATGAGGGAAAAAGTAGTGATCATTTTATGTGGAATTACAAGATGGCCGATGTTAACAGCAGCAGCAGTTCTATAACAAGGGTGCAAACAGAAGGGGGGTGGCTGCCTTCTCCATGCTTAAGTGTTTCTCCGAATATTCCTACCTGATGCAGTGGATGACAGCAAGAGCATCTCTGCTTTGCCTGTGCCCTGCAGGCACTCAATAGCGCATCCATCAAGCTTGAATAAATGAACTGAT…	XP_002518850	hypothetical protein RCOM_1311830 [Ricinus communis]	1e-72
F4EU4013AT596	AT	TTTGTTAAGATTATATCTACTGATTGCATCCCAAACTACCCTGATCGGAATGTACCCAC[A/T]ATACTGGTGTACAACAATGGTGCAGTGAAGGCTAATTATGTGGGCTTGCATAGTTT	0.945	1	0.223	0.6264	0.6264	GCCCATTACGGCCGGGGKAAARRCTGAGAACTTTCACGACRGAGAGAAGCGACCGCCCGGCGAGAGAGATCGSAGCAATGGCGGATTACCACTTCGTGTACAAGGACCTGGAGGGAGCGTCGACGCAGTGGGRCGACATCCAGCGGAAGCTCGGCAACCTGCCGGAGAAGCCGCCGCCGTTCAAGCCGCCGCCGTTCGCCCCGTCGCCCGATCCGGATTCGCTGCCCAAGGACAAGTCCTGGGTCGATGGGAAGACCCCGGAGGAGCTCGAGGACCTCGAGGACGACCCGGACCTCGACGACGACCGCTTCCTCGAAGAKTACAGAAAGAAGAGGCTGGCCGAGATGAGGGAAGCAGCTAAGGTYATAAGGTACGGATCGGTGATTCCCATCTCGGGAT…	XP_002263692	PREDICTED: hypothetical protein [Vitis vinifera]	2e-91
F4EU4028CT799	CT	GCAATCGAAGGTGGAGCTGGAACATACAACGGAAAGCCCAGAAAGAAAGTCATAATCGC[T/C]GACTCTGGAGAGATTCCGAAAAGTAAGTGGGACGAGGAAAGGTGACCACTTTTTGT	0.902	1	0.229	0.8027	0.8026	CGGTCCGGATTCCCGGGTCGACCCACGCGTCCGCGACATTGAGGATCCGGGAGCCGACTCCCTTCGCTCGATGGAGGTTCGAGGGGTCGCGGCCTGACGACGATCGAGGGCGCCCGCCTTCCTATGCCATCTTCTCATCTTCTTCATCTTCTTCCGCGGCTCGGGAATGATGCGTCGAGAGATCTCGGTCCTGCTCCAGCCTCGCTTCGTCCTCGCCTTCCTCGCCCTCGCCGTCCTCCTCCTCGTCTTCGCCTTCCCCTTCTCGAGACAGAGAGGAGACCAAGTAGAAGAAGAACCTGAAATTACCCACAGAGTATACTTGGACGTTGACATTGATGGACARCATTTAGGTAGAATTGTGATTGGATTATATGGCGAGGTGGTACCAAGAACTGTAGA…	XP_002277717	PREDICTED: hypothetical protein [Vitis vinifera]	2e-94
F4EU4045AG262	AG	GCTGCAAGCTGACCCAGCCTACATGAAAGGCTCTCTGGTTACTTTTTTCTCCTTTCTTT[A/G]TTAGTGCTAGGAGTAGAGTTGGAATCTGAGGGCTATTATCAACTGTAACTGCCATT	0.826	1	0.059	0.7227	0.7227	CCCGGGTCGACCCACGCGTCTMGKAAAGTATTTGGTTGGTTTGGTTACGAGAGAATTTCCACCAGTTTGTGCAGTCATTGGGGGAATTCTTGGACAGGAGGTGATAAAAGCGATATCTGGGAAGGGAGATCCTCTTAAGAACTTTTTCTTCTTTGATGCTTTTGATGGCAAAGGGATAATAGAAGACATATCAAATCCAGATGCTGCAAGCTGACCCAGCCTACATGAAAGGCTCTCTGGTTACTTTTTTCTCCTTTCTTTGTTAGTGCTAGGAGTAGAGTTGGAATCTGAGGGCTATTATCAACTGTAACTGCCATTCCACCTAGGGAATTTGGAACTGCAATGACTGCTGTGAGGGCTATTTGACAATGTTGTTAGCCTATTTTTGGTCAACTAACC…	CAN77060	hypothetical protein [Vitis vinifera]	7e-21
F4EU4048CT548	CT	AAGCCCAGTTTGGATGCAATTGAATCAGCGCATGACAAAATAATCATGCAGAAGTTCTA[T/C]GAGAGGAAGAACCCAAAAATTGATGTCAAGAAAAAGGTCAGAGAGGTAACTCAATC	0.956	1	0.191	0.5516	0.5506	GCCGGGGACTCTGCTCAGCGCTCGCCCGCCCGCTATCCGTTGCAAATGCTCGTCGACATTTCGATTCGTCTCTGAGAAGAAGATAAACGCCGAGAGCACCCTCCACTTTGCTCTCTCCAATCGCAATCTGGATTGTCGATAGCTAACAAACTGAATCAAAGATGACTGTCTCCGGATTAACTGTTGGTCCATCAAAATGTTTCTTGATACCTGCTCGAGGGGCCAATTCCTTATCTGTAGACTTCCCAGCCCTTATATCTATTTCAAGACCTAAAGGAAAGTTCAGGTCCCTGCATGGACGAAGCAGACATCAAGCTCTGTTGATCAGGTCTGCAATGGATGCTTCATATAGTGACCCAACTGGTTCAACCATTTTTCCTAGAATAAATGTAAGGGACC…	XP_002271764	PREDICTED: similar to heat shock protein binding [Vitis vinifera]	1e-76
F4EU4066AC586	AC	AAGATAGCCCGCAATTGACCAGGTCTGGAATAGGCGGGCCTGTTTGCCGATGAATCTTG[A/C]TCTTTTCGTGTCATAGTATTCGGGCCACCTGTCTCTCGATATGCGTCTTTCTACGA	0.975	1	0.021	0.7249	0.7249	GGGCAAAATAGTAAGGAAATTCATAATTTCATTCCAGTCACCCAAAATAAAGAGTGGCTGCAATAAACATAATCAAGACCGTCATCTTATTTCTCCAACATAAACAATTGGATATATATGAAACTAAAATTGAGAGTGTAATATCTATGCAAATTCTACTATTGCATCATGGAAACCTGTCCTGTGCACCGCCCAGCAAAATAATAGGGGGAGGAGAAGGATGCGTTTAGTACACTAGTTTGCAATTTTTGTTGGAAATTAATTAATCATTATTCAACTATTAAATAGACCCATATATGAGGGGAAAAAATACTTAACCTATCTATACAAGCAAGCAACCGGCCGTTGTGAATGGCAAGATGTAAGACACAATTCAGACTATATAGCTCTGCTTCAAGT…	XP_002532011	beta-fructofuranosidase, putative [Ricinus communis]	2e-57
F4EU4073CT709	CT	GACGGAACGGGAGAGCTTAAGGAGTGGGACAGGGTGTACGACTATGCTTACTACAACGA[T/C]TTGGGCAATCCAGACAAGGACCCGAAGTATGCCCGCCCTGTTCTAGGAGGATCTGC	0.985	0.872	0.085	0.339	0.3153	CGGACTTAGACAGTTTCGGTCCGGATTCCCGGGATCCGAYCRGCTTCGCAAGAAAAAGGTTTCGATCAATTCTCCGGAATGGACAAGGTGATTCRTGGGATACKGCACGCCTTCGACGGCGGCRACGAGGCGGGCGGGTCCAAGAAGGTCAAGGGCACCGTGGTGCTGATGAAGAAGAACGTCCTGGACTTCAACGACTTCAACGCGTCGGTCCTCGACCGCGTCCATGAGCTGTTTGGACAGAAGATCTCTCTGCAACTCGTGAGCGCCGTCCAYGGCGATCCTGAAAAAGGTTTGCGAGGGAAATTGGGAAAGCCTGCGTATCTGGAAGATTGGATCACTACCATCACTCCCTTAACGGCAGGGGACTCGGCATTCAAGGTCACTTTCGATTGGGAT…	CAD10740	lipoxygenase [Corylus avellana]	6e-128
F4EU4099AG71	AG	TCATCCAAGATCAAAGCGAAAAAGCACGAAGCAAGTTACAAAAAGGTAGGGCAGTAAAC[A/G]TTGCTGCTTATATATACAACATAACAGAAGCAGGTTTCTGCTTCTTACCACAAGCA	0.8	1	0.218	0.4116	0.4103	GTATCCAACATTCATCCAAGATCAAAGCGAAAAAGCACGAAGCAAGTTACAAAAAGGTAGGGCAGTAAACRTTGCTGCTTATATATACAACATAACAGAAGCAGGTTTCTGCTTCTTACCACAAGCATCAGTTTCAGGCAATTCAATCTAAAATTGCAAAATACAGTGTGTGTATACTTGTAATTATAGCTCCACTTATTAAAGGGCATAAGTAGCTCTAAGATACTCCACAATCTCTGCACTTTCAAACATTTGCACCCCTGTATTTGGGTCTTCCAAATAAGGTACCTGAAAATGCCCAGCTTTCTCATAGAGAACTTGCCGTTTTGGGCTGCCACGGGCACAACTGCGAACTAGGTGAGGTAGTTCTAACTCCACTAGTACTTCACGTACAAGCTT…	XP_002282520	PREDICTED: hypothetical protein [Vitis vinifera]	2e-104
F4EU4102CT409	CT	GGACGCCTCTTGTACCTAAAATTAGGCTACAGTCACGAGGTGGAGCTGACTGTTCCTCC[T/C]GCAGTGCGTGTCTTTTGCTTTAAAAACAATGTGGTCTGCTGTACTGGGATCGACAA	0.861	1	0.372	0.4668	0.4668	GCCCATTACGGCCGGGGGAGAGAGAGAGRGAGRGAGTAAAGAAAGTAGTCCTCTTTCTCTCTCCTCCAGCCGCAGGGGCGTCGCTGTTAGGGTTGGGAGTCGACTGCCACCGCCCTGCTCCTCCTTCTCAGCGACATCCAWTACCTCTTGGAACGCAATTCCGCCGTTGACCCATCTCCTTCCCTCCGCAAGAMAAGCTCTCCTGAATCAAACAATCCGCGCCCCTCCTCATTCACTCTCAGGAAGGGGAAATTGAGGCAATCTGTTTTCTTTGATGACAATGGAGGCCAAATTCTTTCGCTTTCTCAAGATTGTTGGTGTTGGGTTCAAGGCTAGAGCGGAGTCTGAGGGACGCCTCTTGTACCTAAAATTAGGCTACAGTCACGAGGTGGAGCTGAC…	XP_002527470	50S ribosomal protein L6, putative [Ricinus communis]	2e-46
F4EU4110CT112	CT	ACACAGAGAAACAAAAATAAGTTCTAAGCTGAAATGAATGTCCTTGAGTAGCAGGCTAG[T/C]AGGACGGACAGAACAATACACGACGTTGCTGAATAATTAAATTATATCGACCAAGA	0.931	1	0.032	0.64	0.5998	ACCACTTTAGAATTTTTATCTCAAAGCAAATGGATATCAAGAAAGGGGAAGAACACAGAGAAACAAAAATAAGTTCTAAGCTGAAATGAATGTCCTTGAGTAGCAGGCTAGCAGGACGGACAGAACAATACACGACGTTGCTGAATAATTAAATTATATCGACCAAGAAATCGAGCTTAACCAAAGAGGTTGACACGTGAAATCTTCCCAACACTCCCTGGCAGAGGAGGAGGTCGATTGAGAACGTCGAACACTTTTCATGTCCGAAAAATAGAGCTTAGCAAAAGAGGCCGACGGTCTCAGGATCACGAAGCTGAAAACTTTCACTAAACTAAAGGACCGACCTCCACCTTTGTCAGATAGTGCAGAAGATATTTTGAGAAGTAAAATGCGTTGGTC…	ADN39436	flavonoid biosynthesis oxidoreductase protein [Solanum lycopersicum]	2e-140
F4EU4118AT952	AT	TCCAACTAAAGCGTCTGTCATGTGCACAATCTGATTGTACTCTTTTTTGTTGTCGACAT[A/T]GCCAAGAAACAGAGGGTATTCTTCGTTTTTTAGCTTCTCTATCGATTTGCACTTGT	0.953	0.862	0.309	0.3879	0.3843	CTCCCAGAGGAAGGAATGCATTCGCCCATTTGCACCGGAGTTGGAGCATATTTGTGGAAGGCCTCTAGGATTACGTTTCGATAAGAAAACTGGAGATCTCTACATTGCAGATGCGTACTTCGGGCTTATGGTGGTGGGTCCAGATGGTGGTTTGGCCACTCTGGTGGCYAATGAAGCTGAAGGCGAACCCTTCTGGTTCACGAATGATCTGGATATCGATGAGAGYGAAGATGTGATTTACTTCACAGACTCGAGCACAAATTTCCACAGAAGACAATTCATGAATTCATGTCTAAGTGGAGACAAAACTGGCCGGTTGATGAAATATGATAAGTCGAGCAAGGAACTGAAAGTCCTTTTGCGAGGAATCGCTTTTGCCAATGGAGTAGCGTTAAGCAA…	XP_002878128	strictosidine synthase family protein [Arabidopsis lyrata subsp. lyrata]	6e-104
F4EU4122CT450	CT	ATGTTGGTGTGTGCTGCTGTGTCTTTGACAGGGTCAAGTGCTGCACTAGGATTTGGGTG[T/C]GGGATTCTGCTGTTCTTGTTGCTGAAGTTGAGGCGAATGGATTGTTTTTCGTCAAG	0.91	1	0.303	0.7465	0.7465	GCGATTCCGCAGATCCCGCTGTCGATTCTCAATTCGGTGATCGCGGTGTGTAAACTGTCCGGTGATTTGTTCCCAGATAGGGAATTGTCGGCTGCATCGGTTTCGGTCAGCGTAGGGATCATGAATTTCGTGGGGTGCTGGTTCGGCGCGATGCCGGTGTGCCACGGAGCCGGGGGGCTTGCAGGGCAGTACCGGTTCGGGGGGAGGAGCGGTGCCTCGGTGGTGTTTCTGGGGATCGGGAAGTTGGTGCTCGGGTTGYTGTTTGGGAATTCATTTGTGAGGATAYTGAACCAATTCCCAATTGGGATTCTCGGGGTGCTGTTGCTGTTTGCCGGGATCGAACTGGCGATGGCTTCGCGAGATATGAACACGAAGGAGGAGTCTTTTGTGATGTTGGTG…	XP_002517550	sulfate transporter, putative [Ricinus communis]	2e-73
F4EU4133AG343	AG	AACCCTAGAATCTCCGAGAGATGATGAAGAATTTGGCTTCTTAATTTGATCGCCAGTCC[A/G]CAGGATCCTGCAGAGAACATGGAGAACAAATCATAGTGCAAATCAAGCTTTCTTCT	0.943	1	0	0.8103	0.5672	GGTCATTACGGCCGGSGTCGCAACTTTTGCTATGGCCGTCAGATTCCTCACCGGTCCGGCCGTCATGGCCGCTGCCTCCCTGGTAATCGGCCTCAGGGGTGATCTCCTCCGCGTCGCCATCGTACAGGCAGCTCTTCCTCAGGGGATCGTCCCCTTCGTCTTCGCCAAAGAATACGGCCTACACCCGGACATTCTTAGCACAGCTGTCATATTCGGGATGTTAATCGCCTTGCCAATTACACTCGTCTACTACATTTTGCTGGGCATCTGAAGAGCGAAGAAAAACCCTAGAATCTCCGAGAGATGATGAAGAATTTGGCTTCTTAATTTGATCGCCAGTCCACAGGATCCTGCAGAGAACATGGAGAACAAATCATAGTGCAAATCAAGCTTTCTTCT…	ABH09242	putative auxin efflux carrier [Zea mays]	1e-34
F4EU4146AT390	AT	GTCGTAGTGAGTGAGCGAGTGAGCCAAATAAATATGTTCGAAGATTCTGAGTTCCTTAG[A/T]TTCTAAGCTTTCTAGGACTTTGATGTGCTTTGACCATTCACTGTTCTCTCTCTTCT	0.858	1	0.293	0.8691	0.8691	CGGCCGGGGATTGCAAGTTTTGCAGTGAAGTAGAAAGCGATGGAGAAGAGCAAGATGGGATGCMTGGGGCTTTTCCTGATGGTGCTCCTCGTCCTCGCTGCCCAGGAGGCGGAGGGGAGGGTGTGCGAGTCCCAGAGCCACGGCTTCAAGGGGGCTTGCGCCAGCAACCACAACTGCGCCCTGGTCTGCCGCAACGAGGGCTTCTCCGGCGGCCSTTGMCGTGSMKKSCGGCACCGCTGCTTCTGCACCAAGCTTTGTTGACGGCCAATGCACGTGCATGCAACCGAATAACGAAGTGTTGGATGACTAGCTGAGGCTGGTGTGTGCCGTGTCGTAGTGAGTGAGCGAGTGAGCCAAATAAATATGTTCGAAGATTCTGAGTTCCTTAGATTCTAAGCT…	CAL68581	gamma-thionin [Phaseolus vulgaris]	3e-20
F4EU4150AG690	AG	GTATTATTAGGGAATCTTCTTGAGATCATGATGAGTTATAGAAATGCGGTTTCCCAGAC[A/G]GCTTTTGTATATTACACACTTTTCTTTTCCTACAGAAGTGGTCTTTGACAATTATC	0.815	1	0.383	0.5004	0.5004	CGGTCCGGATTCCCGGGTCGACCACGCGTCCGCAGAGGACACACTAAGGACGGGGGGATCAGCCAATGCAAAAGAAATTTCTCCTAATGAACTTTACAGCCAATCAGCTATCTATATTGCAGCTGCTCATGCATTAAAACCAAGTTACTCGGTTTACAGCAGTGCCTTGAGGCTAGTAAGATCCATGTTACCATTGCCTTATCTTAAGGTCGGATATTTGATGGCACCACCTGTGGGGAGCCTGGTTGCACCTCACAGTGATTGGAAGAGATCACAATTTGTTCTAAACCATGAAGGTCTTCAGCAGCTTAACATTTTTGACCAAAAAACAAGCACCTCAAGGTCTTTCCAACAGATCTGGAGAGTTAGCCCATGCTGACAGAAGAGCAATAAAAGTCA…	XP_002518904	conserved hypothetical protein [Ricinus communis]	4e-81
F4EU4154CT892	CT	TGAAAAAGGTTTGAAAGAGCAACCATATAAGACCTTACTTAGACTATCCTCAGCAAAAG[T/C]GAATGCTGATATTGGGCATATTTATACGACATCAGAAGAGGAAGATGTTTGTCCGA	0.853	0.745	0.421	0.8388	0.7969	CACGCGTCCGGAGAAGGGATTCATTAAGATCTCCGAAGCATCCAAACCTCAATCCAWGTCCTGGTATTAGCCTCGATTTTCGGAGCTCCCCCGTTTATTCCCCCGTCTCTCCCTGTTCCTTTCTCCGTCCTCTCTTCGCCACTCTTCCAAGCTCCCTCCAGGGTTCAGGCATATTGTGGATTTGTTCATTTGTTTAGCTAAGGCATATAAGATCCTTTGATYGGYTGAGGGAGGGTACTGCTTCTCAGAGGTGGCTCAACTTCTGTGAGCTCAGTGTCCTCTCTCATTCGCCTTCTATCGGCTCCTCTGTTCTTCTTCTGTGGCTTCTTTTTTTCCTGAAGGACTCATCATATTCGAATCTCATCAATAAGATCAAGACTTCCATACAGAAAATCAGTT…	XP_002525923	60S ribosomal protein L7a, putative [Ricinus communis]	4e-80
F4EU4172CT1434	CT	TGTTACTTCTTTTCCTTGGTTCAGTTAATCATTTATGTGGTGAAGTACTTTCATTGTCC[T/C]AAAGCCTGGAATTTGTGAGTTTTGAATTATGGTGAAGTCATTTGTCTATAGCTATT	0.958	1	0.08	0.8351	0.8351	GTKCCCGTTACTTCTTCTCTCTGCTCTGCTAGGGCAACAACAACGACAACAACAAAATCAAAAAAGAGCAGCGACAGGCCCAGCAACTCTCTCCTCCTGTCTCGCTCGCGCGCGCGCGCGCGCATCGGTGAATCGGAATCTCGAGCAGGAGCGYCCCTCGGATTCTCCGCAATCCAGCAATCGCCATGTCTCAGGTGGACAACCGGAATTCTCAAGCCGTCAAGCGCGCTCGGACCGACGGTAGCCGCAGGGAAGATGATTGGACTTGCCCTAGTTGTGGAAACGTTAACTTTTCATTCAGAACAACGTGCAACATGCGGAATTGCACTCAACCGAGGCCAGCAGAGCATAATTCGAAATCTGCCATGAAGCCCATGCACACAGCCCAGGGTTTTTCCT…	NP_683478	binding / zinc ion binding [Arabidopsis thaliana]	1e-94
F4EU4189AG352	AG	TCCGATGCTGAGGCTAAGGGTGGCTCACCTGGCAATGGTAGAGTTTATGTCAGTAAAGC[A/G]CAGGATGTTGTCAACAATGTATTGGCGAAAGGTAGTGCCATCGGACAAGATGCCGT	0.884	1	0.303	0.7247	0.7245	GAACCTCTCAGATCTAGCAACCGAGCGAGAGATTCACGAGTTCTTCTCCTTCTCCGGCGACATCGAGCGCATCGAGATCCGACGGGAAAGCGGACAGTCGAGCACTGCGTACGTGACGTTACAAAGATCCGAAGGCGCKGGAAAGTACGCGGTCGTTGTTATTCGGGAGGCAACTCTAGTGGATCGGATTGTGACTATTAGTGCGATCGAGAACTATGTACCACAACGTGACATGCAGGAAGTGAGGATGGTGGACAATGCAGTGTCTGTTGCCCCTACTGAATTCGTTGTCTCCGATGCTGAGGCTAAGGGTGGCTCACCTGGCAATGGTAGAGTTTATGTCAGTAAAGCACAGGATGTTGTCAACAATGTATTGGCGAAAGGTAGTGCCATCGGACA…	XP_002525721	nucleic acid binding protein, putative [Ricinus communis]	6e-85
F4EU4192AG451	AG	CCATGATTAGCCTGCTCTTCTTTTACTCTGGAGGCATTGAACAATTACTGTCAAGGAGT[A/G]CTGTTGTTCTGCAACTTCGTTTTCTTTTTCAAATGATCCATGAGACTTCAAACCTT	0.815	1	0.112	0.8354	0.8354	GGTCATTACGGCCGGGSRCCCGGACGCTTAGTTGCAGAAACTTCTAGTCACTCCCTTCCCCATTTCCCCCTCTCTCTAGCTCCTGCTCTTCGGATTCCTCTCTCCCAATGGCGAAGCGTCTGATTCCGACTCTCAATCGCGTTCTGATAGAGRAGATCGTGCCTCCGTCCAAGACCAATACCGGGATCTTGCTCCCTGAGAAGGCCACCAAGCTGAATTCTGGAAAAGTTATGGCAGTGGGTCCTGGAACTCGGGATAAGGATGGGAAGATTATTCCTGTTAGCGTGAAGGAAGGAGAGACGGTGCTTTTGCCTGAATATGGTGGAACTGAAGTAAAGCTTGGTGAGAAAGAGTATCATCTGTATAGAGATGAAGACATCTTGGGGACACTCCATGATT…	Q96539	Chaperonin 10, GroES chaperonin family	5e-40
F4EU4192AT389	AT	GAAGTAAAGCTTGGTGAGAAAGAGTATCATCTGTATAGAGATGAAGACATCTTGGGGAC[A/T]CTCCATGATTAGCCTGCTCTTCTTTTACTCTGGAGGCATTGAACAATTACTGTCAA	0.857	1	0.223	0.8141	0.8137	GGTCATTACGGCCGGGSRCCCGGACGCTTAGTTGCAGAAACTTCTAGTCACTCCCTTCCCCATTTCCCCCTCTCTCTAGCTCCTGCTCTTCGGATTCCTCTCTCCCAATGGCGAAGCGTCTGATTCCGACTCTCAATCGCGTTCTGATAGAGRAGATCGTGCCTCCGTCCAAGACCAATACCGGGATCTTGCTCCCTGAGAAGGCCACCAAGCTGAATTCTGGAAAAGTTATGGCAGTGGGTCCTGGAACTCGGGATAAGGATGGGAAGATTATTCCTGTTAGCGTGAAGGAAGGAGAGACGGTGCTTTTGCCTGAATATGGTGGAACTGAAGTAAAGCTTGGTGAGAAAGAGTATCATCTGTATAGAGATGAAGACATCTTGGGGACACTCCATGATT…	Q96539	Chaperonin 10, GroES chaperonin family	5e-40
F4EU4219CT124	CT	GTACAGCTTTGGAGTCGTGCTTCTTGAACTGGTAACTGGTGAGAGGCCCACTCAAGTTT[T/C]TAAAGCACCTGAAACTTTTAAGGGTAATCTGGTGGAGTGGATCTCGGAGCTCTCAA	0.974	0.936	0.233	0.6285	0.6264	GTGATCTGGGATATGTGGCACCTGAGTATGCACGAACCCTCATGGCCACCCCAAAGGGAGATGTGTACAGCTTTGGAGTCGTGCTTCTTGAACTGGTAACTGGTGAGAGGCCCACTCAAGTTTCTAAAGCACCTGAAACTTTTAAGGGTAATCTGGTGGAGTGGATCTCGGAGCTCTCAAGCAGCTCGAAACTCCACGATGCAATAGACAGACATTTGGTTGGAAAGGGAATTGACGATGAAGTCTTTAAAGTCCTYAAGGTGGCWTGCAGTTGTGTGTTGCCAGCTCCGAAGGAGAGGCCCACTATGTTCGAAGTCTATCAGTTCCTAAGGGCCATTGGGGATCGGTACCATTTCTCGACCGAAAATGAACTTATGATGCCCATAGACAGCGGCGACT…	XP_002527291	ATP binding protein, putative [Ricinus communis]	3e-59
F4EU4219CT581	CT	TGGTAAATGTTTAAATAGATATTACCCCGTAGCTTTGTATGTCTAGGCACACTGCTTCT[T/C]GTCATGCTGTTCGAAGAGGTGGATATCCTCTCCATATTACTATAGATAGCAATACC	0.978	1	0	0.8184	0.5729	GTGATCTGGGATATGTGGCACCTGAGTATGCACGAACCCTCATGGCCACCCCAAAGGGAGATGTGTACAGCTTTGGAGTCGTGCTTCTTGAACTGGTAACTGGTGAGAGGCCCACTCAAGTTTCTAAAGCACCTGAAACTTTTAAGGGTAATCTGGTGGAGTGGATCTCGGAGCTCTCAAGCAGCTCGAAACTCCACGATGCAATAGACAGACATTTGGTTGGAAAGGGAATTGACGATGAAGTCTTTAAAGTCCTYAAGGTGGCWTGCAGTTGTGTGTTGCCAGCTCCGAAGGAGAGGCCCACTATGTTCGAAGTCTATCAGTTCCTAAGGGCCATTGGGGATCGGTACCATTTCTCGACCGAAAATGAACTTATGATGCCCATAGACAGCGGCGACT…	XP_002527291	ATP binding protein, putative [Ricinus communis]	3e-59
F4EU4232CG228	CG	TTACTCTACCTCTCTAAGCATACTTATTATCTTGCTAAAAAGAAGGAAGGATGAGGATC[C/G]GGATGAGGATGAGATGTGATCAGCTTCGGACGGGGATCGAGATTCATGAAGAAGAC	0.961	0.957	0.372	0.5943	0.5943	AGAAAGCAAAAATAAATTCCCTTTGRATCGAATTTGTTTTTTTCTTCCAGGTTATCCTTTCAGCAAGGCGATTCCATTAATCAGGAAGAAGATAAAAAGAAAGGGGAAAATTTAGAAAGTAAAAAGAAAAGAAACAAAAGAAGCCAACTGATTAATAACACCAAGTTCTTACTCTACCTCTCTAAGCATACTTATTATCTTGCTAAAAAGAAGGAAGGATGAGGATCGGGATGAGGATGAGATGTGATCAGCTTCGGACGGGGATCGAGATTCATGAAGAAGACGATGACCCATTAGTGCCCACATGAGCTCCGCTGTCGTGGTGGTTAAAATGACCCGACGACGTCGGGTGGTTCTCGCTGCTGAATCCGCCGATTACGACGTTGTCGTTTTCGTCGT…	XP_002534012	conserved hypothetical protein [Ricinus communis]	4e-21
F4EU4235CT594	CT	AAGAGGTGGTGGCGCCTAGTTCGCATTGTTCTTGCCATTGATGCTGCTGTCTGTGCAGT[T/C]CTCTTTACCATTTGGTTAATGATTTGTCTCCGAACTGAATGCATGCGCTGAGGAAT	0.993	1	0.255	0.8253	0.8253	ATTTTGTCGATTCTTGATNAGGGTCGTCAGGACCGGGGCGATCCTACAGTTTCTAGAGCGCGTGAGGGAYGAGTTTCTAAGTAAGATTACTAGAAAGGGCTCGAGGGGAAGTTTGTCTAGTATTAACTCGGTCATAGTTCAGGAAAAGCTAGTACCTGTAGTACAGCACTTGATAACTTCGCTGGAGCAAGTTCCTCAGGGTGGTGATGACTGGCCAATTGAAATTGCTGCATTGGATCAGGCAGGCTTGTCCCCGTCCCCAAGTAACATGAATGGGKTAAATGAAATTMGTAGCTCCACTAAAGCCCCTTTGCTGGGYWAGATCGGTGTGCAAGAGAAGAAGAAGAACAAGGATCATGTTCTTGTGTTGCGGGATATTGAATTGGAGGAGCACCGGCG…	XP_002521750	conserved hypothetical protein [Ricinus communis]	5e-57
F4EU4235CT802	CT	ATGAAGCGGACTTTTTCTGAGGAAGGATCTGAATGGGATGTTCTTGATATTGTCGACCG[T/C]CCCATAACCCTATTGGAGGTAAAGTGATTTACGTTGTATCTATGATACAGTGAAAG	0.928	1	0.16	0.7085	0.7078	ATTTTGTCGATTCTTGATNAGGGTCGTCAGGACCGGGGCGATCCTACAGTTTCTAGAGCGCGTGAGGGAYGAGTTTCTAAGTAAGATTACTAGAAAGGGCTCGAGGGGAAGTTTGTCTAGTATTAACTCGGTCATAGTTCAGGAAAAGCTAGTACCTGTAGTACAGCACTTGATAACTTCGCTGGAGCAAGTTCCTCAGGGTGGTGATGACTGGCCAATTGAAATTGCTGCATTGGATCAGGCAGGCTTGTCCCCGTCCCCAAGTAACATGAATGGGKTAAATGAAATTMGTAGCTCCACTAAAGCCCCTTTGCTGGGYWAGATCGGTGTGCAAGAGAAGAAGAAGAACAAGGATCATGTTCTTGTGTTGCGGGATATTGAATTGGAGGAGCACCGGCG…	XP_002521750	conserved hypothetical protein [Ricinus communis]	5e-57
F4EU4280CT746	CT	CCAGTGCTTCAACTCTCGCCTGATCATGCCAAGGAACCTCCTACGAAAAGTTTAGAATA[T/C]GCTGCCAATTCTACATCCTCCAAAGAGATAGAGGAGGAAAACTCTCATGGTTCACT	0.991	1	0.128	0.6697	0.6696	GGCATTACGGCCGGGGAATCGAAATTAAGACCCTCCTCTGTTTCGCTCGTAGCTCCCTCTCTCTACCTTCCCTCCCTCTGTCGCCTTAGTGATCTCTGGCAAGATGTCCGAGAGGGGAAGAGTACACCCGGATTGCAAAAATTCATCAAATCCTTATCACCAATGTGTTGAAGAGTGTTATCAGAAGGTTGGCAAAGGCAAGCCTCACAAGAGTACAAATCAATCAGACTATCGTGGTGCTGGAGAGGAGCGTAGCAAAATTGTGCAGAAAGAGAGAAGAGTGAATGGTGCTTGTCCTAAGGCATCAAATCCTTACCATGATTGCAGTGAATCCTGCTCAAAAAAGGGAGTTCACACAGAGGCCAGGCGGTACAAGAAAGAAGCAGTTGCAGGATCTAA…	XP_002313701	predicted protein [Populus trichocarpa]	7e-18
F4EU4335AC624	AC	CACCTAATTCCATTTAGCGATTAGATTTGCTAGTCTGTTTATTTCGTAAATCTTGAAGC[A/C]GGAAAAGTGATTTCATGTATGATGACCATAAGCTCTCTGGCCTTCTAGTCTGGTGG	0.878	1	0.479	0.8422	0.8422	TATCTACTGCTCCACAAGGAACTCCTGGTTATGTGGATCCAGAGTATTATCAGTGCTACCAACTTACAGACAAGAGTGATGTATATAGTTTCGGTGTTGTCCTATGTGAACTCTTGTCATCAAGACCTGCAGTCGACACTAATAGGCATCGTCAAGACATTAATTTGGCCAACATGTCTGTCAACAGAATTCAAAATCGTACATTGCACGAACTGATCGATCCTTCTCTGGGGTTTGAAACAGATTATGCAGTTAGGAGGATGATAACCTTGGCGGCAGAGTTAGCTTTTCGGTGTTTGCAGGAGGAAAGGGATATGAGGCCGACTATGGAAGAAGTCTTGGACTCTCTGAAAAGAATTGGGACTGAGCAGATAAAAGAGCAGAAGGCCGAGGTTATGG…	XP_002280944	PREDICTED: hypothetical protein [Vitis vinifera]	1e-57
F4EU4336AG686	AG	AGACCTTCCTAATGTTGACATTACTACTTTGGGTGTCACAAGCTTCACTGGACCTGAAG[A/G]GCCGTTTGATGTTGAAGTCTTTGATTCAGCTGTGGATTATGTAAAACTGATGAAGT	0.937	1	0.372	0.8328	0.8328	ATCCGACAGTCGCTCGCCGATCCGTTTCTCCGYGCCCGCAGCCGCATCGCCATCGCCATTCGCGCAGACGTTCTCCGTGGCTTGCTCGGGTGAATCGCCGGCGACCAGGCGGAGCGAAACATGGTGACGTTCACGGTGTCCAGGGTGGAAACTGCGCCCATCGATGGCCAGAAGCCCGGCACTTCCGGTCTCCGTAAGAAGGTGAAAGTGTTCGTGCAACCTCATTACTTGCAAAATTTTTGTTCAGTCAACGTTCTACGCCCTTTCTGCTAGAAAAAGTTAGAGGAGCCACACTTGTTGTTTCTGGAGATGGTCGCTATTATTCTAAAGATGCAATTCAGATCATACTGAAGATGGCAGCTGCCAATGGAGTAAGACGTGTTTGGGTTGGTCAGAATG…	Q9SM60	Glucose phosphomutase	5e-127
F4EU4342AC133	AC	CCCCAAAAAATCTGCATTTGTCTTCCTGTCTGGCCCTGCCCCTCCCATCTTTCCAAAAA[A/C]TGAATACTGCGTTATCCACGCATAAGCTCTCAATCCCATCTAATACAAGTGACATT	0.854	0.915	0.25	0.6838	0.6838	GGGGTTCACTCTAAAAAGAAGAGATGAATTGGTAAAATGTGTCCTGGAAAGGACATTAGGAGGTCAAGATGACCCCCAAAAAATCTGCATTTGTCTTCCTGTCTGGCCCTGCCCCTCCCATCTTTCCAAAAACTGAATACTGCGTTATCCACGCATAAGCTCTCAATCCCATCTAATACAAGTGACATTACTTTTATCTTCCCGACGATGCTCACAGCCTGTACAGTGTCTAATCTAATCATATCTACGACATTTTATTATATTATTTGCTTTTTACCTCAAAGAACCCAAAATTCTCCCCCTTTTTTTTTACAATAAAAAATGAAAAATATCTCTCCAAAATCTCGTGCTCCGCCGGTTTTAAAAACGAGTGGGGCCCCCCCTGCTCCACCCATTCCC…	ABK92473	unknown [Populus trichocarpa]	1e-66
F4EU4383CG335	CG	GGATGGGATTCATTACACTGAGGCTGCCAACCAGTTCATTTCCTCTCAAATACTAACAG[C/G]AAAATACTCAGATCCACCTTTTGCAGACAAAATGCCTTTTGCAATGAAGCTCAAGT	0.924	1	0.011	0.863	0.8199	AAGCTTTTCAACTTGCATCTCAATGCTCTATGCGCGAAATTGCGGGGCCAGTACACTGATGCAAATATCACGTATGTTGATATCTTCTCCATAAAGTCCAACCTCATCGCCAACTATTCCCGCTATGGATTTGAGCAACCGTTTATGGCGTGTTGTGGCTATGGGGGCGCACCYCTGAACTATGACAGCAGGGTTTCTTGTGGGCAAACAAAGGTTCTTAACGGTACCACAGTCACGGCCAAAGCATGTGATGACAGCACCGAGTACGTCAATTGGGATGGGATTCATTACACTGAGGCTGCCAACCAGTTCATTTCCTCTCAAATACTAACAGGAAAATACTCAGATCCACCTTTTGCAGACAAAATGCCTTTTGCAATGAAGCTCAAGTTCTGAAGG…	XP_002512338	Alpha-L-fucosidase 2 precursor, putative [Ricinus communis]	3e-63
F4EU4396GT865	GT	TGATACTCCCTTGGGACTTCCTTTCCACCATGGATCCAAATTGTATTGCAAATATTTTT[T/G]CGGATTGGGAGAAATTGTAGATTTTGTGTGCACGTGTCTCAACTCATGTACTGATT	0.945	0.915	0.14	0.3258	0.315	TTGATATAGTTGAGGAGTTCATGGGTGGTGATGGGAATAGATGTTATTGGGCTAATCCAGTTTTAGAGGTAGTGCTTGGAGAAGGTGGGAAAATTAGACATTCTTATGTGCAAAATCAATCTCCATGTGCTGCTCATATTAAGTGGACTTCGGTTCGGCAGGAAGCAGAAAGTAGTTATCAACTCGTGGAGGTTAGTAGTGGCGGGAAGTTGAGCAGGCATAATCTCCATGTGCAGCAACTGGGGCCTGGCACTGTGACAGAGCTATCCACTTTACATTTGGCCTTTGATGAACAGACTCAAGATTTACATAGTAGACTAGTCTTGGATTATCCACGTGGTAGCTCCCGTCAGCTTCATAAGTGCATTGTGGCAAACTCACAAGGACAGGACAGTATTT…	XP_002534787	Protein sufD, putative [Ricinus communis]	3e-86
F4EU4408CT348	CT	CCGCCTCATGGTCGATGAAATCTCTCCAGCACAAGCCATAGCTAATTATCTTACTGAGA[T/C]GGCCTATGGGAGGAACAGTTCTGATAACATATCAATCATTGTTGTTGATTTAAAAG	0.961	1	0.096	0.6934	0.6911	TTGACTGTTGATCAAAAGCCAGATAGACATGATGAACTGATGCGGATTGMASGMRTCSGGAGGGAAAGTCATAAACTGGAATGGTGCTRGGGTGTTYGGAGTACTTGCTATGTCCAGAGCTATAGGTGACCGGTATCTGAGGCCGTGGATTATTCCAGTGCCTGAAATCACTTTTACCACAAGAGYGGMKGRGGATGAATGTTTGATTTTGGCAAGTGATGGGCTCTGGGACGTCATGACTAATGATKAGGTTGGAGAGGTGGCTCGGCGCCTACTAAGGAGACGCCGCCGCCTCATGGTCGATGAAATCTCTCCAGCACAAGCCATAGCTAATTATCTTACTGAGAYGGCCTATGGGAGGAACAGTTCTGATAACATATCAATCATTGTTGTTGATTT…	CAN71518	hypothetical protein [Vitis vinifera]	2e-49
F4EU4408CT609	CT	ACTAAAGGAACGAATTTAGCTTGGATAGCTATCATCCCAACCTGTACAGAGCTGACTGG[T/C]GAAAATTTATCGCTTCCTGGAACTAGAATCGGTTGTTGCCATGTAACACTAAGTCA	0.909	1	0.447	0.8105	0.8105	TTGACTGTTGATCAAAAGCCAGATAGACATGATGAACTGATGCGGATTGMASGMRTCSGGAGGGAAAGTCATAAACTGGAATGGTGCTRGGGTGTTYGGAGTACTTGCTATGTCCAGAGCTATAGGTGACCGGTATCTGAGGCCGTGGATTATTCCAGTGCCTGAAATCACTTTTACCACAAGAGYGGMKGRGGATGAATGTTTGATTTTGGCAAGTGATGGGCTCTGGGACGTCATGACTAATGATKAGGTTGGAGAGGTGGCTCGGCGCCTACTAAGGAGACGCCGCCGCCTCATGGTCGATGAAATCTCTCCAGCACAAGCCATAGCTAATTATCTTACTGAGAYGGCCTATGGGAGGAACAGTTCTGATAACATATCAATCATTGTTGTTGATTT…	CAN71518	hypothetical protein [Vitis vinifera]	2e-49
F4EU4413CT770	CT	CTCCGCGGGTTCTGCTCGGAGGGTGACAAAAGGCTGTTGGCCTACGATTTCATGCCAAA[T/C]GGTTCCTTAGACTATCATCTCTTTCATAGAAAGGACTCGAAGACCTTGGATTGGAA	0.962	0.989	0.495	0.3524	0.3524	CTGCTTGCCCGGGTTTAACGTCACCTCTCTAAGGGATTGGAATYTGARMGATTGGTCTGCCGGTTGCAAGAGGAMTTCGGACTTGAATTGTGTGGCAAATGCTTCAAATGCAGAGAGAGACCGTTTCTCGCTAAGGTCTAACATGAAATTGCCTGAAGGTCCCCAATCTAGAGATGTCGGGAGCGATACGGAATGCCGAGATGCTTGTTTTGAGCAATTGCTCTTGCACGGCTTATGCTTTCGAGGATAAAAACTGCTCAATCTGGATTGGGGATATCTTCAATGCGCAACAGCTCTTGCAAAGTGACACCAGTGGAAAAAGCTTCTATCTCAGGCTTGCCGCTTCCGACGTGAAGGATACGAGCAAGAAGAGCAACGTAATTGCGATAGTTGCAGGGT…	XP_002277219	PREDICTED: hypothetical protein isoform 1 [Vitis vinifera]	2e-98
F4EU4423AG1199	AG	CAATATTGCAACCATCCTGGAGTTATTTTCTTCAGTTGCTTCACATGCCCACCAACTGA[A/G]CTCTGAAATGAAAGTGCAGAAGAAGATTCAGAGAGTGTGCTCTGTTCTGGAGCTCT	0.953	1	0.394	0.6867	0.6866	CTCAGCCGTGTAAGCAATGTCAAATCTGGGTGGAAAAGTGTTTTCCTGATATTTACATGCTGCTGCAGCTGATGAGAGGAAGAATATTGTCTTGTTGGCCTTCGAGACCATGGAAAAGATTGTCCGTGAATATTTCCCTTATATAACGGAGACTGAGGCGATGACCTTTACAGACTGTGTAAGATGTCTCCTTGCTTTTACGACYRGCMGAKKTAACAACGATGTCAGCCCCAATGCCATAGCATTTCTTCGGTTTTGTGCGGTCAAACTTGCTGAAGGTGAACTTTTGTCCAATGGGAAGAGCATAAGTGATGGTTCAACTTTTGGACACTGCAGAAAGTGGTGAGGTTGTATTGAAATGCAGAAACTTTCACCAATAAGGACGAGTCTTCATCTTTT…	BAE99247	guanine nucleotide-exchange protein -like [Arabidopsis thaliana]	1e-149
F4EU4431CT450	CT	ATGGATTCATTCACAACTGCTGCTACGCCGATGCAACCAAATGCCGACCACTTCTTTCA[T/C]CATGCAGCTCCTAATATAACCTCTATCAATCCGCATCACCCAAGATTTGACAGCAG	0.999	1	0	0.7555	0.5288	GATGATGAAGAAATTGTAAGGYGGACACGGGAACCGAACCTGAAAACAAAAGAATCCTGCTGAAGTCAGACGCGCCAGAAGGATGCAGTCAAATCGGGAGGTCAGCTAGGCGATCCAGAAGAAGAAAACAGGAGCACATGAGTGAACTTGAAAACCAGGTTGGCCAACTGAAGGTTGAGCACACTGGACTACTGAAGCGTCTCMCTGATATGAACCAAAAGTATGATGTAGCATCAAGTTGACAACAGAATTTTGAAAGCTGACATTGAGACATTACGAGCAAAGGTGAAAATGGCTGAAGAAACAGTCAAGCGGGTTACTGGAATCAATCCACTTGTCATCGCTATGTCAAATTTGCCTAGTTCAKACATCCCATTTGGGAGCAGCCCAATGGATTCA…	CAA71687	G/HBF-1 [Glycine max]	2e-26
F4EU4444AG332	AG	TCGTGATTTTATAATTTCGGTGGGGGGGCCTTTTTTCTATTGTTTTTTCCTTAAAAAGA[A/G]AAAAAAAAATTTGAACATGGCCTTCGGTATGTCGGACGAGATGCTGGGGACGTTCG	0.912	0.511	0.427	0.4764	0.4762	GCCCCTCTCTCTCTCTCTCTCTCTTTCCCATCGCGACGAATCTTCGTCGTCGCGGAGCCCTAATTTCCTTTGTTTTGACCTAATCGCTTCTCTCTCTCTCTCTCTCTGTTCTTCGTTTGATTTTATTCGGGAGGGAAGGGAGGATTTTTCAGTCGAGCTCGAGGACGCAGGTGGTTCGGGCGGGGGAAGAGGCGACATTAGCCGTCCGTGTTGTTTCGAAAGGCCCGGGGCGGTTCTCGTCTCATGCGATCTCTGTGATTTCAGCGTTCACCTCGTGATTTTATAATTTCGGTGGGGGGGCCTTTTTTCTATTGTTTTTTCCTTAAAAAGAGAAAAAAAAATTTGAACATGGCCTTCGGTATGTCGGACGAGATGCTGGGGACGTTCGCTCCGATCGTG…	NP_563944	SBH2 (SPHINGOID BASE HYDROXYLASE 2); catalytic/ sphingosine hydroxylase [Arabidopsis thaliana]	8e-95
F4EU4455AT596	AT	CTCATTTTTACCTTCTTTTATGGCTTTATCATTGGGATGCACAAATGTTGTTGGAAGGC[A/T]TTGATTCTCGTGTCTTAATTTAAATTTTGAGCCCGTATGGGTTTACACGAATCAAA	0.972	0.819	0	0.8445	0.5912	GCCATTACGGCCGGGGGGGKTGCCGCAGTTACCAGGCCAGGGTTGTTCATTTCACAGTTTCCGCACTAACACATACAAACTTAGTTTCATGGAAAGTCCTTCTGGTATAAAGATAATCTTGGTTACGCATCCTAGGACTGGTGATCTACGGGAAGCTTTGAAGKMTATATACAGKCTMKRKGTTGAATATGTGGCTAAAAACCCTCTCTACGATCCAGGAACTCCTATCAGGTGTGACCTTTTCAATACAAATCTTGACCTATATGTAAGGAGCATTTCGTAAAACCATGATGTGGAGCTAAATACATATATGCTTTTTGGCCATGGATCAAGCTTGGTGGACAATCTGGAGAAATGGTTAATTGTGACGTGCCTGCTTCATGCATTATGTGCCTCTCT…	XP_002513631	protein with unknown function [Ricinus communis]	8e-33
F4EU4479AG216	AG	GGAACCCCTCCTTCCGAAACTCCCAAATCACCACACAACGTCCTCGTCCTAAAACCAAC[A/G]TCAACCCCTTTCTTTTCGACCCCCAGAACCCGTTGAATCCCCGTCAAGCTCGTCCA	0.847	0.957	0.25	0.7995	0.7995	CGCCGGGGGTAGCAGCGAACTGATTCTCCTCGTCGTCCCACCAAATTATGCAAATTCCAACCTGAATTTCAATCAGGAACTCCCTTGCATCATCGGGCAGAGTTCTTCCCGGTTCAGCAGAGATGAGAACGACGGCATTTTCACCATCAAACCATTGGAACCCCTCCTTCCGAAACTCCCAAATCACCACACAACGTCCTCGTCCTAAAACCAACGTCAACCCCTTTCTTTTCGACCCCCAGAACCCGTTGAATCCCCGTCAAGCTCGTCCACCGTTTCCTTCCTTCTCCATAAACCCCTCGAGAAACCCACCAACACCCATCTCCCAAAATCCCAGCTTTGACCCGCCCCCGTTGGTGGTCGTCGGATCCGCGAATGCCGACATATATGTGGAGATCG…	XP_002529518	ribokinase, putative [Ricinus communis]	1e-51
F4EU4490CG519	CG	GGCCCCTTGCTTCCCATTCTTACCGTTGACAAGTTAGAAGAGAGCTTTGATATCATTAA[C/G]TCAGGGGCGAAGCCACTTGCTGCATATATCTTTACCAATGATAAGAAGCTTAAAGA	0.885	1	0.255	0.967	0.9186	AATGGCAGAGTGGGGCGGATTGTGATGGCTGCTGCTGCAAAGCACCTGACACCAGTCGTTTTAGAGCTTGGAGGAAAATCTCCTGTGGTTGTGGATTCGGGCATTAATTTACAAATTGCATGTAGAAGGATAATTGTAGGCAAGTGGGGAAACAATAATGGGCAAGCTTGCATTGCTTCTGATTACATTATAACTACGAAGGATCTTGCTCCAAAGTTGGTGGATGTTCTCAAGAATGAGCTGGAAACGTTTTATGGGAAGAATCCCTTGGAATCAAAAGACTTGTCCCGTATTGTGAACTCCGACCACTTTACTAGGTTGACAAAGCTTCTAGATGAAGACAAGGTTTCCAAGAAAGTTGTTTATGGAGGTGAAAGAGACCCAACCAAGCTGCAAATT…	XP_002520352	Aldehyde dehydrogenase, putative [Ricinus communis]	5e-128
F4EU4494AG671	AG	TGAATTATATTTTCTCAGTACGCAGATTGACATGCGCGACGTGGTAAAGAAGGGAGCAG[A/G]ATAGAGTGGGAAGATTTATCTCCATTTTGTATGTACACCTGATAGGAAGTCCACTT	0.974	1	0.128	0.7877	0.7877	TCACCGAAACAGGCATCCGCTGGCCAAAGCAAGAGACACAGGGCAATAAATGAGGTCGATGCTGACAAAGACCCTCCCCCTAAGCCAGTGCGGCGTGGAGAAGACACTAGGATCAGAGTCAGCTTGCATCCAAAGGAAACTGGCACGGTGAGTGGAAACTTCAGTGCCCGGGAACAGTCTCAGCGGGATGATTCTCCACTGCTTGCACACCCAGGGGACTTGGTCATCTGCAAGAAGAAGAGGAAGGACCGAGAGAAAGTAGTGGTAAAGTCAAGGACTGCATCATCTGTTCCGGTTTCACCTGCTGCAGTGGCTCGTGGTATCAGGAGTCCCGGTCCATCATCTCTGAAGGATGCAAAATCAACTCAACAGGCCCTCCATCAGCAAGGGTGGATCAAT…	XP_002301364	chromatin remodeling complex subunit [Populus trichocarpa]	4e-25
F4EU4494CG750	CG	CTCCATTTTGTATGTACACCTGATAGGAAGTCCACTTCCCTGACTCATTGACTGCGTTG[C/G]ATGGACAGCCAGGTCTGTAAGAAATCTGTACATGAGTCGATATCACATTTCATAGA	0.83	0.989	0.376	0.7156	0.7153	TCACCGAAACAGGCATCCGCTGGCCAAAGCAAGAGACACAGGGCAATAAATGAGGTCGATGCTGACAAAGACCCTCCCCCTAAGCCAGTGCGGCGTGGAGAAGACACTAGGATCAGAGTCAGCTTGCATCCAAAGGAAACTGGCACGGTGAGTGGAAACTTCAGTGCCCGGGAACAGTCTCAGCGGGATGATTCTCCACTGCTTGCACACCCAGGGGACTTGGTCATCTGCAAGAAGAAGAGGAAGGACCGAGAGAAAGTAGTGGTAAAGTCAAGGACTGCATCATCTGTTCCGGTTTCACCTGCTGCAGTGGCTCGTGGTATCAGGAGTCCCGGTCCATCATCTCTGAAGGATGCAAAATCAACTCAACAGGCCCTCCATCAGCAAGGGTGGATCAAT…	XP_002301364	chromatin remodeling complex subunit [Populus trichocarpa]	4e-25
F4EU4543CT467	CT	CCTCATCGATGACTACAAGGGAAAAGATCTTCCGACCTTTGTTCGGAAAGTGAACATGA[T/C]CCACCACACTATCAAGAGACATTACGAAGATTACAAGCAAAAAAAGGAGGAAATTA	0.983	0.989	0	0.7362	0.5153	ATTAGACACCTCAATGTGCGTGAAACGATGATCTCGATCTTTCATGAGCTGTCRAGCTACTCCTGGGTCAATAAGGCTGTGATTACCCTTTCGTCGCTTGCTCTATTCTATGGCGAYTTTTGGCGACTCGCTCAGATCCAACCATCGGACAAGCTCGCGGAATCGCTGGCCATACTGAAGGGGTTACCTGCAATCACCAAGCCCTCGGACGTGCAAAAGATCCAAGTGTATGGAGTTCTGAATGAAATGATCAAGACCACATTGAGCATGACCGAGTGCATCGTGGAGTTYGAGCACGACAGTAAAGACGTTCCCGAGCTRTCCACAGCAATCGACATCCCAAGYAGCGTTTATCAGATCATCATCAGTGTCCTCGCTTGCTCGATTCAGTTCACCAGC…	ADN32816	sieve element occlusion b [Malus x domestica]	3e-39
F4EU4555CT231	CT	AGTGACTCTGGTCAAATTCCTCCTAGTCCTTTATTGCCGGACATTCACAAATGAGATTG[T/C]CAAAGCATTTGCCCAGGATCTACTTTTTTTGATGTCATAACCAATGTCATTGGTCT	0.923	1	0	0.8327	0.791	CGGCCGGGGAAAGAAACGGATGCAACCATTGGGAATCCTTGTTTTTGCCTCTGTGATGGCTACTCTTGGACTGCAGATTATCTTGGAGTCACTGCAGCAATTGTTATCTGATGAGGCTGAATTTAGTCTAACAAAAGAGCAAGAACAATGGCTTGTGGGTATCATGCTCTCAGTGACTCTGGTCAAATTCCTCCTAGTCCTTTATTGCCGGACATTCACAAATGAGATTGTCAAAGCATTTGCCCAGGATCTACTTTTTTTGATGTCATAACCAATGTCATTGGTCTCATTGCTGCACTCTTGGCTAATTATGTCGTCAATTGGATGGATCCTGTCGGAGCTATTATCCTTGCGCTCTATACCATCCGAACATGGTCAATGACAGTCTTGGAAAACGTA…	XP_002533664	cation efflux protein/ zinc transporter, putative [Ricinus communis]	1e-100
F4EU4566AC447	AC	GTCTTCCACCCTTACATGTCGGGTGGTGTCACTCTTCCTACTGTCAGCCATGGCCAGGC[A/C]TTCGCACTCGAGTTTCTTATCACTTTCAACCTCTTGTTCGTCGTCACTGCCGTCGC	0.868	0.957	0.128	0.3049	0.2996	ATTTGGTATTAAATTGCTGTCCCACCGGCCTTTTCACCATGTCAAACACTGTTGCTATTCGTGCATCGGGGCTCACACGTCATCACCCACYYRCWWGCTKGKAGCTGAATTTGTGGGGACCTTTATCCTGATATTCGCAGCAACCGCGGGACCAATTGTGAACCAGAAGTACACCAACTCGGAGACACTGATCGGCAATGCGGCGTGCGCAGGGCTCGCAGTGATGRTCATCATCCTGTCGACTGGCCACATTTCGGGAGCTCACCTGAACCCCTCCCCTCACCATTGCCTTCGCAGCTCTCCGCCACTTCCCTTGGACCCAGGTCCCTGCCTAACATCGCCGCCCAGGTCTCGGCCTCGATCTGCGCTTCATTTGCTCTCAAGGGCGTCTTCCACCCT…	XP_002518973	Nodulin-26, putative [Ricinus communis]	4e-89
F4EU4590AG905	AG	CTTCTATTGATCTACAAAGTAGCATTATAGTTGCATTTTTTTTGGAAGCTCCTAAAATT[A/G]CTAATAGGGAGCTAATGATTCTTTTCTTGTTTCGTTTTCTGGAAGGCAGCTTCTTT	0.898	0.989	0.059	0.7948	0.7948	CATTTTAGAAAAGGTTTTCGGTCCGGATTCCCGGGATAGCAAGGCATATAACGAGCCTGCACAAACATGGAGTTGGCCATGTCTATGATTCATCTGAGAGAGCCCCCAACTGTTTTGAGGCCATCTGAAGGCCATTCAGAGCAGGAGGCTATTGAAATTGCAGTGACGAAACTGCTGCTTAGATCATACTATGACATTGTAAGGAAGAATATTGAGGACTCTATTTCCGAAAGCAATTATGCATTTCCTGGTGAATCATACGAAACGAGAGCTGCACAATGTTTTTATCAAAAAGCTTTACAGAGAAAACCTGTTTGAAGAAGATGTTACAAGAACCTGATGAAATAGCGATGAAAGAAGAAAAGCGCACTTCGAGAAAAACCCTCCGAGTTCTTCAGC…	CAN69849	hypothetical protein [Vitis vinifera]	1e-38
F4EU4604AG115	AG	GTTTCATCAACTACAACATCTTCAGATTCCCTATCGAGTGTCATGTTCAATAAGCCTCC[A/G]ATCTCTGCCCTTCCTTCAGTCAGTTTGAGTGCTAGTTTGCCATCGCTCCCGCCTCT	0.972	1	0.457	0.8143	0.8143	CGGCCGGGTGACTTCCATTTCCTCATCTGCTACTCTTCCATCAACCCTCCCTACTGTTTCATCAACTACAACATCTTCAGATTCCCTATCGAGTGTCATGTTCAATAAGCCTCCRATCTCTGCCCTTCCTTCAGTCAGTTTGAGTGCTAGTTTGCCATCGCTCCCGCCTCTGATGACTACTCCGGAGATTAGCAACATRATTCCCCCTATATCTAACAAAGCTCAATGTATTTGCTGGTCCAACCTTGCAGTATCAAAGTAGTGCTCAATCCACTTCCTCCATTTTGGGCCCATCTAATGCTGTTAATCCAGAGGCTCCTGTACAGATGCCAACATCAACAACAATCCCTTCATTGATAACGCCTGGTCAGATTTTGCAGTCTGGATCCACGAGCACCC…	CBI27081	unnamed protein product [Vitis vinifera]	1e-24
F4EU4620GT790	GT	TGTGTCTCCATCCCTATGATTGATTGTGCTTGCTTTGTCTCCACTCTAGATTTATCGAT[T/G]TCTCATAAGATGTCGGATGGTGTAAGATCCGCCATTTTAGAATGTTTTTGTATTAC	0.925	1	0.191	0.7304	0.7304	CCGTGCTTCCCGGACAGTCCCATTTGTGTCTAAGGCAATTGGACACCCATTAGCGAAGTACGCTTCCCTTGTCATGTCTGGGAAATCTCTTCATGACCTAAATTTCACTAATGAGGTTGTCCCCCGGCACGTCTCTGTAAAGGAAGCAGTTCTGCCCTTTGAAAAGTTCCAAGGATGTGATGTTCTGTTGGGGCCTGAAATGCGTAGCACTGGTGAGGTCATGGGTATTGATTATGAGTTTCCTGTTGCATTTGCAAAAAGCTCAAATTGCTGCTGGGCAGAAGCTACCTCTTTCTGGGACTGTCTTCCTCAGCTTGAATGACTTGACAAAGCCCCACCTTGAGAGGATTGCAAAAGCTTTTCTGGATCTTGGTTTTAAAATTATCTCAACTTCAGGGA…	CAN69740	hypothetical protein [Vitis vinifera]	6e-105
F4EU4629AG383	AG	GCTGGGCAAGGGCAGTATTCAAGCCAATGGGGTTTGGCTCGTGAAACAGCCATTCCATC[A/G]AAGGCATGAGCTTCGAGTTAAGAGACGGATACTTCCCTCCGAACATGAGTTCCCGC	0.882	0.968	0.011	0.4741	0.3311	CAGCAAGAGACAACTCGAATATAATTCATKATTCSAWMTYGGATTCACAAACATCACAAGCCMAAGCTCCTACACGCWTTAGTGTTCTCTATTATATTTTCTTTGACATCATTTTCCGAGCAAAAAACCAGTCTCCAGGATGCAGATCGCACCAGTCTAGTAGCGACCTATCAAGGTGAAGTCATTATCATCGAGGACCTCAACTTCTTTATCTCCCACGAAATACTCCCGCCCAATCTCCTTAACTATGTTCACAAATTCCACCCTCTTAGCCCGAGGAAGCGGTACATAAGGTAGACGGAAAACTGGTCTCGCAACTCCAAGCTGGGCAAGGGCAGTATTCAAGCCAATGGGGTTTGGCTCGTGAAACAGCCATTCCATCAAAGGCATGAGCTTCGA…	XP_002279840	PREDICTED: hypothetical protein [Vitis vinifera]	6e-150
F4EU4633AG998	AG	AGAGCGAGGAGAGGAGAGGGACCTACCCTGGTCGAGTGCGAAACTTACAGGTTTAGAGG[A/G]CACTCTTTGGCTGATCCCGATGAGCTTCGTGAGCCTGCTGAGAAGGCCAAGTATGC	0.974	1	0.399	0.8598	0.8598	CCGCCGCTTCCCTCTCTTCTGCCATCAACGCAATCCGCTCCGCCTCCTTCGCCCACGACAGGTCCGCCCTCGCCTCGAACGCCAGCCACCCCTCCTCCTCTGCTTTCCTCGGATCCACCGCCCGGCTCCGCTTCAACCCCATCTCGAGTTCCGCCGGCCGCCCCCGGTCCTCCGCCGCCGTCGYCGCCGTCGCCGCATCCAATGTCGTCAAGGAGAAGCAGCCCAACGTCCTCTGYCKCCGGCTCCAATCTGCTGATCACGAAGGAGGAGGGATTGGAGCTCTACGAAGACATGGTTTTGGGGAGGGCGTTCGAAGACATGTGCGCCCAAATGTACTACAGGGGCAAGATGTTCGGCTTCGTCCATCTCTACAACGGGCAGGAAGCTGTCTCGACGGGC…	ABK95003	unknown [Populus trichocarpa]	5e-180
F4EU4637CT763	CT	GGCTGTGCACGGGGACTTCTCCAGATAGTTGTAGCATTACTAGCGACATCTCTCGGAAG[T/C]CTTTTTGACTCTAAGTTGACCATCGCCGCTCTAGTGTGGTAGCAGTGCTAGTAAAT	0.946	1	0	0.8617	0.6032	CGACCAGTACAAGATCCAGCCCAAGGTCCGCCTCTCGCTCGCCGAGATGCGGAAGTGCTACAAGGACGTCAACCGCGTGTTCTTCCTCGTCGTCGGGCCCCTGCAGCTCGTCTCCTATCCGTCCATCAAGGATTGCCATTGCCCTCCAGATGGGAGATCCTGTCACAGTTGGTGGTGTATTTCCTCGTGGAGGATTACACCAACTACTGGATCCACAGGTTCCTGCACAGCAAGTGGGGATACGAGAAGATCCACTCCGTCCACCACGAGTTCACGGCGCCGGTCGGCTACACTGCGCCGTATGCTCACTGGGCGGAGGTTCTGATCCTGGGGATCCCGTCTTTTCTCGGACCGGCTTTGGCTCCTGGGCACATGGTCACTTTTTGGCTGTGGATAGCT…	XP_002509623	C-4 methyl sterol oxidase, putative [Ricinus communis]	9e-105
F4EU4704AC509	AC	TTTTAGGTGACAGTCTCAGTAGCTTGAACCGTCTGATGGCTAGCAGTTTGGATGCATTT[A/C]AAAATTGCTCTTTCTTTGGAATGGACAAGAAAGATTCTGGATCTACAGTTGAAGCT	0.958	1	0	0.8747	0.6123	ATATCATWTAGCTGTGATTCATTTGATGCTGCKRWMGCTGCTSRKATTTCTAGRKRTCRAAACAAGATGGGATCTGAGTCRATCTTATCATCCCATGYGACGTCCATTTGGGAGTGCTGAAGAAACTTGTGATGCCTTCTCATTCCAAAGGAATGCTGCTGTTCGTAAGGAGGTCACTTCTATGTCTGCCACTCAATCTGAAGACAGTGTGCAGACAAGAACAGGTCCTGTAGGCTTGGACGGCTCCATTGAGGAATTACGGCGAGCRGAAAAAGCTACTTATGATAGTGATCCTGCTGACCCTATGGATGAGTGTCAGCCACAAGATCAACATACTGTGGAGAATACAGCGAATGATGTTTTTGGGCTGACAGATATTTATTGGCCCGACTCGTTAGG…	CBI32767	unnamed protein product [Vitis vinifera]	1e-41
F4EU4704AT447	AT	CGACTCGTTAGGACCTTTGGATTTGGAAGTACCATCTTCAAAGTACCATGCGGAAGATC[A/T]AATTTTAGGTGACAGTCTCAGTAGCTTGAACCGTCTGATGGCTAGCAGTTTGGATG	0.967	1	0	0.843	0.5901	ATATCATWTAGCTGTGATTCATTTGATGCTGCKRWMGCTGCTSRKATTTCTAGRKRTCRAAACAAGATGGGATCTGAGTCRATCTTATCATCCCATGYGACGTCCATTTGGGAGTGCTGAAGAAACTTGTGATGCCTTCTCATTCCAAAGGAATGCTGCTGTTCGTAAGGAGGTCACTTCTATGTCTGCCACTCAATCTGAAGACAGTGTGCAGACAAGAACAGGTCCTGTAGGCTTGGACGGCTCCATTGAGGAATTACGGCGAGCRGAAAAAGCTACTTATGATAGTGATCCTGCTGACCCTATGGATGAGTGTCAGCCACAAGATCAACATACTGTGGAGAATACAGCGAATGATGTTTTTGGGCTGACAGATATTTATTGGCCCGACTCGTTAGG…	CBI32767	unnamed protein product [Vitis vinifera]	1e-41
F4EU4705CT962	CT	TCTTGAGGAATTTTCCAAGGACCCCGAGCCTCTAGTTTCTCAAAGTTGTGAAGTTGCTC[T/C]CAGCATGCTTGAATTTGAAAGATCAGGAAAATCCTTTGAGTATCTGTATATGCAAG	0.949	1	0	0.8623	0.8192	CGGCCGGGGGGTGCCTGSGTCGACCGTGGGTTCAACGTCTCTCCGCGTCTCTCTCGCTCGCTCGCTGCCGGGAAGATTCGATGGGGGAGTCCGCCGACGACAAGCGCTTCACGGCGTCGCCGGACGTGGAGAGGTTCCTCTGCGACCGCTTGCTCGACTCGGCCCAGCCGATCTCGGAGCGATTCAGGGCCCTCTTCTCCCTCCGCAACCTCAAGGGCCCCGCCCCCCGCACTGCCCTCATCCAAGCAACTAGGGATCCATCAAATTTGTTAGCACATGAAGCTGCATTTGCATTGGGACAGATCCAAGATGTGGATGCAATCCCTGCTTTGAAGGCCATTCTCAGTGATATTTCTTTGCATCCTATTGTCCGCCACGAGGCAGCAGAAGCTCTTGGTG…	XP_002263238	PREDICTED: hypothetical protein [Vitis vinifera]	8e-122
F4EU4713GT726	GT	TGTTTAGTGTTGCAATGGGGTGGATGAAACAAGATAGTTTGTAACTCCGGAAAAGTAAA[T/G]CTCATAGTGCTACTCGAGAAATGTAGCACTTTTTTCTAAGTGATGATCTATCTTTT	0.862	1	0.016	0.6603	0.4622	TCTGGAGTCAACACAAATTTCACGGTCACGTCCAAAAGCCGGAGATGACGGAGAATTCTCTGAGCTATACCTCTTTAAGTGGACATCACTGTTAATCCCTCCCTTGACTCTGCTCATCCTCAACATAATTGGAGTCATTGTCGGCGTTTCAGATGCCATCAATAATGGCTACGAAACTTGGGGTCCACTGTTTGGTAAACTTCTCTTTGCTTTGTGGGTCATTGTTCATCTGTATCCCTTCCTCAAAGGGAATTCATGGGAAAACAAGATCGGTTACCTACAATCATAATTGTTTGGGCAATTCTTCTTGCCTCGATTTTAACTCTTTTATGGGTCCGAATAAACCCTTTCATTTCCAAGGACGGCATTGTACTAGAGGTGTGTGGATTGGATTGCAAC…	XP_002302169	cellulose synthase [Populus trichocarpa]	4e-44
F4EU4727AC838	AC	GGACTTCAAATCTTTGTCCAGCTCTACTTTCCTTTCCTCAGTCTTCAGTGCAAGCAATG[A/C]CTTCCTGTTCTCTTCAAAGACCTTCTCATACTCTTCTAATGTCATCTCCTTATCTT	0.955	1	0.176	0.8112	0.7707	CGCGTAAGAGGCTAAATTCATTCTCATCTAACAAAATCAAAACTGATTCGAGTCAAAAGAAAACCAAAGTAAATCCATGGAGTAACTAAAATTTTTACACTCAAAAAGACGAATAACATCCATCCAAAGGTTTCTATTACAGGAAGAATACCATTCCCGTTCATACCCAACTGTCCTGGAAGGTCACAACAACTTCAAGTATGAAGTATATCAACCTGAAGTATATGTGGTGGCAAAACCTTATTTCCCACCAAGGGAAGGGAACTGGCCAGGATCCTCGATCGAAGGAGCAGAGACATCTCTAGCATAGCCACYGCCACMGACCACCKCCARARRRACCRYYATTGCCAGCTGGTCCATCGTAGTTCCCTGAATCTTGTTTAGTCTCATTTCCTCGTC…	CAC85227	salt tolerance protein 1 [Beta vulgaris]	1e-24
F4EU4728CT505	CT	AAGTTGATATTTCTGGGGAGCTCTATTTCAATTGTTTGGTATATGAGGCGCCACAAGAT[T/C]GTTCGTAGGTCCTATGATAAAGATCAAGACACCTTTCGCCATTATTTCCTTGTCTT	0.993	1	0.176	0.7543	0.7543	CGGTCCGGATTCCCGGGTCGACCCACGCGTCCGCCCTTGGCGAGCGCGAACCCAGATCTGTAAAAACTCCACCGCCGCCGATCTCTCCGCCCGTGCGCAGCTCGATTTCGCTCCTGGAATCGCCGGAGCGAGGTTCKGCCRRGGTTCCCCGGCGAGCGGAGTCCGTCGAAGAAGGAGGAGGGAGAAGAGGAAGCGATTTCTCATCATCAGATCAGATCTAGGGCTGCTTTTTCCCTTCCGATCCTCCGAGGATGAATATATTCAGATTCGCCGGCGACATGACGCACCTTTTTAGCGTCCTCGTCTTGCTCCTCAAGATTCACACCATCAAGTCCTGACGCCGGTATCTCGTTGAAGACACAAGAGCTCTATGCTCTTGTTCTTTATTCACGCGCTACT…	ADI60301	ER luminal protein receptor 2b [Nicotiana benthamiana]	5e-66
F4EU4731CT485	CT	GGTTTGGTAAGAGGTTGTGAGAAGTTTGATGCTTCAAAGGGGTTCAAGTTTTCTACATA[T/C]GCTCATTGGTGGATAAAGCAGGCAGTTCGAAAGTCTCTTTCTGATCAGTCCAGGAC	0.978	1	0	0.8313	0.5819	AGCAGCGGAAAAAGCAGCTGCTAATGTAGTTTCTGTGAAGTCGGGGTCTCTTAGTAAGAAGGCCATTACGGCCGGGCAAGAAGTAGATTACTCTGATCCGTTGCGCTACTTGAGAGGAACCACTAGCAGTTCCAGGCTTCTTACTGCCACAGAAGAAACGGAATTGTCAGAAGGAATACAGGATTTATTGAAGCTGGAAAGACTCCAGGTGGAGCTAACCGAGCGATGCGGAGGTGAGCCAGCCTTCGCACAATGGGCAGCTGCTGCAGGAGTTGATCAGAAGACTCTAAGGAAAGCGTTTGAACTATGGAAGACTTTGTAAAGACAAAATGATCAAAAGCAACATAAGGCTTGTTATATCCATTGCAAAAAATTATCAGGGAGCTGGAATGAATCTTC…	XP_002273602	PREDICTED: similar to SIGB (SIGMA FACTOR B); DNA binding / DNA-directed RNA polymerase/ transcription factor [Vitis vinifera]	7e-133
F4EU4757CT598	CT	ATAATAATGCGATTGATCATTTTGGCACTTTTCTTCCATTACCGAGTGACACATCCAGT[T/C]GACAGCGCCTATCCATTGTGGCTTACATCCATCATATGTGAGATTTGGTTCGCATA	0.923	1	0.473	0.7894	0.7894	CCGGGTCGACCCACGCGTCCGATCCGGGGTTCCCCTGTGCACACTTGTGGAGAGGCTGTTGGGGTTGATGAGAAAGGCGAGGTCTTCGTGGCTTGTCAAGAGTGCAACTTCGCCATTTGCAAGGCTTGTGTCGAATATGAGATTAAGGAAGGAAAAAAAGCGTGCTTGCGCTGTGGCACTCCATTTGAAGCGAACTCGATGGCTGATGCTGAGAGAAATGAATTGGGAAGTCGATCGACAATGGCAGCTCAACTCAATGATCCTCAGGACACAGGGATTCATGCTAGACACATCAGCAGTGTTTCTACGTTGGATAGTGAATACAATGATGAGACTGGGAACCCTATCTGGAAGAATAGAGTGGAGAGCTGGAAGGAACAAAAAGAATAAGAAGAAGAA…	AAY60843	cellulose synthase 1 [Eucalyptus grandis]	1e-162
F4EU4775AT818	AT	GGGTGTTAGACAGCCGTTGTCCTCACACTTTCTCGCCCCTTTTTCCGTTTTTCTGTCTT[A/T]TAATTTACAGCGGTTAGGCCTACTTCCATTGATCGATGTAGATTTGAACAGCTACG	0.854	0.936	0.381	0.7683	0.7683	CATGGGCGCCGTTAAGGCGGCGATCGCCGACGGGGTCCTGACCTTCATGTGGGTCTTCTGCGCGTCGACGCTGGGGGCCGCGACGACGGTGCTGGCGGCGGCGCTCGGGCTCGGGGACGACGTCCTGCCGTGGGCGTCGCTGCTGATCACCACCGCGCTCGTCTTTGTCCTGGTGCTGGTGTTCGACCTGGTCGGGGCCGCGCTGGGCGGCGCGAGCTTCAACCCGACCGCCACCGCGTCGTTCTATGCGGCCGGCGTCGGCTCCGACGACCTCCTCTCCATGGCTCTGCGGTTTCCTGCTCAGGCTGCTGGTGCTGTTGGTGGAGCTCTTGCGATCATGGAGGTGATGCCTTCACAATACAAGCACATGTTGGAAGGGCCATCTTTGAAGGTGGACTT…	ABD46741	small basic intrinsic protein 1 [Vitis vinifera]	2e-55
F4EU4827CT762	CT	AGTCCCATTCTTCCTGGACTGCCTGATCATGTGGCTGATCATTGCCTTGCACTAGTTCC[T/C]CGTTGCAACTTTCCATCAATGGGTGCTGTCTGCAAGAAGTGGAGGACAGTGCTCCA	0.944	1	0.048	0.6702	0.6696	TTAAAATCCCCTCCCGACTTCTTCCTCCTCGCCTTATCCACCATCCATCGATCTGCTGCTGCTGCTGCTGCTGCTCTCCATCTTCTCGCACGCGTTTCTCTCTCTCTCTCTGTCTCTCTCTCTCTATCTCTAGCAGCTGATTCGTCTCCGGCTCCGCAGGCAGCCCACTCTCTCCAGGAAGATGGAAGTAAGAGGGGGCTGAAGAAGCTTTTCAGTTTTATCACTTTGACTGTTGTAGGGAAATGTGTGGACAGAGAACCAACTTCGGGAGCCTGGAAAATACTCTGCTTCAATCATCAAGAACAAAATTCTCTAAAAGCAGAAGTTCTGGTATGGAATTTGAGTCGGATTGGACAAAGCACCGAAAGACCTCGGCATATGCTGCATTARCAATCCGTT…	XP_002514931	Protein AFR, putative [Ricinus communis]	1e-168
F4EU4828GT253	GT	TCTTCCCTCTTTTCTTGAACAGCAACTGTGCTCTGTTTGTTATATCTCGCTAGGGTTTC[T/G]CGAAAGTCTGTTTTTTTTCCCTTCCCGTTTCTTTTTCTTTGGGTTTGATTGATCCG	0.966	1	0	0.7942	0.5559	AGTTTTGTCCCGAAGATTCTGAAAATACSRCMGCKKKAAGGCTTGATCTCGGCTTTTTCCCACACAGGAAAAAAGCAAAGAACCCACGCAGGCCACAACCTTCGGTGGATCCCCTTCGTGCCCGCGCCCCTCTCGTCCCCCTCGAAATCCGAAYCCCAAGTTCAATTCTTCCTCTTTTTGTCTCATCGTAATGTCTTCCCTCTTTTCTTGAACAGCAACTGTGCTCTGTTTGTTATATCTCGCTAGGGTTTCKCGAAAGTCTGTTTTTTTTCCCTTCCCGTTTCTTTTTCTTTGGGTTTGATTGATCCGGGTCACCTCAAGGAGCTGACTTTACGTCTCTCGTGGGCTGTTTGTTCGTTTTGTCGAGTTGGGTCTTTCGCTAATCTTACCATCTTTGAC…	XP_002273353	PREDICTED: hypothetical protein [Vitis vinifera]	3e-77
F4EU4856AG316	AG	ACACGAACACATACTTCACAAGCAATGCATTTATCAAATTCAAAATGGATTCGGCCGCG[A/G]AAACGCTCAGATGTAATTAATTTTTCATAAGGATATTGAATAGTTACAGGTAAACG	0.92	1	0	0.609	0.4263	AATTGTTCGAATTGTATAATCGTTAATTACTGACATTGGTAAACGACCCAATGCGATTTGATTATAATTCAATTCGTGACGATCATAAGTAGAAAGTTCATATTCTTCAGTCATTGATAAACAATTTGTTGGACAATACTCAACACAGTTACCACAAAAAATACAAATTCCGAAATCAATACTGTAATTAAGCAAGCGTTTCTTTCGTATACCAGTTTCCAATTTCCAATCAACAACAGGTAGATCTATAGGACATACACGAACACATACTTCACAAGCAATGCATTTATCAAATTCAAAATGGATTCGGCCGCGGAAACGCTCAGATGTAATTAATTTTTCATAAGGATATTGAATAGTTACAGGTAAACGATTTGCGTGAGATAAGGTAATCATGAA…	YP_636354	NADH dehydrogenase subunit 1 [Eucalyptus globulus subsp. globulus]	8e-92
F4EU4857AG530	AG	AGATTGCAGTGTTTACATGGTGATAGTTATTTGCTGTCTCTCTGTATGCTAATCCTCTC[A/G]AGCAATATCAACATGAAACCGTGCTTTTAGGCTAACATTCTAGGGCTTCTTGTAGC	0.821	0.553	0.337	0.2933	0.2932	CGGCCGGGGTTGGAGAATCCGTTGCTGAGACCAGCTTATGCAAGTCTGAGATTAGTGGGCTTCACGTACAAGCACCATTGATGCCTAGAATCTCTACAGCTTCACAATCTTTGTCCGGTTCAAAGCAGAGGAACCAGCTTTWTTTTTCTAGCTCAAAGAGGCTGAACTCATGTGTTCTAGAATCAGAGAAAATGCGCGCTTGCTGTGCTCTTATCATTGCGGTCTTGGTAGTTCTATCCTGCAGTGGAGCAAAGTCAGACAGTGTGATATCCTCGAGGCCTTTGTACATACTACTGGTGACAGATGTGACGGTTGTGCTTATCCGGATGTACCTTGACATGCAAAGGAATKCTGAGGAGAGYGTGGATGAAAGCGGGGAATCTCAGGAGGATAGTGATA…	XP_002516082	conserved hypothetical protein [Ricinus communis]	3e-19
F4EU4863CT1041	CT	TCATTGATTTCAAACAGCTGTAAGGCTATTGCTATTCTTGCTGGACAAACAACAGAAGT[T/C]GCCATGCTGGCTTACGAGTATGGCAGAAACCTGGGTTTGGCATTTCAATTGATAGA	0.881	1	0.303	0.8234	0.8234	GCATGGGGCTTTTATGTAACGTTAATAATAAGCCGTGCTTACGGMYGGSKGTGGCTTCGGCCGTCGTGTCGTCACCGCTGCGAACCAGAGAACAAGTTTTAGTCGGTCGGCGGCTTTGACCATTCTCTCTCTCTCTCTTTCTGCGCTGTTCTTCCTCTGCTCTTCTCGCGAAGCCTAGAGCGTCGAGCGATGGCGTTCCCTCGTGGGTTGTGCACGGTTTCGAGGCTCGCGAGGCGAGGCTTCAATGGGTACCGCCGGCTTTCTTCTTCGGACCATCGGCTCCCCGCCCTGATTCAGACCCACTTCGCCGGCTCTCCTATGACGGTGTTGGGCTGCAAAGATATCTACTCATGGTGTTTACCTTCCTCATATAGTATCAGACATCAGATTCATCATCAA…	AAN86061	geranylgeranyl diphosphate synthase [Citrus unshiu]	8e-122
F4EU4865CT756	CT	TACCAACTGCGCTGTGTTCTTTCTCAACCCCTCTATGTCATGGCTGGACAAGAGATCAC[T/C]GGTCGACTTCACCTGGTTGCTCACAAATCCCAGAGTTACACCATAAATTTGACGTT	0.839	1	0.303	0.7644	0.7637	GGGTCCGTGACGAACTTGTAAGTTTCTGGTCCGGAATTCCCGGGATCTTAATGAGGTCATTTCTTGTACATGCAGCCTGTTGTAGATGCCTTTGATCCAAGGTTGTTGGTGGCGCCCCCAATATTTCATGTTATAGATTTTACGAAAGTGAAGGTACTGACCCAGTTCACTTGATTATCAAGACAAGCTTTTGTTACTTTTCCGGTGCATGGATATGAAACACAACTCTTGCCACAGCAAAACCGCACATTTTATTGATTCATCATGCCCATCTGTAGTCTATCAGTATCATTAGTTTGCTCTTGTTGCCTTCTGTGTTCCTCTACCTGATGATAACATGTACTTCATAAGTTTTTAAGTCTGCTATTAGTAATTTTTCACTACACTGGAAAAGTTATT…	XP_002516920	protein arginine n-methyltransferase, putative [Ricinus communis]	1e-60
F4EU4891AG500	AG	CGCTAAGGCGAACTTATTTTAATGTATTTGATGGTAGGAGAACTGGAGGAGAGCGTTGT[A/G]TTCAAATATCTGATGGTAGGATATGACATCTTAGGTCCAACTTCATCGTAATAAAC	0.987	1	0.128	0.696	0.6958	CGTCCGCTGTGCTGCCTGACCTTGACATCAGATACATGATTAAGATTTGTAAGTATTGCTTGGCTTGGCTGCTCTTGTTGAGGTGCATGATGAGCGGGAAATGGATCGCGTCCTTGGAATAGAGGGAGTCGAGCTTATTGGCATCAACAACCGCAATCTGGAAACATTTGAGGTGGATATTAGCAACACAAAGAAGCTTCTTCTTGGAGAACGTGGCCAGTTAATCCGTCAGAAGGATAATWAATTGTTGTTGGGGTAATCTGGACTGTTTACTCCTGATGACATTGCCTATGTACAAGAAGCCGGTGTGAAGGCGGTACTAGTTGGGGAGTCGATTGTGAAGCAAAGTGATCCTGGGAAAGGAATTGCAGGACTTTTTGGGAAGGACATCTCCTTGTG…	XP_002532209	tryptophan biosynthesis protein, trpc, putative [Ricinus communis]	3e-46
F4EU4893CT374	CT	CCTGAGTCTGCTAAGGTTGGAGAGAGAGTTACATTCCCTGGGTTTGAAGGAGCGCCTGA[T/C]GATGTATTAAACCCTAAGAAGAAGGTTTGGGAGACGCTGCAACCAGATCTGCACAC	0.937	1	0.128	0.8054	0.8054	CAAGGTCTTTCCTTTGTCTGCTGAAGCAGAGATTTCCATTACCMGACCTAGATATCCGCGTGGGCCTCATAACAAAAGTTCAGAAGCATCCGGATGCTGACTCATTGTATGTTGAAGAGATTGATGTTGGCGAAGGTCAAAATAGAACAGTAGTTAGTGGCCTTGTCAAGTATATCCCTCTGGAGGAAATGCAGAATCGGAAGGTTTGTGTTCTGTGCAACCTGAAGCCAGCTACCATGCGTGGTATCAAGTCACAGGCAATGGTTCTTTGCGCTTCAAACAAGGAGAACACCAAGGTTGAGTTAATTGAACCACCTGAGTCTGCTAAGGTTGGAGAGAGAGTTACATTCCCTGGGTTTGAAGGAGCGCCTGACGATGTATTAAACCCTAAGAAGAAGG…	XP_002518056	methionine-tRNA synthetase, putative [Ricinus communis]	2e-66
F4EU4908GT1657	GT	TGACTGGACTCTACCCGTCCTTGGGCGTACATGGAGACATGATTTCGGTTGATTTTGTG[T/G]TGTTCTTGCATCTCTGGGTGTCGAGATGAGTAATTATTGTTTATTTGTCCATAGAC	0.911	1	0.154	0.7574	0.7574	AGTTACTGCTCTCACATACCTTCCTTGTTCTTCCTTCCTCCTCCTCCTCCTCCTYCATCTTCATCTTCCTCCTTCTCTTCCTGCTTCGCTAGAGATCTGGATGAACGTGTCTCGCTCTGCATGCGCTTCCCGGATCGGAACGACCGTCCAAGTGCACGTGAAATGACCAAAGATCGTGCCTGAACGCATCGAGCCGCTCGATCTCAGGAGATGGGAAAGAAAGGGAGCAGCTGGTTTTCCGTCCGTGAAGAAGGTCTTCAGATCTTCTCCTTCTCCCAGGGAGTTGCCTCCGAAGAGGAAAGATGGCGGCACTGAGAAGTGGCGGAACGACACGCCGGAGGTGGTCTCGCTCGAGCATTTCCCGACTGAGAGCTCGCCAGACGTCACCAACGACGGAAG…	XP_002317781	predicted protein [Populus trichocarpa]	3e-97
F4EU4915AT1202	AT	AGTTCGATATCTGATGCAGTGAGTTCTTTGTATGGTTCAAGCGATCAGAATCATCCGCA[A/T]CAACAAAGCCAAGGTCTCATGTCAGCCACTGCACTCTTGCAGAAAGCAGCCATGTT	0.867	1	0.41	0.6045	0.6045	GGCCATTACGGCTGGGGAAAGAACCAAACTCCATGGTTGCTAGCTTTTACACACTTCTCTTATAATAAGAGTGATGACTCAGATGTGAAATCTGCAGCAAGAGCCTGATTGAACTGGTAGAGTAGGAACCTAACGGGTTCATTGATTTCAGGGACCAGAAATTGGTCTGTCTCCCTCACTCCGCTCTTTTCAAGTTCTCTTAGATTAGCATTTTTGTAGATTTTGAGGTTCGTTTTTCCCTTCTACAAAAGACCACCCAGTTACGAATATCAGTGCAGAAGATGTCTGGAAATGGGCTCTTTTCAGTCAGAGATCCTGTTCAAGAACCCAAGGCTAATCCAATCAATAAAAGGAGAAACTTGCCAGGAACACCAGATCCAGATGCTGAAGTGGTTGCTC…	XP_002532599	nucleic acid binding protein, putative [Ricinus communis]	6e-81
F4EU4940CT428	CT	CATATATACTACTTAGTACATAGTGCTTCTTTTTAGGTGGTTGTGAAGGTGGGGTGTTT[T/C]TTGGAAATGTGTGTATTCAAGAACGAACAGGGCATCGCCTTGCACGATGTGATCTG	0.987	1	0	0.9015	0.8565	CGCCATTACGGCCGBGGGAGACGGAGGTTAAGGTCGAGAAGAAAACGCCTACCAAGGTTGCGGCCAAGCCCCGGAGAGGAAAATTGCTGGAATTAACATGCCAAATGTTAACTGCCTTCGGACAGCATTCTCGATTCAACAGTTGCYGATGAAAAGTCAACCCCTGGTTTTGCACACAGGCTTCACAACAAGCAATTAAGATGCGATGTGAATGACTGGCTAAGGATGTAAAGAAAAAACACTTCTGGAACAGGTGGCTGCATGTCTGAGTCAAATCCATTTCTTTATTTTCATTTCGGTTTCGTCTTCTTTCTTTTGTCCCTTTTTTTTTTGGGTGGTTGGCTCTCGAGAGAGGGAAGGACTCCTAGCATATATACTACTTAGTACATAGTGCTTCTT…	ACG39696	fasciclin domain [Zea mays]	0.055
F4EU4944AG320	AG	GGACTCCTGATTCAATCCTTTATTCTTATGGCCTTTCTACCATGTTCAGTGCAATTCCA[A/G]CATTTTGTAAGAAGGGGGACATTGTAGTTGTGGACGAGGGAGTCCATTGGGGTATA	0.937	1	0	0.8624	0.6037	CCGCATTCCTCCTCTACCAGAGATARCATACGAAACCCCTGTTTTAGAGAGTGCTGCAGGACCACATGCTATCGTCAMTGGCAAGGAAGTTGTCAATTTTGCTTCTGCAAATTATCTTGGATTGATTGGACATGAGAAGTTACTTGAGTCATGTACATCAGCCTTGGAAAAATATGGGGTTGGTTCTTGTGGTCCTCGTGGGTTCTACGGGACTATTGATGTCCACCTYGATTGTGAGGCCAGAATAGCCAAGTTTCTGGGGACTCCTGATTCAATCCTTTATTCTTATGGCCTTTCTACCATGTTCAGTGCAATTCCARCATTTTGTAAGAAGGGGGACATTGTAGTTGTGGACGAGGGAGTCCATTGGGGTATACAGAATGGCTTGCAGCTCTCTAA…	XP_002269418	PREDICTED: hypothetical protein [Vitis vinifera]	5e-152
F4EU4945CT587	CT	CTCTGGGAGTTAAATTTTGCTCAACTCTAGGATCGACCATAAACATCAACATCATCGTC[T/C]GTGTGGGTCCCACAGTCTTTCTTGAGGAATTGTGGTGTTGTGCTAAATGGTCTACT	0.944	1	0.133	0.4517	0.4473	CGTCCGCTCTTTATAATGTCCAGGCGCCTGGTCACTTTGTTTACCGCACCCGGTTTTCTAGGACATCAGGGAAGAGCTTTCTCATGCCACAATGCAAAAATGATGTTCTCTATGTGTCTGATCCTTGTGAACATCTAGACCAAGGGGATGAGGGGGATGTGGGATTTTTTCGTGGGGTTTTCAAGACATTCTCAAACTCAATGGCTAAGAGAATGCTGATTCAGAGGGGATCCCAGCTTCACCCGACAGAGTTGTGTCCTTATTGCAAAGCTAAGCTATGGAGCATGCGGGAAGCAAGAATGATACCTCAGAGTGCCAGCTGCAGGCTGGGTGCTTATTCAGACTCAACTGACTTCTATGTGTGCCTGAATGGACATATGCTTGGAAATTGCATCCTCT…	NP_198752	EDL2 (EID1-like 2) [Arabidopsis thaliana]	3e-57
F4EU4951CT783	CT	GTTGTTAACTTTGCTTTTCAGCTCCACCACATGCCTGATGAGAGTGTTTCCATGATCAA[T/C]GAGCGGGACCAGCTTCTCCGCATGGTTAAGAGCTTAAATCCAAAGCTCGTAACTGT	0.924	1	0.298	0.7614	0.7614	CCGAAACTCCCACGAATCAAATTACACAYGACTACCCCCAAACCGAATACCTCGTCATCTGATTCCAACCTCAGCAGCATTAGCACCAACAGAGAAGTGTCACAGCCGCCATCACGCACCCCGAAACAGTTGCTTTTGGATTGTGCTACTGCGATTTCTGAAGGAAACATTAGAGAAGCATCCATTATCATTGATAGGGTGCGACAGATTGTTTCCATACAAGGGGACCCGCCTCAGAGAATTGCAGCCTACATGGTCGAAGGGCTTGCTGCTCGAATGGGTGCTTCTGGAAAATTTCTTTACAAAGCCTTAAAATGCAAAGAGCCCCCATCTTCTGACCGGCTTGCAGCTATGCAAATTTTGTTTGAAGTTTGTCCCTGTTTCAGATTCGGGTTTATG…	XP_002302201	GRAS family transcription factor [Populus trichocarpa]	5e-132
F4EU4966AG925	AG	GAGGCCAAACCAGAGACAAAACCCAACCCAATCGCCATCCCAACACCATTGGAAAATCC[A/G]GCCCCTGTTGAGATTGACTCGAGCCGTGCCAAAGGAAAAACATCTACTGATGCATC	0.85	0.989	0.113	0.7425	0.7419	ATCACTGCAAAGAAGGCCAACCCGCGTCCGACTGAATCGGCATTAGACTCCATTAACCAACTCCTGAGCCGCGTGAAATTCCTCCTTCGCCGCCGTGCAGCTGCTCTTGCCGCTCTCGATGCTGGCCTCTACTCTGAGGCCATACGCCACTTTACCAAAATCATCGATGGAAAATATGGGGCTCCTCAGGGATTCCTAGCTCAGTGCTACCTGTACCGTGCCTCTGCTTACCGCTCGGCTGGAAGGATTGYAGAATCCATTGCTGATTGTAATCGGACACTTGCACTTGACAACACTTGTGTTCAGGCCCTGGACACCAGAGCTTCCCTGCTAGAAACGATAAGGTGCTTACCGGATTGTCTGCATGACCTGGAACACTTGAAACTTCTATACAACACA…	XP_002515301	heat shock protein binding protein, putative [Ricinus communis]	2e-118
F4EU4990CT913	CT	TTCGACATAAGGGAGGGGAACATATTGCAAGTGGTCATTCTTTCAGATTTCGTCCAGTC[T/C]TTTGAGCATGAGGAGACAGTAAGCTGGCCAAACAGTAAGGGTTATAATAATAGTGC	0.924	1	0.436	0.8231	0.8231	CGCCATTACGGCCGRRGGGAACAGAGCGWGAGCAGAGAGAATACAGAGGACAAGCGAAGAAGAGAGATCCATGAAGTCCCGGGAATCTCCTCTSCTCCTGCTGAGCCTCGCTTGCTTGATCTTCTCGTCGCTTCACGTTCCGGCGTCTTGTCAACGCTCTTCAGGACCGACCCAGGTCGATCGTCGCGCGTCGAGCTCTCCTCAGCTTCAAGGAGACTACCGAAAGGGTTGGTAACCACCTCCTACGATTGCTCTCCTTCTGGGGCTTGCGTTCCCTGCCTTTATTCCGAGAAGAAAGATGAAAAGTATCGCTGCAGTGAGACCGGCTATCGTATCCCTTTGAAATGTGTAGAGATAGGGAATAGTAATGTTGTTAGTGGCAAAAAATCTCATAGTGGG…	CBI32062	unnamed protein product [Vitis vinifera]	1e-43
F4EU5005CT1185	CT	TGTGCAAGGATATGCAGCTTTCCCGAGTGGAGGACCCTCAGTTTGCTGTGCTCCGGCAA[T/C]TCATTCTTGGCTGATACGTGCTCTTTAAATATCTATGTTCTTCAGGAAGAGAGTTC	0.823	1	0.399	0.6714	0.6714	AGCCATTACGGCCGGGGGTCTCCCCTCGAGGATGCAGAGAGGGATGGATTCACTATCACCCGCACCCGTGGCCGTCGTCTTCGCTCCTGTGCTTCCTCCGGTCTAGGGCTTCTCAAGTCTGACTTCGCGTCCTCCTCCTGTCTTGGCGTCCCACGGCGAGTCCCTCTCTCTACCCCCCACTTCCCTCCGTTCGAATTTCTCGAAGGCGAGTCGTTGGAAGGAGCTGAGATGTTAGTGATGCCGGGGAGGGCCGAAAATATAGATCCMCAGTTAGAACAAGGAAACGTACAAAGACATTTTGCACTCTTCGCTGTATGTGCAACCTTGGTGGCATGGAGCTAGAAACAGTATGTCAGTTACAACTGAAGATGGGAGTAATAGGCAAGAGGAGAAACATGC…	XP_002517826	Nuclear transcription factor Y subunit A-1, putative [Ricinus communis]	2e-42
F4EU5031CT371	CT	CACTTGGGCGAGTTACACTGGTAAATAAATGGGGAAATGTTTTGTATGATGAATTTGTT[T/C]GCCCAATTGATCGTGTCGTTGACTATCGTACACAAGTCAGTGGAATTAGACCCAGT	0.973	0.989	0	0.8615	0.8184	GGCCATTACGGGGGGGCGGMCGARGKGGGCGCCAACGATGAAGCAGCACAAGAACTCTCAACAGCTCAACCCCAACTGGGCTCAGCTGCAACAAAAGCTCAAGTCCCATGGCTCCCGACCTCCTAAAAGCTCCGAGCTTTCCGATTCCGGACCCTCCAAATCCGTATTGGGGAAACGCAAGGAAAGGGCCGATGCGGAACCTGACGATCGTTGCCCTGATCCCTTGATGCCTGCCAATAGTGATTTCGGACTGACGGATGCGATTGCCATGGATTGCGAAATGGTTGGTGTCGCTCAAGGAAATAAGAGTGCACTTGGGCGAGTTACACTGGTAAATAAATGGGGAAATGTTTTGTATGATGAATTTGTTCGCCCAATTGATCGTGTCGTTGACTATCG…	ADN33800	RNA exonuclease [Cucumis melo subsp. melo]	1e-92
F4EU5052AC315	AC	ACCTTTACACCTTTGATGTGCGATTCGATTGTTCATGTTCCAGTCATTGATTTCTGCTC[A/C]GCAGGACAAGGTTACCTGGTGAGCGCGGGGCCCACTGTCACGACTGCCATTGGGCC	0.929	0.979	0.109	0.8466	0.8466	TTTTCTCCCCATACTACTGTCTGTGCCCTCCCGSGKCMKCGACCCTGGAACACCCAGATCCACCTCCTGAACGTGCTTCTGCTTCAGATGGATTTTTGGTTCCATCTTTATCTTCTTTTCTACCTCCTGTACCCTCCAGTCTATTGATGGCGACATCACCTTTAAACTTGGGAGACCTTCCTCCGCTAGATTTTCCAACTATTCTTCCAGACCCGTTGGCCTGTCTACCAAAGCCCAGTTCCCAACAAAATTCCGACCTTTACACCTTTGATGTGCGATTCGATTGTTCATGTTCCAGTCATTGATTTCTGCTCCGCAGGACAAGGTTACCTGGTGAGCGCGGGGCCCACTGTCACGACTGCCATTGGGCCCCTGARCCCGAAACTTGTGAGTCCATTG…	XP_002312141	predicted protein [Populus trichocarpa]	1e-34
F4EU5085CT360	CT	CCTCTCCCAACCATGAGAAGGCCATGCCCTCTCCGCTCAGATTGTCCCATAAATCAGAC[T/C]CGGTTCAGATGAATCTAGGAGTAGGCAGTTTCTTCAGTGAACCCACGCACAAGCAA	0.919	1	0.027	0.7545	0.7168	AAAGGGAAATCCATTCATGATAATGAAGGAGCAATTTGGACTCGGCAACTCTGGCTCCTACCTCAATGCTTCAGTGAAAAACTCTTCCTTGTTAGACTCCCGAAACTATGGCTCTTCCCGAGACCTGGGCAATCAAGATAGTGAGTCGCACCATTCTGTTCGCCAGTTCATGGATGATTGGCCTGTAAACCCAGCAGATCGCTCTGCCATGTCGTGGCCTGAAATTGACATGCAGTCGGACAGGACTCACCTATCAATCTCTATCCCGATGTCCACTTCAGACTTGATTTCTTGCCACTTCCTCTCCCAACCATGAGAAGGCCATGCCCTCTCCGCTCAGATTGTCCCATAAATCAGACCCGGTTCAGATGAATCTAGGAGTAGGCAGTTTCTTCAGTG…	XP_002535466	conserved hypothetical protein [Ricinus communis]	1e-77
F4EU5116AG694	AG	CCTTTGTCCCCGGATCACCGACTGATCGCAGCAATCATCAATGGCAATAAGGCCAGACT[A/G]ATGAAACAGCTGGTTTCTGATGTAAATTGGGTTGGAAAAAGCCGTACGCTCATCTC	0.901	1	0.245	0.6426	0.6393	TGTTGCTGAGATTTTTTATCTTCCTTTATGTTGGCATGGATGCCTTGGACATCGAGAGATGGAGAGTTGTCAGCAATAGTCCCAAAATATCACTCCAGTTTAGCTCCATATTGTTGGGACTGGTTCTGATTGGAAGAGCGGCCTTTGTTTTCCTCCTGTCATTTTTATCCAACTTGACTAAGAAATCAGCGCACGAGAAAGTTAACATCAGGCAACAGGTTATAATATGGTGGGCGGGTCTTATGCGCGGTGCTGTGTCCATGGCTCTTGCTTACAATAAGTTCGCGCTGTCCGAGACAAAAGATAGGAAGAATGCRTTTATGATCACCAGTACTATCACGGTCGTTCTATTCAGCACGGTGGTGTTCGGGCTGATGACCAAAACCTCTCATCCGGCTC…	XP_002315532	sodium proton exchanger [Populus trichocarpa]	9e-68
F4EU5123AG300	AG	TAAAGAGTTAGCCTGTGATTGAAAACAATGGATAGAAAACAACATATTGCAATATTCAC[A/G]ACTGCGAGCCTACCATGGATGACTGGCACAGCAGTCAACCCTCTTTTCCGTGCTGC	0.989	1	0.117	0.5035	0.4951	CCCACCGAATCCAGGCTGCAACGGCAGGAGTAGGAGGAGAATTTTCAACGAGTGTGTGTATTCGACGTACTCSGCCAWTRCRKSRRACCGCCAACATTTTCTCCTCCTCATCTCTCTCTAACTTCCCCTCTCTCTCTATCTCCCCGTGAACTTCACGCCAATCCTCGCATCCCGATTCTTGCGGCGCAATCCGACGTTCCGATCGAAGGTGACAGGTGTATGGCAATTCTAACTCTTTGTTAAAGAGTTAGCCTGTGATTGAAAACAATGGATAGAAAACAACATATTGCAATATTCACRACTGCGAGCCTACCATGGATGACTGGCACAGCAGTCAACCCTCTTTTCCGTGCTGCATATCTCTCAAAAGATGGAGGGAGAAATATCACTTTGGTGATC…	ABN08236	digalactosyldiacylglycerol synthase 2, putative [Medicago truncatula]	0
F4EU5130AG658	AG	TGCCCCGTGTGGATGAATTTCAGTCTGCTAGTCTTGTACCAGAAAATGTTTCCACAATC[A/G]ATCAGTCTGAGGAGAATGAAGATAATGTTGAGGACCCTTCTGAGGTGAGAATGGAA	0.913	1	0.191	0.7589	0.7563	CTTGAAGAGGCGCCAATTGTGGATGAATCTCAGTCTGCTTGTATTGAACCTGAAGATGTTTCTGCAATTGATCAGTCCTCTCTCCTAGGAAAGAATCGAGAGAAAGTTGAGGACCCTGCCGAGGAGAGACTATGTACTGAGGTTGGTGATGGGAATGATACTTCTCCAGTTGGTGGGGCTGTGCTTGAAGAGGCGCCAATTGTGGATGAATCTCAGTCTGCTTGTATTGAACCTGAAGATGTTTCTGCAATTGATCAGTCCCCTTTCCTAGGGAAGAATCAAGAGAAAGTWGAGGACCCTGCCGAGGTGAGACTAGGTACTGAAGTTGGTGATGGGAATGATGCTTCTCTGGTTGGTGGGGCTAKGCTTGAAGAGGTGCCAAGTGTGGATGAATCTCAG…	XP_001785589	predicted protein [Physcomitrella patens subsp. patens]	9e-05
F4EU5148CT554	CT	TCTGGAATTCGCCCGGAAAATATCTTTACGGTTTTTTTCCTTTGAAGTAGATGCAAGTA[T/C]TGATGTTAGGAAGAGCCATTTTCCTGAAGGAGGAAGGTGGTCTTAGCCATTAGAAT	0.95	1	0.234	0.7457	0.7457	CGGCCGGGTATCAGGCACCAGGATGGATCCCCTGTGAATTCAGACGCAGAAAGGGAAAGATTGATGCATTGTCTTGAAGCTGCTATTGAGAGAAGGGTATCTGAGGGCTTGAAGTTAGAATTGTGCACGACAGACAGAGTAGGGCTTCTCTCCAATGTCACTCGCATTTTCAGAGAAAACAGCCTTCACCGTCACTAGAGCAGAAGTCAGCACCAAAGAACGGAAARGCAGTAAACACGTTTTACGTGCGAGATGCATCAGGGTACCCTGTGGACCCCAAGACAATCGATTCCATTCGTGAAACTATTGGCCAGACCATACTTCACGTCAAAGGTAATTCCGGAGAGTCAAAGCCCGCTCAGGAATCTCCCTCTAGGTTCCTCTTTGGTGGTCTCTTCA…	XP_002512031	amino acid binding protein, putative [Ricinus communis]	1e-50
F4EU5152GT653	GT	CTGACTCTTTCTGAGCCTTGTCAAAGAGTGAAGATTTGGGGGTATAGAAACCTCATGCA[T/G]TGTTCTTTACGTAAGCATCTTTGGTGCAGCGCGCCACCATGGGTAATAAGAGAGAA	0.979	1	0.191	0.7508	0.7508	CCCTTTTGGGGTCTAGTTTTCAGTGGTGGACTTCTTGGTTTCATTTTCTCAAGAAATCCAACTGCTCTGGGCAATGGTGTACTATTTGGAGGTGCTATACTAGCCCTTAGCACACTTAGCTTGAAGATCTGGAGAGAAGGAAAATCCAGCTTGCCTTTCATTTTAGGACAAATAGTCCTCTCTGCTGTCATCTTCTGGAAGAACTTTCAGACTTACTCTCTGACGAAGAAAGTATTTCCGACCGGGCTTAACTTACTTATCAGTGCTGCGATGCTGTGCTTCTATTCGTACGTAATCTTGTCGGGAGGAAATCCGCCACCAAAGAAGTTGAAATCTTCTGCATATGTCTCGTAGTTACATGGTTGCAAATGTTTGAATGAGATAGAGAGGTTGGAATTC…	XP_002532672	transmembrane protein 14, putative [Ricinus communis]	6e-43
F4EU5159AG187	AG	CTCAGAATCAGATACATACAAACATTATGGTTTTCCTAATTGTCTCCTTACTACCAATC[A/G]ATGTTTTGTCACTCAGCAACGCTAATACACTCCAGCGCAAAAGGAAGGAATTAAAA	0.974	1	0.101	0.7886	0.7886	AAAATAAAATACCCAGATCGATATGCACAGTGCAAGGAAACCCATTGTAAAGCAAATACAATACATAGACTAGTAATCTCAAACCACCCCTTATCCACCTAAATAAATCAGTGTGCAGCAAGCCTCTCTCAGAATCAGATACATACAAACATTATGGTTTTCCTAATTGTCTCCTTACTACCAATCAATGTTTTGTCACTCAGCAACGCTAATACACTCCAGCGCAAAAGGAAGGAATTAAAAAGGAACATCACTGCCAAGAAAGGAAAAGGAGTAAGTTTATGTTGAAGAAGAATCACACGAATCTGTTAAATGGCTTCCTCCCAACCATGGAAGACGCGGTCGAACCGATGCTCATGTTCCCGAYGGACTGCCGGTCGTGCTGATCATTATTCGAGG…	NP_973681	IQD14; calmodulin binding [Arabidopsis thaliana]	3e-23
F4EU5167AG1763	AG	GCGTACTTGTGAACTGTACTTGGACTTGTTTGCTGGAGTTAGCAGTTGCTCTGCTTCTA[A/G]AGCACGTGCAACAACCATGTATAAACCACAAAATAAAATGAGTCCTTCCTCTTTGT	0.934	1	0.282	0.69	0.6899	GGAATCAAGGTTCGATCTCTTTCCTCCCTTGCTCCGTGTGGTTGAAAGGATACTTTTCTTCGCCGATTTCCCTGACTTACTTTCTCGTCGAAGCAACRCTCCCGACACGACGGGGAACCSAGTGTCGTCGATACACACGGCGTGCGTGAATCTGTTTCGTGCTCGATCGGGGGTGAAGATATCTGGGGCTATAGCACCGKCGGAATTGGCCGAATCAAGGGAAGGTGAGTGATCTGGCCGGAGGCGAGGGAAAACGAGAGAAAGGATGCGCCTGTACCGCGGGAGCGGTGGGACGACGATGCTCCTCCTCCAGAAGATCGTGGGCGTGAGCGTCGTGATATGGGTGACCGTGATGGAGCCGCGCGCCGCTGGGTCTGCGAACGGGAAGCTCAAGTCGGC…	XP_002284739	PREDICTED: similar to MtN19-like protein [Vitis vinifera]	8e-124
F4EU5206CT377	CT	CTATAATTGCAAAGATGATGAACAAGTTCGGAGGACCCAAGTGAAAAGTTCGGATGCAG[T/C]AATAGCTGTCTTCAGGTCGAAGGTTCTGGCTTATCATAGTGGAGGGGTTTGAGAAG	0.953	1	0	0.8196	0.5737	GTGSYMBBKGGTMKDCCYWSGYGKATTCCCAGGTGGTATGCCTGGTGGTATGCCTGGTGGTATGCCTGGTGGATTCCCTGGTGGAATGCCTGGAGGCTTTCCAGGGGGGATGCCTGGAGGATTTCCTGGGGGAATGCCTGGAGGTTTCCCAGGTGGCATGCCAGGAGGAATGCCTGGAAATGTTGATTTTAGCCAAATACTGAACGATCCCGATCTTATGGCTGCATTTAAGGATCCAGAAGTCATGGCTGCTTTGCAGGATGTAATGAAGAACCCTGCCAATCTGGCAAAGCATCAGGAAAATCCAAAAGTGGCCCCTATAATTGCAAAGATGATGAACAAGTTCGGAGGACCCAAGTGAAAAGTTCGGATGCAGTAATAGCTGTCTTCAGGTCGAAG…	ABY87519	Hsp70-interacting protein 1 [Vitis labrusca]	1e-22
F4EU5213AT538	AT	ATGATTATGGCAAATTGATGGTTGAGATAGAGAAAGTAGTGTTCAGGATGGTATGTGAA[A/T]GCTACGGTGTCGAGAAATGCTATGACCCTTACATCAAATCTTGCACGTACCTCCTA	0.978	1	0.032	0.6787	0.6408	GCCCATTACGGCCACCCGATCAAGAGACTCAGCTTAAAAACAGAGTCTTGCTCGTGGTGTGTATCTGAGAGATATAGACGCGAGAGAGATAGTAGGGACAAAAATGGCTTCTCAGATCCCAGTGATAACGTTCTCCGAGGAATGCACGAAACCGGGGACAAGTTCATGGGAAAAAGCTTGCAAAGTGATCGTGCAGGCTCTGGAGGATCACGGGTGCTTCATCGTTGATCACCCCAACGTCCCTCTTGGCCTTCATGACTCTGCCTTTAGCGTCACCGAGGATCTCTTGGACCTCCCCCATGAAACCAAGATCAAGAACACCAACCTCAAGCCTTCCCATGGCTACATCGCCAAAGTCCCCGGGACTCCTCTCCTCGAGGGCATGAACATCGATGGCGT…	NP_175688	oxidoreductase, 2OG-Fe(II) oxygenase family protein [Arabidopsis thaliana]	5e-37
F4EU5272CT879	CT	GATACTGTGTACTTTCTTTTGTTACTTTTGGCCGTTCTATGTGGTTTTCAGTGATGTGG[T/C]GTTGGGTGGGTTAAACCTCTGCTGGTCCCTTGAAAATGCCGGCTTTGGTGATTAGT	0.985	1	0	0.799	0.7591	GGCAATTACGGCCGGGTCAGTACTTGAAATTGAGAGCACTACAGCGGCAGTCATATACACATTACTTTTATGAGGCTACGGTTGGTGCTGGTCTCCCAATTGTTAGCACTCTACGAGGTCTTCTTGAAACTGGGGATAGAATTCTCCGTATTGAAGGCATATTTAGTGGTACATTGAGCTATATATTCAACAACTTCATTGGCAAGCGATCGTTCAGTGAGGTGGTAGTCAGAGGCAAAGCAGGCAGGTTTTACAGAGCCAGACCCAAGAGATGATCTCTCTGGGACAGATGTTCAGAGAAAGGTGATTATTCTYGCTAGAGAATCTGGTATGAAGCTGGAACTTTCTGACATCCCTGTGGACAATCTTGTCCCAGAACCATTAAGAACTAGTGCATCA…	XP_002525511	aspartate kinase, putative [Ricinus communis]	2e-71
F4EU5275CG676	CG	AGTAGAATCAAATCATTGACTAACGAGTGCTCTGCTTCAACCGACAAACTGAAAGAAGA[C/G]GAGCTGACCATTGAAGGCGGTACAATAAGTATCTCCAATGTTTACTCTCAAGGGTT	0.926	1	0.005	0.8213	0.5749	AAAGGGGAGTTGAGGGTGAAAGTTGACGGAAAGAGTAGTSRKCAGAAGGCCAACACACCTCGKTCCAAGCATTCTGCAACTGAGCAGCGGAGGCGGAGCAAAATAAATGACAGGTTTCAGATGTTGAGGTCTCTAATCCCGAACAGCGACCAAAAGAGAGATAAGGCATCATTTTTACTGGAGGTTATCGAGTACATACAGTHATCTACAGGAAARGGTTACTAATTATGAAGGTTCATTTCAMGGRTGGAGCCAAGAACCASCRAATATGATGCCACTGAGAAATGGTCAGAGGCCGACGGATAATTATGTTGATCAATCTCGAAACATCACTAGCGGGTCCAGTCCTGCTTTGGTATTTGCGGCAAAAGTTGATGAGAACAATATTGCCATGGCCCC…	XP_002514597	Transcription factor BIM1, putative [Ricinus communis]	1e-99
F4EU5284CT536	CT	GTTGGTCAACGATTTGGAAGACATATTGATGAAAGTGTTGATCTTGGTGAAGGAAAACG[T/C]ACCCACTACACCTTACTAATTTACTTAAGTGGTGGTTCAAAGTCAAAAGCCAAGAA	0.944	1	0.048	0.7863	0.7469	AAGCTAGTTGGTTATTCTAACGCAGAGTAGGSCATTACGGCCGGAGTSGATGGCAGAAGGAGCAGGGGAGGCGAAGGCGAAGAGGAAGATGAGAGACGGCAGAGACAAGGCCAAGAACTCCAAGACGACGAAACCATCTCCGGCCATTCCCAAGTGGCCCCTCGTCAAGCCCAAGCAAGATCTCCAGATCACTCGCCTCAAGGATACCGATCTCTTCACCGTGCAGAATTTTTTCACTCCAGCCGAATCTAATGCATTTGTAAAAGTTGCTGAATCCATTGGCTTTTGTTCACCAAGGAAGCCTTGGCCCAACGAAAGGCGAAGCTTWCAGGGACARTGATAGAATTTCTGTCACTGATCCCCTGCTTGCAAATGCAATATGGGAATCTGGACTTAGCA…	XP_002263622	PREDICTED: hypothetical protein [Vitis vinifera]	2e-94
F4EU5285AG852	AG	TCAATGCGTATGTGCGTGCCAAAATGAAAGAGAAGGCAGAATCCTTGATTGAGAAAATG[A/G]GAGAGAAAGGCTATGCCATGCATGCTCTCCCATTTAATGTGATGATGACCCTCTAC	0.979	1	0.016	0.7771	0.544	GCCATTACGCCGGGGAAAGAAGCATTCCGGTTCACCATCTGTTTTTCATTTGAGCCGAACCGGGTCAAGGAACTGACACGGCCCCTCCACTCTTTCTTCCTCAAACTAAATTCACGGTCACAGGCTTATCTTCAGCMRCAAGAAGCGCCATTCCCTAAACCCTGACCTCGCTCCCTGCAGAGTCCCCTCTTCATTCACAGCACCCACTTCACCACCTCGCAAGAAAAAACCCGAAGAACGCCCTCTACCCATCAACGAAGATGCTGCTCCAACCTTCTCTCCACAACCGCAAYCCTTCCATCTCGCCCTCCCTCTCCTACTCCCGCCCTCTGCAATCGAGGGTCTCCCAARTCATCCTCCGCCAGAGCTCGAGCCCCTTCAAGCCGCCCGCGATATCGT…	XP_002526471	pentatricopeptide repeat-containing protein, putative [Ricinus communis]	1e-144
F4EU5321CT631	CT	TGTAATTTTTTGTTTCCGACTGATTCTTTTATTGGGTACTTGGGATGCAATTTTTTGGT[T/C]ATGATGCGTTATGCCTAGTTCAGTGGGAACAAGGGGCGGGAATGGTGTCTCCCCTA	0.883	1	0	0.8271	0.5789	CCTGCAGTTGAGCACTGGAGTCTTGCTGTGAAGGATGGAAAAGCAYKGGAGACGGAATGGMSGAATGAAATAACAATTCCCCGTGGAGGACCTCATAGGGCCTGTGTTGTGGTTGACGACCGATTGATGGTTATAGGTGGTCAAGAAGGTGATTTCATGGCAAAACCTGGATCGCCTATTTTCAAATGCTCCCGTAGAAAAGAGGTTGTTTACGGCGATGTTTACATGCTGGACGATGAGAACAAGTGGAAAGTATTACCTTCAATGATAAAGCCAAACTCCCACATCGAGTTTGCTTGGGCTCATGTTAATAATTCTCTTATCATTGCTGGAGGCACAACGGAGAAGCATCCCGTGACAAAGAAGATGGTGCTTAACGGGGAACTGGTTCAGTTTAAT…	XP_002521918	conserved hypothetical protein [Ricinus communis]	2e-93
F4EU5355CG728	CG	AGTTGGATTATCTCCATTTTGATTTCCCATCAAGATGATGAGCATGGGCATTATGGGGA[C/G]ACAAACAATGACAAACAAATAGGACATGATTTTGGTGCTAACATTTTGCCTCTCGT	0.972	1	0.059	0.6597	0.6577	AAGTTTCGGTCCGGATTCCCGGGATCAAAGAGCGCCGACAAGATTAAGGAATCTCCCAGCACGCAGACTGTCGTGAACTCCTCCTCCTCCTCCACCACCANNNCNTCCTACATGTAGCAGAGACGACCGTGTCTGCGGGTCARTCTMGMGCTGCGCGTCGATCTYCTTCTTGGATTAGGAGATGGATAGTGARACTMAGATTAAACGTGAGGCCACAACTCAGCCACAGTTGTCAGAAAAGGCAAGGAAATTGATTGATGACATTCCAGAAATTATGACAAATTGTCAATTGGCTTGGAAAGGGGGTCGAACCGGCGATTCTACTGTCTTGGTGGAGCAACTGCTCCGGTTGTTAAGTGATYTGAAGGCTGAGATTAATGCATCTTCCCCAGCATCTCC…	XP_002278626	PREDICTED: hypothetical protein [Vitis vinifera]	7e-121
F4EU5395AG678	AG	GATCGAGTGGCCCAGGATTATAAGGTTCATCAAGATGAAATTCATTCCAAGCTGGTTCA[A/G]ATAATGAGAGAAAGGCTATTGGTCCATTTGCGTGGGTTGCAAAGTATGTTCCAAAG	0.98	0.989	0.043	0.5811	0.5811	TTTCGCACTGATTCATTATATAAAGAGAGCGTAGATGCTTCTGAAGTCAGCATGGTTACTGGAAATGATGCTCCAAAAGAGGCAGCTACTGGACTACTGTTGACACAACAGGAAACTCAACCTGGGGGGGATATGGCAGGTGTATCTTCTGAAAATTCCGACCAAGGAATATCTTCGTCCCTAACAAGTAATTCTGAAAGGAACAAAGCAGACGTTAATTCATCTTCTCAGGTTAATAACAGCACCGTTAAAGAGCGTGGAAAATCTAGTTCTCAATCTCTTATTTACAGAGGTGTTGGTTATCACATGGTGAACTGTGGCTTGATATTGGTGAAGATGTTGTCGGAGTATATTGATATGAATACTTTTCTGCCAACACTTTCTTCAGAAGTGGTTCTT…	XP_002526977	vacuolar protein sorting, putative [Ricinus communis]	8e-86
F4EU5509GT376	GT	TGAAGCACACGTATTGGAAATGCCATTTGCTTCGTGACCTTCATTATTATGTCCGAGAT[T/G]GAGCTCTTGTCCCTCCCTTTGGTCTTCAAGGAGGGCCTTCGAGTAACTTTGCATGA	0.984	0.968	0	0.8156	0.5709	TCCCAGAAAGAACTAATATTTTCCCAGCCAACAATCAGACAGCTCACACTACCAACACTAGAGATCATAMCAAGTGCTGCTTCCTATATTCCTCGAATTCTCAATCTGGGTAATAAGGAAACAGTTCGTTTGCAACCGAGTTTAAGCCGCAAGTTGCAACAGTTCGCCATTCTTGGACAGCATATAGGAGAAGAGGATTTCGTTCCACATATCGGGAACTCCTGGTAGGCACCAATGACTGCAATCAGGCACCGATGGATTATCGCTCCAAGTACCGACGTGYGCRTCGCTCCTGAATGCCCCCATCGGAGTAACATGAAGCACACGTATTGGAAATGCCATTTGCTTCGTGACCTTCATTATTATGTCCGAGATTGAGCTCTTGTCCCTCCCTTTGGT…	ABK94394	unknown [Populus trichocarpa]	1e-72
F4EU5522AT579	AT	ATGTAAGTGGAGGACATAAACCTCTTCCTCCTTTTTCCCCAGCCCCAACACCTGTCCAT[A/T]CAAATGTTGAGGCAACTGATACAAATGGTTCACTTTCAAAACCATCTTTGGCCATC	0.945	1	0.17	0.5146	0.5068	CGGCCGGGGGCSCSAGCTTCTGATTCTCGCCCTCCCGCTGCCTCTCACTCCCCTCAGCACTCGCCCGCGCCTTCCTCCTCTCGCTTTCCCAGATTTATGCATTGCGCCCCCGTCTCCGGCGATTCGTTCCTCTCCTTCGGATGCTWCTGTCAATGGCTTCTTGTAGCTTAGGAGCTTCAAATGTTAAAATAGCGAACTTGAACTCTGGTAGACCAAARATTGGCGAATCACGTCTCTCATACGGTAGAAGTTGGATAGTGTTGAAAACACCAAAGTATGCAGGTTTGACCTTATTTCAGCGGTTGGATAAAATATGCCCTGTATGCTGTCATCCATCTTCTGGAAGCCCATCCACTTCMAGTCTGTTAGATGRTTCTGAAGATTCAGAACCATCCAGTT…	XP_002285378	PREDICTED: hypothetical protein [Vitis vinifera]	2e-57
F4EU5527CT402	CT	ATAAGAGTGGGACCATCGATTACACCGAATTCATCACTGCCACGATTAACCGCCACAGG[T/C]TTGAGAAGGAAGAAGATCTGATCAAGGCTTTCCAATACTTCGATAAAGACAACAAC	0.965	0	0	0.3285	0	TTGACGAGGGATCCTAAGAAAAGGATCACCRYCACAGATGCCCTYGAACATCCTTGGCTCCGGGAAAATGGAGTGGCATCTGATAAACCTATGGACAATGCTGTCTTGCGGAGGATGAACCAATTTAGAGCGTCGAACAAGCTGAAGAAACTTKCTCAGAAGGTAATTGCGCAAAACCTCACGGAAGAAGAAATCAAGGGCTTGAGGACCAAATGTTCAGCAACATGGACACCGACAACAGTGGTABGATCACATTTGAAGAATTTAAATCGGGATTGTCTAGGTTGGGATCAAAGCTCTCTGAACCAGAAGTAAGGCAGCTAATGGATGCTGCCGATGTCGATAAGAGTGGGACCATCGATTACACCGAATTCATCACTGCCACGATTAACCGCCACA…	XP_002510594	calcium-dependent protein kinase, putative [Ricinus communis]	8e-76
F4EU5574CT851	CT	AAATTCGAAGCAGCTTGTACAAATTGCTGCTGTGGCAGTGGTGGATGGTGTTCAGGCTG[T/C]CGTTGATCAGATTGAGAGGGAAACGAGTGATGGGCATCAGCAATTTGTTGTCTTAA	0.928	1	0.255	0.6274	0.6274	GGAGATAGACAACATGCACACATAGATTGAAAAATACTGTACAGATGCGATGACTATACATATAAACTGTAAACCCCCCATAGTACAACTCAAGTTTAGCAGTTTGCACAATATGCTCTTCGACCAACTTCATCACTCATGATGATATCAGACTATAAGACATACAAAGGACACAGAAGAATTCATCTCCTCATTACCAATATCAAAAATATATAAAAGACGACAAAGGAGCAGAGAGTAGGGCAGATCATTTAAGAATACACAACAAACCCATTCCACCAAGGCAAGTGGACTAGAATGGCTTTGACACTTGCATCTGCTGCCTGATCTGGTCACTAGCGTGCTGAGTCGAACCTTCTGAAAACATCAAGTTATTGGATCCCACGGTTGGCTGATAAT…	XP_002526287	ATP binding protein, putative [Ricinus communis]	1e-44
F4EU5584AG545	AG	GCTTCACCAGGCAAACCAGAGGATCATTGATGCTGTAGCAACACGTTTGGAAATCCCTC[A/G]GGAGCGTGTCTTATCGAATCTGGCAAACTACGGTAACACAAGTGCTGCATCGATCC	0.928	1	0.229	0.6547	0.6547	CAAGAATAATCCTTTGGCTTACGACATAACAGCTGCATGCAGTGGGTTTGTGCTAGGTCTGGTTTCAGCTGCTTGTCACATCAGGGGAGGTGGGTTTAACAATGTCCTAATHDDGTTGGTGCGGATTCTCTTTCACGATATGTTGATTGGACTGATCGAGGGACCTGCATTTTATTTGGTGACGCCGCGGGTGCTGTAGTGATGCAGGCCTGTGGAGCTGAAGAKGATGGTTTATTCGCTTTTGACTTACATAGCGATGGAGATGGTCAAAGGCATCTAAATGCTTCTGTCAATGAAAACGAGACCGATCATGCCTTGGGTACTAACGGTTCRGTTAGAGATTTCCCTCCGAAACAATCCTCTTATTCCTGCATCCAAATGAATGGCAAAGAGGTTTTC…	ABJ90470	beta-ketoacyl-ACP synthase III [Jatropha curcas]	3e-114
F4EU5607AC563	AC	AGGTCCAAGACCAAGGACTGCTCGGAAGACCAATGCCCCTGTTGATCAGGAACTTTGGA[A/C]TGCTTGTAGCAATCTTTATTTCTTATCTATTTTTTGGAGTCAGCCTTTCCTCTTTC	0.973	1	0.239	0.8155	0.8155	TGGCCAAACAGGTGTTCATCAATGTTCCGTGGTGGTACCTGGCCTACAACAGGATGATCAGTCCTTTCTTGACGCAGAGGACCAAGAGCAAGTTCGTGTTCGCCAGCCCATCAAGAACTGCCGAGACACTCTTCAAATACATAGCACCAGAACAGGTGCCGGCGCAATACGGCGGGCTAAGCATGGAGGCCGAGCAGGAGTTCACTGCTGCCGAACCTGCGACAGGGGTCACGATCAAGCCGGCATCCAAGCACACTGTCGAATTCCCTGTTACTGAGACGTGCCTGCTGGTCTGGGAGGCTAAAGTGGTGGGGTGCGACGTGAGCTACGGAGCTGAGTTCGTGCCGAGCACCGAGGGTTCCTACACCGTGATCGTGCAGAAGACCAGGAAGATAACCC…	XP_002521801	Patellin-3, putative [Ricinus communis]	1e-71
F4EU5656AG617	AG	TCAATAAGGTTGCGATGCGATTGTAATAGAGTAGAGGGGAAACGAGGAAGTATCATTTC[A/G]TTTGTTGGTAAAACAAGATCAAGATGGTCGACACTATATGTCTAGGTGGATCTGGC	0.965	1	0.234	0.6653	0.6652	ATTCCCGGGTCGACTACGCGTCCGAGCGTCGGGGCGAGCCTCCCCGCTCAAAAGGCTCCTACCCGTCTCCGCCTTCGTTTCGGTCGTCCGATCCCTGAAGAAGAAGATGAGCGCGAGGGGCAGGCTCGGAGAGGGCAAGGCCCCGGGCGGCAGCAAGATCGGGAAGGTGCTCTCCGGGTCGGCTACTTCGTATTCCGGACGCGAGAGGCTGCTGTTTCCCTCGCCGATCACGCCGGCAGCGCCTTCAGCAATCGGCAGCGCTCCCTCCAAGTCYTTGAAGAGGAGGGGCTGGGACAGCGACGGCGGCGTTGACGAAGTGGAGGATGCGTGCAGGAGCTTCGAGAACTACTTGGTGGGAAATGATGGTGGAAGAAGGGAAAGTGAGGGATCTCATGGACG…	XP_002518273	conserved hypothetical protein [Ricinus communis]	2e-21
F4EU5672AG199	AG	AGCTGGAGAGGGAGAAACGGCTTGATGCTATCGTAGACCGTAACTTAAGTAAAAACTAC[A/G]ACATGCAAGAGGTGGAGATGATGATGCAAGTGGCTCTTCTTTGTACCCAAGCATCG	0.869	1	0	0.8358	0.5851	TCAACTGGGAAGTCCTCAGAGAGGACTGATGTTTTTGGTTATGGAATTATGCTTTTASAGCTGGTAACAGGTCAACGTGCAATTGACTTCTCACGTCTAGAGGAAGAAGATGATGTGCTACTGCTTGACCATGTCAAGAAGCTGGAGAGGGAGAAACGGCTTGATGCTATCGTAGACCGTAACTTAAGTAAAAACTACAACATGCAAGAGGTGGAGATGATGATGCAAGTGGCTCTTCTTTGTACCCAAGCATCGCCAGAGGACCGTCCAGCGATGTCGGATGTTGTTCGGATGCTGGAGGGCGAAGGGCTGGCTGAGAGGTGGGAGGAGTGGCAGAATGTCGAAGTTACTCGAAGGCAAGAATATGAGAGGATACAGAGAAGATTCGACTGGGGAGAA…	ABK95203	unknown [Populus trichocarpa]	1e-61
F4EU5672AG447	AG	GACTGGGGAGAAGATTCCGTGTATCATCAAGATGCAATTGAGCTGTCTGGTGGAAGATG[A/G]GACAGAAGTGTTCTCTACCCTTATTCTGATAGCATCCTGTTTTCAATTCTTAGTGG	0.967	0.84	0.006	0.6513	0.6513	TCAACTGGGAAGTCCTCAGAGAGGACTGATGTTTTTGGTTATGGAATTATGCTTTTASAGCTGGTAACAGGTCAACGTGCAATTGACTTCTCACGTCTAGAGGAAGAAGATGATGTGCTACTGCTTGACCATGTCAAGAAGCTGGAGAGGGAGAAACGGCTTGATGCTATCGTAGACCGTAACTTAAGTAAAAACTACAACATGCAAGAGGTGGAGATGATGATGCAAGTGGCTCTTCTTTGTACCCAAGCATCGCCAGAGGACCGTCCAGCGATGTCGGATGTTGTTCGGATGCTGGAGGGCGAAGGGCTGGCTGAGAGGTGGGAGGAGTGGCAGAATGTCGAAGTTACTCGAAGGCAAGAATATGAGAGGATACAGAGAAGATTCGACTGGGGAGAA…	ABK95203	unknown [Populus trichocarpa]	1e-61
F4EU5683CT556	CT	AAGATCATTGATCGGAAGAAGAATCTTGTGAAGCTCTCCCAGGGAGAGTATGTTGCGCT[T/C]GAGTATTTGGAAAATGTTTATGGAGTTGCCCCAATAGTGGAAGATATTTGGGTATA	0.984	1	0.271	0.4435	0.4424	ACTCATGTCCATRTTTGCATGAAATGCCGGAGGTGTTTGCTCCCTGGAAAAGGAAAAGCGGTTTTCCCTGCTGAATTTACTTAAGAGCCTTGMAGGTAAAAGACTAAGTTAGGTGGCAGGCTTCGCCTTATAGTATCTGGAGGTGCGCCACTGAGCACTGAGATTGAAGAGTTCCTACGGGTTACTTCCTGTGCTTTTGTGGTTCAAGGCTATGGCTTGACCGAAACCTGCGGGCCAACAACTCTCGGATTTCCKGACGAAATGTCCTTGATTGGATCTGTTGGCGCGGTGTCCATATACAATGAGATGCGCCTGGAAGAAGTTTCGGAGATGGGCTACAATCCGCTGGGGAACCCTCCATGTGGTGAGATATGCTTTAGGGGAAAGATGKTTTTTTCT…	XP_002278345	PREDICTED: hypothetical protein [Vitis vinifera]	5e-117
F4EU5683CT649	CT	ATAGTGGAAGATATTTGGGTATATGGGGACAGCTTCAAATCAATGCTAGTCGCAGTCGT[T/C]GTACCGCACGAAGAGAACACCAGAAAGTGGGCGGTCGCCAACGGTTACCCGGGGTC	0.824	1	0.362	0.7189	0.7189	ACTCATGTCCATRTTTGCATGAAATGCCGGAGGTGTTTGCTCCCTGGAAAAGGAAAAGCGGTTTTCCCTGCTGAATTTACTTAAGAGCCTTGMAGGTAAAAGACTAAGTTAGGTGGCAGGCTTCGCCTTATAGTATCTGGAGGTGCGCCACTGAGCACTGAGATTGAAGAGTTCCTACGGGTTACTTCCTGTGCTTTTGTGGTTCAAGGCTATGGCTTGACCGAAACCTGCGGGCCAACAACTCTCGGATTTCCKGACGAAATGTCCTTGATTGGATCTGTTGGCGCGGTGTCCATATACAATGAGATGCGCCTGGAAGAAGTTTCGGAGATGGGCTACAATCCGCTGGGGAACCCTCCATGTGGTGAGATATGCTTTAGGGGAAAGATGKTTTTTTCT…	XP_002278345	PREDICTED: hypothetical protein [Vitis vinifera]	5e-117
F4EU5691CT347	CT	AAGCGAGTGTCAATGACAGCACAGTCTGGCCCAACAAAGAAACCTGCAGTTGATTCGTC[T/C]GAGGAGAAACGAGATAGTAATGATTCCTGAAGTTGTTTGATTCCCAATGTGACATA	0.956	1	0.261	0.7441	0.7441	AGGAAGCTGAGATCAAAACATTAAATGGCCTCTCAAGTGAGCTGGAAAAGAAGTTGGAAGATCTGCAACAGCTTGCTGCAAATCCGATGTCAGTTCTCACTGAAATTCTTGAAATGGCATCTGCCAAGGCGAAGGAGATTGAGAAGAGGGCGTCCTCAGCTGCTATGAGCTCTTCTCGTATAGGAACAGTCAACAGCAATGGGGATTTTGACTCCCCGACAGCATCCACTGCTCACACGAACGGTGCTGCTGGAGTCACTCATCTTGGTGTGGTTGGAAGAGGTGTCAAGCGAGTGTCAATGACAGCACAGTCTGGCCCAACAAAGAAACCTGCAGTTGATTCGTCCGAGGAGAAACGAGATAGTAATGATTCCTGAAGTTGTTTGATTCCCAATGTGA…	XP_002272586	PREDICTED: hypothetical protein [Vitis vinifera]	5e-25
F4EU570CT781	CT	CCGATCCCATCTCTCTTGCGGGATTTCAGTGCTCCTATTCGCCTTGAATCTGATCTCAC[T/C]GACAGTGACCTCTTTTTCCTCCTTGCACATGATTCGGATGAGTTCAATCGTTGGGA	0.886	1	0.489	0.8621	0.8621	GACTGGCAACAGAGTTACATGTCGCGACTGGTTCCTAACTCAGTCTAAAGGAAGGGCTCACTGTTTTCCGTGATCAAGAATTCTCCTCTGACATGGGAAGCCGAACTTGTAAAGCGGATTAGTGATGTTTCGAAGCTTCGTATTTATCAGTTTCCACAGGATGCTGGTCCAATGGCTCATCCTGTGCGGCCAACATTCTTACATCAAGATGGACTAACTTTTACACAGTCACGGTGTATGAAAAGGGAGCTGAAGTTGTGAGGATGTACAAGACCTTGCTGGGTAGTCAAGGTTTCAGGGAAGGGTATGGATCTGTACTTTCAGAGACATGATAGTCAGGCTGTCACCTGTAGAAGTATTTTCTTTGCTGCAATGAGGGATGCAAATGATGCAGAATTC…	AAG52429	AC011622_17 putative aminopeptidase; 4537-10989 [Arabidopsis thaliana]	0
F4EU5717AG649	AG	TGAAGTTAGCAAAGTCAGGGGAAACGGGCCGGTCTTCTACGATTTCATGGCTAGACATA[A/G]GACCGACTTGAATCTCACGCCATGCACCTCGTCCTCAGGATCAAGCGGCGTCACCG	0.98	1	0.383	0.8649	0.8649	CAGAGAGAATGGAGAAAGTGAGTTTTGTCAAGAACGGAGTGCTGAGACTGCCGCCAGGATTCAGATTCCACCCTACGGACGAAGAGCTGGTGGTTCAGTACTTGAAGCGCAAGGTCTTCGCTTGCCCCTTGCCTGCCCCTTCATCCCTGAGGTTGATGTCTGCAAGGCTGACCCTTGGGACTTGCCAGGGGATGCAGAGCAAGAGAGGTACTTCTTCAGCACGAGGGAGGCCAAGTACCCGAACGGAAACCGGTCGAACCGGGCCACGGTTTCGGGATACTGGTAAGGCCACGGGGATCGACAGGCGGGTCGTTAGCTCGAGGAGCCATCAATTGGTGCTGGGCTTGAAGAAGACCCTGGTTTTTTACAGGGGGAAGGCCCCGCACGGCTCAAAGACCG…	XP_002512632	NAC domain-containing protein, putative [Ricinus communis]	7e-56
F4EU5719CT141	CT	GCATCAAAGGATGAAGTGATGCAAGGAGGCCAGTCTTCTCCTGCAAATGACGGTGCTTG[T/C]CTTGAGTCTGCTTTTGTGGCAGGAAATGGTATAGGGCCACCTGTTGCAGAAAGTAA	0.806	1	0	0.8461	0.5923	CGGCCGGGGATATGTTAGCACGAGAAAATATCGCTCATCCATCCCTTTCTTGTAATGTCTATTGTGTGTTCTGGATATGAAGCATCAAAGGATGAAGTGATGCAAGGAGGCCAGTCTTCTCCTGCAAATGACGGTGCTTGCCTTGAGTCTGCTTTTGTGGCAGGAAATGGTATAGGGCCACCTGTTGCAGAAAGTAATTATGAAGGTAGTGTTGAATTTGATCCAATTAAGCATCATAATACTTTCTGCCCATGGGTAAATGGAAATGTTGCTGCCGCTGGAAGCACAAGCGAGGGTTCCAGTTCTTCTGCAGTTGCTACAGCTCTTTGTGGTTGGCAGCTGACCCTAGATGCACTTGATGCATTCCAATCACTTGGTCATGTTCCAATCCAAACTGTA…	XP_002532977	conserved hypothetical protein [Ricinus communis]	9e-40
F4EU5732CT726	CT	TACTTGTTTATGTAACTGGCCTAGGTATGTTTAATCAAGATCCTTGTGAAGGGTAGTCT[T/C]TCCTGGTAATGATGTCTATATTGATTGAGCTGTTTGTTAGGGAGGAAAAGAAAGGG	0.891	0.926	0.075	0.6579	0.6579	CGTCGGCTCTTATTGATGACAAAATACTSTGCATGTCATGGTGGTCTTTCTCCTGATCTGTCAAACTTGGATCAAATAAGAAATCTATCACGCCCAACTGTTATTCCTGACTCGGGTCTGCTGTGTGATCTGCTTTGGTCTGATCCTGGCGGTAGGGATATGAAAGGATGGGGTATGAATGACAGAGGAGTCTCATACACCTTTGGTGCAGATAAAGTATCAGAATTCTTAACAAAGCATGATTTGGACCTTTGTTTGTCGKGCTCATCAGGTTGTTGAAGACGGATATGAATTTTTCGCAGATAGGCAACTAGTGACTATATTTTCAGCTCCAAACTACTGTGGTGAATTTGATAATGCCGGTGCAATGATGAGTGTTGACGAGAATTTGATGTGCTC…	AAD56010	AF178530_1 serine/threonine protein phosphatase 1 [Malus x domestica]	7e-65
F4EU5747AT460	AT	ATTGGAACTCTCATCCTCCCTGAGATTGCCTTGTCTGGCATCTCGGTTGAACCTTCTCG[A/T]GGAGATAAGTCCTGCAACATCTATGCTATCGATGATGCTGCTGATAATTCGATACT	0.982	1	0.415	0.5965	0.5965	GGCCATTACGGCCGGGTAGTTCGGGAGGGGGCGACAGCAATTTTAGCGATTGGCGAGCAGTCCGTCGCCATTCGACACTCCCAGCTCAAGCAGAGACTCACTCGCCCTCTCGAATCGTCTCTCGGTTCACTGGTTCTGCTTTGCTTTCTTCAACCGTCGGAGGGTSTGMAMCWTGGGCAGGTCTAACCATGGAAGATGTCCTTACTGAGATACCTCCACCGTCAAGGTTTTTCCAGGAAGACCTCAACAACTTTATATCCCCATCGCCTCCTCTTCCTACTCCTTTCTTCGTGTTCTCAAAACCTAAACTTGATGGACCTCTTCGCCCATCTCTCCTGATTTATTGCCTTATCTTCTCCGTCTCTCTTCATCTTCGACCAAATTACCTTCTAAAAATCT…	XP_002514543	conserved hypothetical protein [Ricinus communis]	3e-37
F4EU5780CT1525	CT	AAGTTGCTGGAGAAGCCACTCGGACGGTTTAGCTGCTGGTTGACTACTTTCTGACAAGT[T/C]GATTGCAGCTTCCAGATGCAAAGCTTCAATTCGATCCTCCTTCTGGTAGATTTTGG	1	1	0	0.8233	0.5763	GACAGCCATGAACAGATTACTGAGAAATGCTTCGTTCTACGCACGAGGCCTCCTCCTTCTTCGCCCCCCGCCCTCTAAACCCGCCGGCGCCGGCGCCGGCGCCGCCCTAAGCCCCTCGCCCTCGCCGTTCTCCGAGTGGGCTCGTCCTCTGCCCCGGTTCTACTCCTCCGAGAACGGCTCGTCCGGCGAGACCCCCCCAACCGACGCTCCCGAGGCGGGTCCGGCCAACCCGCCGGAGGCGAAGGAGGTCGCCGTCGATGCCGCGGCTCAGAAGAAAGAGGCCGCTCTTGTCGATGTCAAGAACGTCAGCAATAAAGAGCTAAAGATGAGCATAGAGAAGTACTTCAAAGGAGATGAAGAGGCCCTGCCGTCCATCCTGGAAGCAATTTTGCATAGGAA…	XP_002279561	PREDICTED: hypothetical protein [Vitis vinifera]	3e-148
F4EU5818CG865	CG	CAGGTCGCCTGGGAAGAAAACGAGGTATTGGGGTATATGACTACCGCAAAGTACCTGAA[C/G]TGGTCAAACCATCTGCTCGACTGTAAGTGTTATTCCCTGGGGAGAAATATCAAGGT	0.919	1	0.255	0.8081	0.8081	GTCCGATGAAGACCATCGGCGTGGTGGGCGGCGGCCAGATGGGCTCGGGGATCGCCCAGCTCGGCGTCGTCCACGGCCTCCAAGTCTGGCTCCTGGACCAGGACCCTCAGGCCCTCGCTCGATCCGCCGACTACATCGCCGCTTCGATCCGGCGCCTGGTCTCCAAGCGCGCCCTCTCTCAGGCGGGAGGTGACGATGCCCTGCGCTCCCTCCACTGCACTTCGAGCTTGGAAGAGCTTCGGTCGAGTGATTTTGTCATAGAGGCCATAGTGGAGTCTGAAGATGTCAAGAAGCAGCTGTTCCGCGATTTGGACAAGATCGTCAAAACCCTCTGCTGTTCTGGCGTCCAACACAAGTTCGATCTCCATCACTCGCTBGGCSTCCGCCACGACKAGACCC…	XP_002528242	3-hydroxyacyl-CoA dehyrogenase, putative [Ricinus communis]	9e-100
F4EU5910CT154	CT	AAGAGAAAGTCTCGGGCAAAGCCACCTCCCAAGAAGAGGATGGACAGACTTGATACAGT[T/C]TTCAGCTGCCCTTTCTGCAACCATGGCACAAGTGTGGAGTGCCGCCTTGATATGAA	0.983	1	0.5	0.7843	0.7835	CGGTTGAGAGGGCTAGGGTTTGCGCTCTCGTTTCAAGAACCCAGGCGTCGTTCATCAATCTCGACTAAAAGCAGAAGGAACTTGAGCTATGGGGAAGAGAAAGTCTCGGGCAAAGCCACCTCCCAAGAAGAGGATGGACAGACTTGATACAGTYTTCAGCTGCCCTTTCTGCAACCATGGCACAAGTGTGGAGTGCCGCCTTGATATGAAGAACTTAATTGGTGAAGCTGTATGCGGGATATGCCAAGAAAGGTTTAGCACTTCAATTACAGCTTTGACTGAGCCAATAGACATATACAGCGAATGGATTGATGAATGTGAACGGGTTAACACCGTGGAAGATGATGTTGCCTAGGCTGAAGCCTCAATGCCCAGATGCATTTAGGGTTAGATGCAAAT…	XP_002522506	Transcription elongation factor, putative [Ricinus communis]	2e-32
F4EU5911CT731	CT	GGGTGGGGCATCTTGGACTGCTTTCCAGCATCCATGGAAGCTTGCTTTGCTCTTGTTAT[T/C]GTATTTGTTGTCATCTTTGCGATCCTTGGCATTGCCTATGGTTTCCTGGCGGCGAC	0.937	1	0.479	0.6226	0.6226	CCTCCCGGAGTGCAGCACGCGAGCGACACCGATCCTCTGCTGAAGGGCCAGGATGAGTCGGCCCCCGGGAGCCCGAGCGAGATTAGGGACGATCGGGACCGTGTCGTGTTCGGCGGGGGCGGCGGCSGCGRGGGCGAGGACGAGGACCTCGAGGCCGGGTCGGTCCCGTGTTGCCGCATTTGTCTGGAGAGCGAGTGTGAACCAGGGGATGAATTAATCTCTCCTTGCATGTGCAAAGGCACTCAGCAGTTTGTCCATCGTTGTTGTCTTGATCATTGGCGCTCAGTTAAGGAAGGGTTTGCCTTTTCACATTGCACGACTTGCAAAGCGCAATTTCACCTTCAAGTTGCGTTTGTTTGAGGACAATACCTGGCGAAAAGTTAAATTCAGACTCTTTGT…	NP_563883	zinc finger (C3HC4-type RING finger) family protein [Arabidopsis thaliana]	2e-97
F4EU5929AT816	AT	CTTTTTGGGCTAGGTAAAGCTGTGCTTTGAATACTTTGATGCCGCGTTAGCTTGAGCAA[A/T]TCCAAATTTGTTTCAAAGTAATGATGCATTGGGATTTTGAAGTTTTGTGTTTTATG	0.967	0.947	0.478	0.76	0.7586	AATCTATTGAGGAAGCTTTTCATTGTTTGAATGGCAATATGTGCCAAGTGTCGACTGTGGAGGTTTATGGATTGTGCAAACAAGGCTTATTGCTCCTATTTGTCCTCATTATGCAGGAGTATGTGTGGAGGGTACTTCGTCAAAAAGGATGGTTTCGTGGTAAAAGCAGGCTGGCCTCTATYTGAGTCTCCAGATCTAACCCTCAAGAGTGCCAATAAGTTATTTTGTCAAGATTCAATTGTCTTGATGAGGAAGCTGCTTCAGAAACAGATTTTTGGCTCGAAGAAGGCAAATAAGGGAGCCCCAGTTACTTCACTGAGTGAGGAAAAGCTGAGAGGTTTGATTTATGTAAACGAACAATATGAGTGGATGGAAAGCTGAGTGTCTAAGGATACTGCA…	CAN75094	hypothetical protein [Vitis vinifera]	3e-51
F4EU5954AT489	AT	GTTTCAGGACCAATAAGACCGTTGGATGGTGTGGTTAATGCTTGTTGTGTCCATTTCCA[A/T]TGTTCCCATTCTTGATTGTGGTTCTACGCTCTAATTTATTTGGTGCCTGATGCTCT	0.874	1	0.202	0.8784	0.8784	CGGCGGATTCTCTCCAGATTCTTCCAACCCTTTCAATGGCGTTCTTCTCGAGCATTCGCAATGCGCTCGCGAAGTCCTCCGTGTCTCCATCGGTTTTCCAATCTCAGCCCTCTTTGAGCAGCTTTTATTCAACGCTCACGGCGCCCAAGTTATTTGTCAGCGGCCTTTCTAGAATGACGACAGATGAAAAGCTTCAGGAGGCATTTGCAGCTTTTGGAAATCTTGTTGAAGCGAAGGTTATTACGGATAGGATGTCTGGCAGATCAAAGGGGTWTGGCTTTGTCACATATGAAACAATTGAAGAAGCAGAGAAAGCCAGAGAAGGAATGAATGCTAAATTTCTAGATGGATGGGTTATATTTGTGGACCCTGCGAAACCAAGGGAGCTGAGGCCTCCAC…	XP_002274178	PREDICTED: hypothetical protein [Vitis vinifera]	3e-40
F4EU5968AG964	AG	ATCTCAAGGACTTCACCATACCGATCGAGGAAGGTTCTGCTTCATTCGAATTCACTCCC[A/G]GTGCTAAATTCGCGGACCTCCATATAGGGTGGAACGTAAAGCCGGAGAGGGTCCTT	0.885	1	0.117	0.6741	0.6741	GAACTATAGGACAAGTTTCGGTCCGGAATCCCGGGATTCGTCTCTCTCTCTCTCGTTCACATTTCGCGCTCCCGTTCACCATTTTTCCAGAGCAAATTTCACGAGCAGAGCGACGCGAACATGGGGCACGATCCCGTCCGCTTCGGCATCATCGGCTGCGCCGGCATCGCGCGGAAGCTGTGCAGGGCCATCGCCCTCGCCCCGAACGCCACCCTCCACGCCCTCGCCAGCCGCTCCATCGAGAAGGCCCGGTCGTTCGCCGCCGCGAACGGTCTCTCCGGCGCCGTCAAGCTGTACGGGAGCTACGGCGACGTCCTGGACGACCCGCTCGTCGACGCCGTCTACCTCCCGCTGCCGACGAGCCTGCGCGCGGCCTGGGCGGTCTCGGCCGCCAGGAAG…	XP_002533534	oxidoreductase, putative [Ricinus communis]	7e-116
F4EU5977AG1205	AG	GTCATGGAGCTCGAGCTGTCATCTTATATCCGTGTGTGAGGTCTTTACTCGTGTAGTTC[A/G]TACCCTATTGAATTTAGGCAAGTGCCTTGTTGGAATCAGTATTTGCAGACTGAAGT	0.933	1	0.213	0.6339	0.6339	GGAATATGAGCAAGAGCCCTGATGCAAGTCTAAAGAGGGCTATTAGCAGGAGTCCAAGTGTACCTAGTAGGAGCCCTAGCCCTCGTGGTGGGTCAGGCAGAAGCAGGAGTATAAGTAGAAGCCCTGTTAGAAGTGGTAGCAGCAGGAGCCCAGCTAGGAGTAGTAGCCTGAGCCCAGCTAGAAGTGTCAGCCGGAGCCCAGCGAAAAGTGTCAGCCGGAGCCCAGTCAGGGGCAGAAATGTTAGAAGTGTCAGCAGAAGCCCCGTGAGAGCTCGTTCTCATAGAACCATCAGCAGGAGTCCTGTTAAGGTCCATTTCTCGTAGGAGTCCAAGCCAGAGTCCTCCAAGAACATCAAGAAGAGCGAGGGATAGTAGCCCTGTCAGAGCTTCAAGGAGCGCA…	XP_002515550	peptidyl-prolyl cis-trans isomerase, putative [Ricinus communis]	9e-16
F4EU5985AG493	AG	TCAGCAGCGCCTTTCCGAGAATCAATGGTCATGATTGTGGAGACTGGCCTCTTGTTTTT[A/G]TTGTACTTAATGCTGAGCTAAGTTAAGAGTGATGGAGTTGTCTTTCAGTTTTATTC	0.953	0.989	0.059	0.7243	0.7243	AGGCCCTCGCTTAATTACTCAACCACCAACTCCTTCCCTCCCTCTCGAAGTTCTCTGCCATCCTCTCTCCTCGSTCCKSMYTCYCRKSKCSAYCCWCRCGTCMKGGCCACAWAAAGCGACCAAGCTCGTCTCCACCCTCTTCTTGGTCTCCGTCTTCTCGCAATTAGCCGGAAGAGCGAGGTCCGACGAGCCGTGCGCCTATCCGTGCTACCCGCCCCCCACTGGCACCGGGACTCCGGTCACTCCAGTGACGACCACGCCGCCTTCTCAGACAGGGAATTCGCCTCCCAGTTACTTCCCTCCGCCGGGAGGGTATTTGCCGTTCGTCCCTCCGCCMCCYTACGGTGRCGGTTTCTACGTTCCACCGCCGCCCGACCCCATCTTGCCTTACTTCCCGTT…	no hit
F4EU6028CT209	CT	TCCGTTTCTTCACAGATCCCATCAGTCAAGATCTTGGTTGAACCCGAATCGCTGACTTT[T/C]GGCAACATGGGTGAGAAAAAAAGCTACACAGTCACCTTCACCGCTGGCTCCATGCC	0.846	1	0.314	0.6922	0.6922	CGCCATTAGGGCCGGGGATCTTAATTACCCGTCATTCGCAGTTCCCTTGGAATCGGCTTCCAGCRTATCTAGGTGGGGCTGGTGCTTCAAGCACGGTAAAATACACAAGGACTCTAACAAATGTTGGTAGTCCTGGTACCTACACGGTGTCCGTTTCTTCACAGATCCCATCAGTCAAGATCTTGGTTGAACCCGAATCGCTGACTTTTGGCAACATGGGTGAGAAAAAAAGCTACACAGTCACCTTCACCGCTGGCTCCATGCCATCTGGTACAACCAGCTTTGCTAGTCTCAAATGGTCAGATGGAAAACACAGTGTTGGAAGTCCAATTGCCATCAGCTGGACATAACCATCGTTTGAAGACATGTTACTTGGATTGTAATAAAGCACCGAGAAGG…	XP_002510119	Xylem serine proteinase 1 precursor, putative [Ricinus communis]	3e-36
F4EU6029AG267	AG	AATCACGGGTTCTCACTCAAGAAATCTCGGTCTCAACAATACCATATTTGGCAAGGTCA[A/G]GCAAGTCCGTCTTTCATCGATATTGCAGCACTCTCTCAATGGTGGCGACGGAGCTG	0.932	1	0	0.8157	0.571	CGGCCGGGGCCGATAGAGCAAATACAAGCGATTTTGTAAGATCTCAGAAGCCAGTTGAGATCAGGATTGCGTCTCTCGTCCAATGAGATCTTGTACATTAGCTTATCGAATGTGAGAGGTTCAACAGTGGCTTCTCCGACCATTGTTCAGTCATCTGTTTTGCTGGACGATTGGAAACAAGCCTAGGTTGAAGCAGCTGGCACAAACAATCACGGGTTCTCACTCAAGAAATCTCGGTCTCAACAATACCATATTTGGCAAGGTCAAGCAAGTCCGTCTTTCATCGATATTGCAGCACTCTCTCAATGGTGGCGACGGAGCTGGACCGTCATTACCACCTTCTCCAGCTCCTCTTCCTGGGCCCCACCATGCACACCACCATCACCATCACCACCACTC…	CAN78695	hypothetical protein [Vitis vinifera]	3e-49
F4EU6035CT483	CT	ATTATGAAAGGAGTAATGGCGATAGCTTCCCAAAAGGTTGAGGAGTATACTAAAGATGG[T/C]GTGAGCTGGAACAATGAAAATTGGCAACGGAACGACAATGAGAGAAATGGATATTA	0.941	1	0.016	0.8414	0.7994	AGAAGCGGCGCTCCGGTGAGATCTAAGTCTACACAGGACATCTACACTCGGTCGCAGTTGGAGGCATCCGCGGCTAATAAGGAGACCTTCTTTGCTCAGAAGATTGCAGAGAACGATTCGCGGCCCGAGGGTCTCCCACCCTCGCAAGGCGGAAAATATGTTGGGTTCGGATCGAGCCCTGCGCCTCCCAGGATGAGTAACAACAATAATCCCCAAGGGGACGTGCTCTCTGCTGTATCCCAGGGATTGGGTAGGTTGTCTTTTGTCGCTGCATCAGCAGCTCAGTCAGCTGCAAGTGTGGTCCAAGCAGGAACGAAGGAGATCACTGCTAAGGTGAAGGAAGGAGGCTATGATCACAAGGTGAATGAAACCGTCAATGTTGTGACTAAYAAAACAACA…	BAE71192	putative Asp1 [Trifolium pratense]	2e-66
F4EU6137CT683	CT	CTATACTTATTCTGTACATTTTTGTTGGGACAAGACTGCTTTGGGCGATTTTTACTTGA[T/C]CATGCTTCTAGAATGTATAGAAGAGGAACTGCACATGTTATTCTTTTGGCGCTAAT	0.959	1	0	0.8468	0.5928	ACACAGGAGGCATTCTCCATTATTCATAGCTTGGGTAGCAAGCAAAATTCCACGACGCGTGAGTTCTACAAGACCGTCATCTCGAGTTTGTGCAGAAAAGGGAACACTTATGCAGCTTTCCAGCTTCTGTATGAAATGACAAAACATGGGTTCACTCCTGATTCATATACGTACTCATCTCTGATCAGAGGCTTATGCCTGGAGGGTATGCTAGATGAGGCCATCACAATCTTTGGCATATTGGAGGAATATGAGCAGAAGCCGGATGTAGACAATTACAATGCACTTCTACTCGGTTTCTGCAAGTCACAGAGGACGGATTTGTCCTTGGAGGCTTTTGTGATGATGATTGAGAAAGGGAACATGCCTAATGAAACAACTTACACCATTCTGGTGGAA…	XP_002269984	PREDICTED: hypothetical protein [Vitis vinifera]	3e-57
F4EU6143CT315	CT	TTCTTGAAAGTAGAAGATGTCAGCAGACTATCCGAACCTGCCTGGTGACATACCCCGAC[T/C]CTCTCAACTTTTAACAACTCCGCGACCTTGTTGAGACCTCCGTGCAGACTATCGCA	0.935	1	0.25	0.591	0.5576	AAAGAAAAATAGATATCATAATTCTGGAGTAAACTAATTAGGATGTAACTTGCCATCAGGATACATAGACTCGCGGCACAACCATACAGTTCTATGAAAACTTTTCATTCTATTTTTCACTCTCTCTTTCTGGTACACGTTTTTCAATTTTCAAGTTCATTCCCTACATTCTCTGAGTACACTTTCTCGACACATAAACCATACAAGACACCAGAATACTTCTCCAGCGATCCACTGAAGAAGCTTTCTTTCAATTTCTTGAAAGTAGAAGATGTCAGCAGACTATCCGAACCTGCCTGGTGACATACCCCGACCCTCTCAACTTTTAACAACTCCGCGACCTTGTTGAGACCTCCGTGCAGACTATCGCAGAACTTCATAAGATGCTTGATATCATAC…	XP_002527306	ccr4-associated factor, putative [Ricinus communis]	2e-113
F4EU6160AG724	AG	AAAAAGAATGATGCCCTGTCCTTTATATTGCTCAGCAACAGCGCGGTATTTTGACGTGA[A/G]AGATTCAGCTTCTTCAGTGCTAACATTCAAAAACAACATTGCCTTAGCATTATCAC	0.964	1	0.197	0.8526	0.8526	CCTATCCCCTGTGTGCCTTGCCTATCCCCTTTGCGTGTCTCAGTTCATCTAGAGCTCATCCTTGCCTACGACTTTCTCTTCTTCGCCTGCGRCTTTYTCCTCTGCTTTATCACCCTCTGCTTTATCACGGTTCTTCTCAATGAAATCTATTATACCTTCCTTTGTCCTATCGCCATCATACTGCACCACCTTCCCGCTTGATGACCTAAAGTAAAGAGTGGGGTACCCCTTGACATCGAAGGTGTCACTTGGGACATCATTTGCGGTAGCGTCAAACTTAGCAATAACGACACTGGCATCACTTTCGAAAGAAAGTGCAACTTCATCCAAGATAGGTGCCAATTTTTTGCAATGTCCACACCAAGGAGCATAAAACTCCAGAAGAACATTTTTGTCAGA…	ABO41832	putative protein disulfide isomerase [Gossypium raimondii]	0
F4EU6161AG890	AG	GACAGAGGTTTGAAAGGCACCCAAGCTATCGAGAAGCACGTGCACGTGATTATGAATCT[A/G]TTTCAGGGTCAAAACGTCCTTATTCTGCAGTGGATGATGTGTCTCCACGTTATGCT	0.858	1	0.25	0.8314	0.8314	AGAAAAGAGATGTTCTATTCGGAGTTGATAGGCCTGCCAAGGTCTCCTTTGCTGATTCATTTATTGATCCTGGGGATGAAATAATGGCACAGGTTAAGACTGTATTTGTGGATGGTCTGCCAGCTTCATGGGATGAGGATCGTGTGCGGGAGCTCTTGAAGAAGTATGGTGAGGTTGAAAAGGTTGAGCTTGCTAGGAATATGCCATCTGCCAAAAGACGGGACTTCGGTTTTGTTACATTTGACACTCATGATGCAGCAGTGRCATGTGCTAAAAGCATCAATAATTCTGAGTTGGGTGAAGGTGATAGTAAGGCCAAAGTTAGGGCCAGATTGTCAAGACCACTTCAGAGAAGGYAAAGGAAAATATTCAAGTCGTGGGGATATGCGTTCTACACGT…	XP_002526479	RNA binding protein, putative [Ricinus communis]	4e-57
F4EU6184AG288	AG	ACCACAGTCCTTATAGGAAGCTTAATGTGGTGAAAGAAGAACCTTCTCCACAAGCTAAG[A/G]ATGAAATTATGAGCCCACCTGCTCCTTTGCTGATTCACAGAGAGGGCCAGTAGGCT	0.954	1	0.048	0.7609	0.7609	TTCTCTTGCTCAAGAAGTACGAACTGGGAATTCTTATGATATTGYGGAAGAGAAGTTCTTGCATAAAACAAAGGGACGATGGTGAGCTGGTGCCGATATCTCCCTTGCCTAATGAAGATAGAGTGCTCGAATTCAGATCCGGTTCGGCTTCCCCAGCTGGTAAGATCTCTAGCTCACCTAAGAATGCTGCAGGTAATTCTCCAAGTCCAAGCAGATTTTCAATTGGAGACCACAGTCCTTATAGGAAGCTTAATGTGGTGAAAGAAGAACCTTCTCCACAAGCTAAGGATGAAATTATGAGCCCACCTGCTCCTTTGCTGATTCACAGAGAGGGCCAGTAGGCTTCAGATTTTTTGCAATAGTATTTGAGCTTATGTGATGAGTGATGTGGTAGAGTGT…	AAW83327	Cys-rich domain protein [Citrus trifoliata]	9e-05
F4EU6220AT1000	AT	ATGATGGATGGGGTGTGGCTGTGCTGGTCGGAGTCCCCAACAAAGATGCCGTTTTCATG[A/T]CAAAGCCCATCAACGTTCTCAACGAAAGAACGCTCAAGGGGACATTTTTTGGGAAC	0.893	0.989	0	0.8774	0.6142	CGGTCCGGATTCCCGGGTCGACCCACGCGTCCGATCCTTCTTAAGCCGCATTATCCTCTCGCCGAGCCGAGGAACCGGGCCATGTCGAGCACCGCCGGATTCATGATCCCCCAAAGCGGCGGTCGCGTGGGAAGCGGGGAAGCCGCTGGTGATCCAGCAGGTGGAGGTGGCTCCGCCGCAGGCCATGGAAGTGAGGATGAAGGTCAAGTACACCTCGCTATGCCACACTGATCTTTACTTCTGGGAGGCCAAGGGGCAGACGCCRTTATTTCCTCGCATTTTTGGCCATGAAGCTGCTGGGGTGGTGGAGAGTGTTGGAGGAAGGGGTGTCAGATGTTGCAGTTGGGGATCATGTGCTTCCAGTGTTCACAGGGGAGTGTGGAGAATGTAGGCATTGCC…	ABF61806	alcohol dehydrogenase [Dimocarpus longan]	8e-154
F4EU6239CT365	CT	AAGAATTGTCTCTACATTCTTGACCAGAATCTGCTCAAGCTTGCTTGAATTGATCCATG[T/C]GGTTCATCGGTTGGTAAATATACATCGTGATTGAACTTCACCATTGATGGATTATC	0.989	1	0.165	0.782	0.782	CGTTTCGTTTAAGTTAGCCAAGCTAAGGCTCCATTATATGAATTGGGACTTTGGTTTCCGTTATCCTTTGATATATAARACCAATAGAAATAYCACGAAGAGTATTGAACCATATGAATTGGTHCCAACATATTATTGATATGAGATGATGCATCAGACCATGCAAGGCCATGTACTCATCAGCCCATGCAATGACAACTTTCGACAGAATTAAGGAAATTAGAGGTCCTGTTGATTTTATTTGAGAATGTACAAGCAAATACAAAGCTGATCAGACTGGGACCTCGGATCAGATACCACTGGTGAAGAATTGTCTCTACATTCTTGACCAGAATCTGCTCAAGCTTGCTTGAATTGATCCATGTGGTTCATCGGTTGGTAAATATACATCGTGATTGA…	ABD03941	urate oxidase [Nicotiana tabacum]	2e-33
F4EU6243CT764	CT	AATAAAGGGCGGGTCTTATCGAACGATTTCGTCGTGAGGAAGCTCGAGAAACTGTGTAC[T/C]GTCAAGGACATTTCGGCGAAGAAGACGGTTTCGGGAACTGTTAATTTCTCATTGTG	0.934	1	0.399	0.8116	0.8115	GCTCTCCTTCTCTCCCTCTCTCTCTCGACCTTCGAACGCCGGCGTAACCGCCACAAATAACCAACCGCTTCTCCCCCTTCAGGCGGAGGGACGCACGCACGCACGCCCCCACGATGCCACGTGGCCTCTTCGCCTGCTTCGGCAAGCCCCACGTCCACTCGTCCGCGGCGGCTGCTGCTGCTGCTGCTGCTGCTGCGGGTGCGGCGGAGGACCAGTGAGGGGCGGTGCTGGTGGAGCTGTTCTCGTCGCAGGGGTGCGCCACCTCGCCGGAGGCGGAGCTGCTGCTGTCGCGGCTGGGGAGGGGGGACTTCGACGTGGAGGCGCCGGCGGTGGTGGTGCTGGCGCACCACGTGGACTACTGGGACTACACGGGGTGGAAGGACCCGTTCGGGTCGAGCC…	XP_002525765	conserved hypothetical protein [Ricinus communis]	2e-92
F4EU6259AG669	AG	ACGTGCTGTGGAACCTGGAATCTGCACTTCAAGTCCAATTGAAGGAAGAAAAACCGAGC[A/G]ATAAAGGCGAGCTAGCCCCTCGAGCGGATTGGATTGGTTATCTGGACACTCATCCT	0.917	1	0.037	0.9012	0.9012	TTGCGACGAACGGAATGAGATGTATCATCATCTATGAATTCATGGAAAACGGGACCCTTAAGAGTCATCTGTACTGTTCGGATCGTCCCGTGCTGAGTTGGAAGCAAAGGCTGGAGATTTGCATTGGGTCAGCTAAAGGGCTTCACTACCTTCACACCGGCTCCACAAGGGCAATCATCCATCGCGACGTCAAGTCGGCAAATATCCTGTTGGATGAGAATTTGATGGCCAAGGTTGCCGATTTCGGGCTGTCAAAGACCGGTCCTGAGATCGACCAGRCGCACGTGAGCACAGCCGTGAAAGGGAGCTTCGGATATCTGGATCCTGAATACCTGACGAGGCAACAGCTCACGGAAAAATCAGATGTCTACTCATTCGGGGTCGTGATGCTTGAAATCC…	XP_002275845	PREDICTED: hypothetical protein [Vitis vinifera]	3e-103
F4EU6260AG628	AG	GACATTGGGTGTTGTGAAGAGGTGACTGATGCTGCCTTTCAAGGTCTGGCTAGTGTGGA[A/G]GATGTATTGAGTTTGAAGTTTTTGAAAATCAGCAACTGCCCTAACATAACAGTGAC	0.973	1	0.027	0.8616	0.8185	CGGTCCCGGTTATTCCCGGGTCGACCCACGCGKCCGCGGGCSGGGGGTTGGGTAGGGCGGTTGGCTAGGGGTTGTCATGATATGCGCACGCTGCATCTCGCCTCTTGCAGAGCTGTCAGTGATGTATTGTTATTGGGTCTTTCACGGAATTGTCCCAACCTAGAAGAATTGGTGCTGGAAGGATGCGCCAATATAACCGATCAAGGAATTACGGACCTTGTTGGTGGGTGTCAAAAGATCAAGCTGTTAGATGTCAGTAAATGTAGCAATGTAGGAGACGTTGGGATCTCCAATGTTGCGAAGTCTTGTTCTTCTTCTCTAAGGACCCTTAAGTTGTTGGATTGCTGTAAAGTGGGAGATCAGTTCCGTTTTATCCCTGGCCAGCTTTTGCATGGGTCT…	ABI64127	putative F-box and leucine-rich repeat protein [Jatropha curcas]	2e-92
F4EU628AT1787	AT	ATAAGAAAAATGAAAAAGAGAGAAGCTTTGTGAAAAATGAAAAGAAAATAATTCCTGTA[A/T]GTTGATGTGTAAATTGATGGTGCTGTCGAATTGGTGCAATTTTAACAAATTCAGAG	0.93	0.989	0	0.8461	0.5923	GACCCACGCGTCCGCTTCTCAGCTTTCCGGTTAGCGAACGATAATGGTGCAAGCCGCCGCCAACGCCGCCGTCGTCGCCGCGCCGTCGCCGCCGCCGCCGCCGCCGCAGGCGCTGATGGAGAGGCTCAAGGACTACGGCCAGGAGGCCGCCTTCGCCCTCTGGGACGAGCTCTCCCCTCACGAGCGCCAGCTCCTCGTCGACGACATCGAGAGCTTGGATCTTCCGAGAGTGGATCGGATCATTCGATGCTCGCTCAGATCTCAAGGTCTGCCGGTGGCGGCATTGGAGCCCGTTCCGGAAAGCGACGTGTCCACTGTGGAAGGGAGGACCATGGAGGAAAGAGAGAGGTGGTGGAAGATGGGGCTGAAGGCGATCTCGGATGGAAAATTGGCGGTGTT…	AAF98204	AC000107_27 F17F8.1 [Arabidopsis thaliana]	0
F4EU6319AT1500	AT	CTTCTTGCTTGTACATTTCCGCCGACATGCGATATACGTAAAGCAGAAGAATAAAAAAA[A/T]AGGGCTTCGGAGACTTGCTTTTTTTCGTTGCTAGAATAGAGAACTCAGGCAAACAG	0.987	1	0.016	0.5677	0.5392	ACAGAAGGAACTACTAGATCATCTGACAAAACAGTGCAGTAGGCCCAAGTAAAAATATAAACGTCACCAAAATCCATACGAGTCTAGTAAAAGCAAAATTTAAGGCAAACTAAAATGTCTCCTCAGAGTTACTAAGACTAAATGACTTTTAGAATGAGCAAACCCCTCCGCAAAACCTAAAATCCGAGGCCCTTCAAATAAAGACATGTATGAGACACTTAAAATGATAGAGCTCCGCAATCCTGCAATCGACAGCAGCCTCACTTCTTCTTGACAGCGGACTTTGTGACCTTGGCACCGGTTGGGTCCTTCTTCTCCACACTCTTGATGACACCGACGGCCACGGTCTGACGCATGTCCCTGACAGCAAAACGACCAAGAGGAGGGTACTCCGAGAAA…	XP_002284698	PREDICTED: hypothetical protein [Vitis vinifera]	6e-76
F4EU6332AG529	AG	GGAGTTGCCTCGAAGAAGCGAAAGATGGCGAAGCGCAAACTCCCATGGAACCGGTTCGA[A/G]GAAAACAAGAACAAGATCTACCAGCCACTGGTGTGGAAGAGGAACCGTCTCGCGGC	0.933	0.989	0.398	0.8259	0.8259	TCCGCGTTTGAGAAGGAGAAGATTGAATGCCAATAGGATTAGATAGATACGCTTACTAGTAGTAAACTTCATAACCATGCATTCAGTCACCGACCTGCCGTTCGGCGTCTGCGCCATCAACGCGATGGCTTCTTACCCGACCAAAGAGTCCTCCGCGCCGTCTCCCTACCCATCTCCAGTCGTTCCGCCGCCCCCACCCCCGCCAGTCACTCCCCCACCGCCGCCCCCACCGAAGCCAACGCCGCCACCCCCGTCTCCTTCCCCCAGTGAATGTGGCGACTACTCGTATTGCCCCGGCGACGAGACATGCTGTTGCCTCTACGASYWYTACRRYCKSKGCCTGGTTTAYGGCTGCTGTCCTTACCAGAACGCGGTGTGCTGCACCGGGACYGACGATTG…	XP_002533962	cysteine protease, putative [Ricinus communis]	7e-36
F4EU6334AG33	AG	GTTTTCAACAAGAGTTGATGCCAACGATCAA[A/G]TACAATGGATCGAGCTCACGGTCCTTCTGTATAATTTCCCTCTGTTTAGATATTTTCCCG	0.811	1	0	0.7944	0.7547	CGTTTTCAACAAGAGTTGATGCCAACGATCAAATACAATGGATCGAGCTCACGGTCCTTCTGTATAATTTCCCTCTGTTTAGATATTTTCCCGGTCTTTTGCAACATAATCAGGCAGCCAGCACCAATACTTTGATTGTTCCCTGGCTGTTAGCAGTCAGCATGGTTGGGCTATCGCTTTTCCAGCACACGGCGCTAATGAAGTAAGATCCTGCATCATCGTCAGGATCGTCGGGATCCGGCGAACCAAATTTATGCGAAGTGACGTGCTTTGATATTTCCTTGTGGTAGACATAGACTTCGTTGGTTTCGCTGCCACACGCAATGTATTCACTATTTACCGTTAGACCCACAAAGTTCTTCTCGTTTGTGTGGCCTCTAAACGTTCTAACCGGCAAAT…	AAA32772	regulatory protein [Arabidopsis thaliana]	2e-73
F4EU6368CT190	CT	TCTTGGCATAGGCACAGAGATGATAGCTCGGATGACAAACACCATCAGCATCAACATGA[T/C]AGCCTTGATAACGAGCAGCGGCATCACCGTCACCGGCATAGACATGATACCTCTGA	0.859	1	0	0.818	0.5726	AGAGAGTGGAGATAAAAATGAAGAGAGGGATCACAAGCACTCAAGGAAGAAGAGACGATCTCACGGTTCACACCGCAGTAAAGAGAGGCATGGGCACCGGAAAGGACATTCTTCTTCTAAGGACAAAGAGTCTTGGCATAGGCACAGAGATGATAGCTCGGATGACAAACACCATCAGCATCAACATGATAGCCTTGATAACGAGCAGCGGCATCACCGTCACCGGCATAGACATGATACCTCTGATGAAGAGCAGCAGGATAGCCGTCATCGGAATAGACATGACAGCATTGATGATAAGCATGATGGCTCTTCTGATGACAGGTGGCGGCATAGCCGTTGTTGGAATAGACATGACAGCTTTGATGATRAGCATGATGGATCATCTGATGACAATAA…	XP_002529444	RNA binding protein, putative [Ricinus communis]	7e-08
F4EU6391AG256	AG	TTCTGGAGGATCTAATGGAAGTTTGAAAAATTCCAGCGGTGAAGAAAGTCTCAAGCATG[A/G]GGAATCACGAATAGAGGCCAATGTGGGAGGAAATGGCAACTAGTTTAGGCATCGTT	0.95	1	0.016	0.4462	0.4462	CGGTGAGCACTAAATTCTGGGACTGAAGTTTGTGGACTAATATCACTGCTGGAAAGGCACCTGATCCGTCGTCGAAAAGTAAGATCGATGCTCTACAGCAGCAAATTAAGCAGAGGCTTTTTGAGGCAATAAATTCTACAGAACTAAGAAAGAAACATGAAGAGCTGACAGCGGAGATTTCTGAGTTYGTGGAATCTTCTGGAGGATCTAATGGAAGTTTGAAAAATTCCAGCGGTGAAGAAAGTCTCAAGCATGAGGAATCACGAATAGAGGCCAATGTGGGAGGAAATGGCAACTAGTTTAGGCATCGTTTCCTTCCTCTGGATGCAACGGGGAAAGCAAGAAAGGAACGGACATTGGTTTTCACCTGGGCAGTGACGCAGCACTTACTTGCAGGTT…	ACV91932	alpha-carboxyltransferase subunit [Jatropha curcas]	1e-10
F4EU639CT1297	CT	GGTGAAGGCTTTGCCATGATCTCAGGAACAAGTATGGCTGCTCCGCACATAGCAGGAAT[T/C]GCTGCCCTTGTAAAGCAGAAGCATCCTCACTGGAGCCCAGCTTCCATAAAATCTGC	0.874	1	0.383	0.8611	0.8611	GGTCATTACGGCCGGGGTCCACTACCAAAGTACAGAGGGAAGTGTGAAGTTGATCCTGACACTAMGAGGGCTTTTTGCAATGCGGAAGATTATCAGGAGCTCAACATTTTGCCAAGGCGGCCATAGCAGCTGGGTCATTTAATCCTTCYGTTGATTTTGCTTCTCCCTTGGATGGCGATGGACATGGAAGTCACACAGCTGCCATTGCTGCCGGTAACAATGGAATACCCGTGAGAGTGCGTGGACATGAATTTGGGAAAGCAAGTGGGATGGCTCCTCGAGCTAGGATTGCTGTTTACAAGGCACTTTACCGACTTTTTGGAGGTTTYGTGGCTGATGTGGTTGCAGCAATTGATCAGGCTGTTTATGATGGTGTGGATATACTCAGTCTGTCAGTYG…	NP_567839	subtilase family protein [Arabidopsis thaliana	0
F4EU6469CT428	CT	TCTCTATTCTGTTGGACCCTCTCCAATACGTCCTCTCCACAGTACTCAACACTTGCCAA[T/C]TGGTGGTCCCAACTCCTCTCTCGAGCTGCAACTCAGCTTTGCCTGTCACCGGGGTC	0.931	1	0.053	0.7096	0.7095	CGACAGAGTGGTCGATTACGCCGGGCAACACTCACTWCGCGTMCGCGAAACAAGTCCACCAACGCACTCCACAGAGCTCTTCCAGTAATCACTTTGAATAATGGCACTGAAATCACTTTTCCTGATGTCACTCATTGTTGGGGTGCTTGCGGTGGGTGCTCCCATGGCTCAGGCACAATTAGGAGGAGTAGGAGGAATCATCGGCTCCCTCCTCGGCCTGATTCGGATCAATGGGATTGTGCCGTGCCTTCTCAACAGCGCCACTTCACTCATAAATGGCACAATTCCGCTTTTCCCTAATGCAGTGGTGCAACTTAAGTGCGGAGGCAATGTGGTGTCCACTGCGACCACAAATCAGAATGGTGTCTTCTCTATTCTGTTGGACCCTCTCCAATACGT…	XP_002269079	PREDICTED: hypothetical protein [Vitis vinifera]	2e-30
F4EU6566AC413	AC	ATGAAGTTGAGCATGCTCGCCCACCCTCCAAACCCAAACCCCACCACCAGCACCCACCC[A/C]ACCACAAACATGTTCAGTGAGAACGAACCAGCCCAACCTCCCAGGAATGATGGTGG	0.87	1	0.431	0.6253	0.6253	GCCCTCCAACCTGAACCAAAGTTCGAGATTTTCTCAAACGAAAGACTGATGAACACACAACTATAAAGGTGCTGCTGAAATACAAGAAGCCAATATAGCACCTTGTCTAAACCCCATCAATGAGCATAGTCTTACAACCGAAAAAAAAATCAGGAAAAGAAAGAAAAGTCGAAAAAAAGTTAACAAATGCCAATCTCTTTACACACATATGTATCCTGTTAAAAAARGACCCTCTGTTTTTCTTCCCTTTTGCTTGCTCCAAAGGTGGGAGAATCTACTGATGATGAACTCAAGCTTTGTGAGGAGGGCACTGATAACACTTGGTGAAGAGACCAAATGTGTTAATCTGGCGAATGAAGTTGAGCATGCTCGCCCACCCTCCAAACCCAAACCCCACCA…	ABN81351	auxin influx transport protein [Casuarina glauca]	5e-112
F4EU6630GT870	GT	AGAGGGTTCATTTTTAATGGCCAGTTTCGCAGATCGTTGTAAATCAAGAACCCTTCCAT[T/G]CAGACTTTGTGGTAGAATAGGCTACTCTCTGGGGGAATTGACCAAGTTAAGCATCC	0.952	1	0.298	0.7448	0.7448	GTTCTTATGTATTTCCTAAGAGGAAGTCTCCCTTGGCAGGGATTGAAAGCCGGAACCAAGAAACAAAAGTATGAGAAGATTAGTGAGAAAAAGGTTTCTACTTCAATCGAGGCTCTGTGTCGTGGTTATCCGACAGAATTTGCATCCTATTTTCATTATTGCCGTTCACTGCGATTTGATGATAAGCCAGATTATTCTTACTTAAAGAGACTATTCCGTGACCTCTTCATACGTGAAGGTTTCCAGTTCGATTATGTGTTTGATTGGACCATACTGAAATACCAGCAATCTCAAATGGCAACACCCCCATCTCGTGCACTGGGTCTTGGTGCTGGACCCAGTTCTGGGATTCCCCCTGTTGCTGGCCATGTGGATAAGCAGACAGTGTGGAGAAGACAG…	XP_002514130	casein kinase, putative [Ricinus communis]	9e-81
F4EU6647AG145	AG	TTGGAGTCGGGCACGGTGGACCAGTCCGACGGGTCGTTCCTCGAAGAGAAGCAGATGGA[A/G]CAAGGCTACGTGCTGACTTGCGTTTCCTATCCGAAGTCCGATTGCGTGATCTACAC	0.839	0.968	0.099	0.5471	0.5445	TTCGAGCGGCCGCCCGGGCAGGTACGMSGRKYTCGAGCKGCCGTACYCGKGCAGGGCGGGCTCTTGCTCCACTTGCGCGGGGAAATTGGAGTCGGGCACGGTGGACCAGTCCGACGGGTCGTTCCTCGAAGAGAAGCAGATGGAGCAAGGCTACGTGCTGACTTGCGTTTCCTATCCGAAGTCCGATTGCGTGATCTACACACACAAAGAGGAAGAAGCCCATTAGGGTATTACCATATCACTTGATCAATTGACAAAATAAAGTATTGTGTCAATCATTGTAGTCTCTCTATAATGATGATAGTTGAATAGAAAGCACTCTTTGTAAGTTCCTGAAATGCTTCCGAATGCGGAGTATATTCATATATCCCTGTACAATAGCGCGATTAAGCGGTCGTT…	NP_001105346	ferredoxin-3, chloroplastic precursor [Zea mays]	7e-22
F4EU664CT1460	CT	ATGGCTCTGGACGCGTAGTGGATCTTACGACGTCTGCTTTTAGTATCTTCCCAAAAGGA[T/C]GGTGTCCGTCTGAATATGTATGTAGAACTTGAAGTCGGTGAGCTGCATAATTCCTC	0.903	1	0.027	0.77	0.7315	CCTAAATGCCCCACTCGTCTCTCGCTCCTGCTCCTGCTCCTGCTCCTGCCTCTCCTCTGCTGACGCCTCCCAGGATTGAGGGGCAAGGCAATGGATAGTTATGATGCTATCGAGAACTGCTATTTTTGACTATCCCCAGATACATACATGGCTTCTGCTAACCGTGGGAATGGAGGAGTTGGCAGTTCCAGATCCATTCATGCCTTCAGCAATTCATCTAGTTCCGTCGACTGGCTTGGCAGAGAGATGCTTGAGATGAGATTGCGAGATCGGGTGGAGCATGAAGAGGATAGAGACAGTGAACCAGACATCATAGATGGTGTAGGTGCTGAAACAGGGCATATAATAAGAACCACAATTGGTGGTCGAAATGGTCAATCTAGGCAGAGAGTCAGTTAT…	ABE91930	Protein kinase [Medicago truncatula]	0
F4EU6778CT482	CT	CGCCACTGAAGAAGCATGACAACGTTGCCCACGCTCCATTCTTGCTCTTAATTTGCTCC[T/C]TCAGCTTCTCTTGGAATCTTGGCAAGAAGTTGCTGAAGATGGTGTTGAAGTCATTC	0.982	1	0.293	0.6946	0.6946	CCTCCTCTCGTACTTCTTTTGGTGAGGGTGTATACTGAGGGATGTTGAAGGAGTCCAATTTATCTTCTTCTATGAGTCCCTCGGAGACCATCTCATTGAGAGCAGCAGCCAAGAGCTCCCAAATGTAGTAACACTCTTTGCTTGAAGGATCGTCGCTTCTTTCGACCCAGGAGGGTCAAAACCATACGCCCTCCCACCACTAACTCTTGCCCACGACACTCCAAAAAYGTTGAGAAGTCCCTCTGGAATTGCTCGTAGTATGCCGTAAGCACCTTCGGTGGRCTCGATCTCGCCATGTATATGTTGCCTTTGTTTCCCTCTAGGCCCTGTGGGACCTGAGACAGCCACATGGAGACTGTATGAAGAATGAATCAAGTGCAGGCTCTCCCGAGGGAACAA…	XP_002521542	Benzoate carboxyl methyltransferase, putative [Ricinus communis]	7e-80
F4EU677AG1448	AG	CATACGTGCCTGTTGTCTGGTGTATTTATCGGAAACGTGAAGGTTCTTGTGCGATTATC[A/G]TTCGGAATCAGTGGTCAAAATGAGGTTGCAATGAAATTAGCGGTCAGGTCCGAGGA	0.928	1	0.213	0.7432	0.7432	GGGCACTATAGGACAAGTTTCGGTCCGGGATTCCCGGGATGAAGCCATAAGATCGTTGTGCATAAAATTTCCCTTGAAGTATAGATCCTTGATGAACTTCCTTAGTAATATACTTCAGGGAAGAAGGTGGATTTGAGTATAAAAAGGCAATTGTCGATTCAATTGTGATTCTAATAAGAGATATACAAGAGGCAAAAGAAATTGGGTTGCTTCATCTGTGTGAATTCATTGAAGACTGTGAATTTACTTACCTCTCAACACAGATTCTCCATTTCCTGGGGATTGAAGGGCCAAAAACCGCGGATCCCAGCAAATTTATTCGGTACATTTATAATCGTGTACATCTCRAGAATGCAACTGTTCGTGCCTGTGCTGTAACCACATTGGCTAAGTTTGGTG…	AAN60990	Putative Nonclathrin coat protein gamma - like protein [Oryza sativa Japonica Group]	0
F4EU677AG909	AG	ATGCCGTTAATGTTGTTAAGCACATTTTTGATCACCATGTCCTATTCCAATACAACTGC[A/G]CAAATACTATCCCAGAGCAATTACTGGAGAATGTCACGGTTGTTGTAGATGCCTCA	0.934	0.979	0	0.7436	0.7065	GGGCACTATAGGACAAGTTTCGGTCCGGGATTCCCGGGATGAAGCCATAAGATCGTTGTGCATAAAATTTCCCTTGAAGTATAGATCCTTGATGAACTTCCTTAGTAATATACTTCAGGGAAGAAGGTGGATTTGAGTATAAAAAGGCAATTGTCGATTCAATTGTGATTCTAATAAGAGATATACAAGAGGCAAAAGAAATTGGGTTGCTTCATCTGTGTGAATTCATTGAAGACTGTGAATTTACTTACCTCTCAACACAGATTCTCCATTTCCTGGGGATTGAAGGGCCAAAAACCGCGGATCCCAGCAAATTTATTCGGTACATTTATAATCGTGTACATCTCRAGAATGCAACTGTTCGTGCCTGTGCTGTAACCACATTGGCTAAGTTTGGTG…	AAN60990	Putative Nonclathrin coat protein gamma - like protein [Oryza sativa Japonica Group]	0
F4EU677AT1782	AT	TCTGAGCTATTATAACTATAGCTCATTGTTTTCCCAACTAGTAGTGTTTGCCTTTCATT[A/T]CTCGGATTCAGATTCTTTTATTTTTTATAATTTCCTCGCCATGTATTTTCCTTTTC	0.907	1	0.255	0.9664	0.9181	GGGCACTATAGGACAAGTTTCGGTCCGGGATTCCCGGGATGAAGCCATAAGATCGTTGTGCATAAAATTTCCCTTGAAGTATAGATCCTTGATGAACTTCCTTAGTAATATACTTCAGGGAAGAAGGTGGATTTGAGTATAAAAAGGCAATTGTCGATTCAATTGTGATTCTAATAAGAGATATACAAGAGGCAAAAGAAATTGGGTTGCTTCATCTGTGTGAATTCATTGAAGACTGTGAATTTACTTACCTCTCAACACAGATTCTCCATTTCCTGGGGATTGAAGGGCCAAAAACCGCGGATCCCAGCAAATTTATTCGGTACATTTATAATCGTGTACATCTCRAGAATGCAACTGTTCGTGCCTGTGCTGTAACCACATTGGCTAAGTTTGGTG…	AAN60990	Putative Nonclathrin coat protein gamma - like protein [Oryza sativa Japonica Group]	0
F4EU677CT1151	CT	GTGTTGAAGTTCATCGTTAAAGAGGTGGATCCAACTACTGGTGAGGCAGAGGAAGATGG[T/C]GTAGAAGATGAATATCAGCTGGAGGACCTTGAGGTTGTTGCAGCAGATTACATGCA	0.997	1	0.255	0.9055	0.8602	GGGCACTATAGGACAAGTTTCGGTCCGGGATTCCCGGGATGAAGCCATAAGATCGTTGTGCATAAAATTTCCCTTGAAGTATAGATCCTTGATGAACTTCCTTAGTAATATACTTCAGGGAAGAAGGTGGATTTGAGTATAAAAAGGCAATTGTCGATTCAATTGTGATTCTAATAAGAGATATACAAGAGGCAAAAGAAATTGGGTTGCTTCATCTGTGTGAATTCATTGAAGACTGTGAATTTACTTACCTCTCAACACAGATTCTCCATTTCCTGGGGATTGAAGGGCCAAAAACCGCGGATCCCAGCAAATTTATTCGGTACATTTATAATCGTGTACATCTCRAGAATGCAACTGTTCGTGCCTGTGCTGTAACCACATTGGCTAAGTTTGGTG…	AAN60990	Putative Nonclathrin coat protein gamma - like protein [Oryza sativa Japonica Group]	0
F4EU677CT1678	CT	TACAGGTGGATGGAGGCATGTTGGTAAAAGCCCACTTCCAGGTAGGAAAAACAGAATGG[T/C]CCGAGCTTGTGCCCGTTTAATTATTCATGCGGAATGTAATGAGATCTGAGCTATTA	0.948	1	0.016	0.5502	0.5502	GGGCACTATAGGACAAGTTTCGGTCCGGGATTCCCGGGATGAAGCCATAAGATCGTTGTGCATAAAATTTCCCTTGAAGTATAGATCCTTGATGAACTTCCTTAGTAATATACTTCAGGGAAGAAGGTGGATTTGAGTATAAAAAGGCAATTGTCGATTCAATTGTGATTCTAATAAGAGATATACAAGAGGCAAAAGAAATTGGGTTGCTTCATCTGTGTGAATTCATTGAAGACTGTGAATTTACTTACCTCTCAACACAGATTCTCCATTTCCTGGGGATTGAAGGGCCAAAAACCGCGGATCCCAGCAAATTTATTCGGTACATTTATAATCGTGTACATCTCRAGAATGCAACTGTTCGTGCCTGTGCTGTAACCACATTGGCTAAGTTTGGTG…	AAN60990	Putative Nonclathrin coat protein gamma - like protein [Oryza sativa Japonica Group]	0
F4EU6825AC113	AC	AGGAGGAGGAGGAGAAGAACGACGAGGAATTGCGTCTTCATCCGAGCCTCTAAAAACTT[A/C]TTCGGCGATGCTGCACGCGTCCACCTTCGCTGCTTGAGTGATGATATCGTTGATTC	0.803	0.819	0.481	0.412	0.4062	GTCCATTACGGCCGGGGGCGTTCTGCCTGTCATGTCTCTGGTMRRGCGTGGGAAGGAGGAGGAGGAGAAGAACGACGAGGAATTGCGTCTTCATCCGAGCCTCTAAAAACTTATTCGGCGATGCTGCACGCGTCCACCTTCGCTGCTTGAGTGATGATATCGTTGATTCGAAGGCGGTGCAATCCCCTCCGTGAAGCGAGTCGTCCTCCCACATCTCCGGAGCGACGCAGTTCGCGCGCTCCCTTTTGATTTGCGCGGAGATCGGGTACGAAAGTCGGAATAAGACTCCACGAGGCAGAGCAAAGAGATATCCATAAGACATAAAAATGTCRTTGATTAAGCGCATAACTCCTTTTTTCACTGCCCGGATTCGAGRGAACCATAGGCTTTTGAGCTCTT…	XP_002528746	Iron-binding protein iscA, putative [Ricinus communis]	9e-23
F4EU6853AG467	AG	ACCATTGTACTCGTGAGGAACAAAGCAACAGGGGAGATAATTGCTGAAGGTCGTCACTC[A/G]TTGTTCAATGTGCGTGCTAGCAAAATGTGATCACATTTTTAGAGTTGAACCTGAGA	0.948	1	0.463	0.5239	0.5238	CTTACGGCCGGGGARTCGATGGAGAAGGCGAAGCAATTCCTCAGCGTCCCCGACGAGGCGTCGGAGGCGGTGTCGCGCCTCGCCGTCCCTCCTCGCCGCGCCGGCGACAACCCCAGCTTCTACGAGAGCTTCTCCCTGAGGGGCCTCCGGGTCGACCGAGTCGAACCRGGGCTCGTCGTCTGCTCCTTCAAGGTCCCTCCTCGCCTCGCCGATAGGAATGGGAACTTGGCTCAAGGTGCGATCGCCAACATGGTCGATGAAATGGGATACGCGGTGGTGCACGTCGACGGGTATCCCGATTCAGTGTCTCGGTCAACATGTCCATCTCCTACCTCTCGGCGGCCAAGGTCGATGATGAGCTAGAGATCACTTCGAAGGTTTTAGGACAGAAAGGGGGCT…	XP_002520431	acyl-CoA thioesterase, putative [Ricinus communis]	2e-44
F4EU6859AG197	AG	AGTCGAATCTCTCTCCGCAACCATGACGACGTCGAGGCGATTCGCGGATAGGAAGGTGG[A/G]TAGGTTCGAGAAGAACATCACCAAGAGAGGGGCGGTTCCCGAGACGACCGCCAAGA	0.899	1	0.011	0.8485	0.8061	CGGCCGGGGTCGAGCTACTTAAAAGCCGCGGAAAACAGACGATCCCGMAGTCCGATTTCTCGACGAAAACCGGACAAGGTCGATCTCGCCRGGAAGATCTTCKTCACCTTCAGATCGAGCTTCCATCAAATTCCCGCAGTCGAATCTCTCTCCGCAACCATGACGACGTCGAGGCGATTCGCGGATAGGAAGGTGGRTAGGTTCGAGAAGAACATCACCAAGAGAGGGGCGGTTCCCGAGACGACCGCCAAGAAGGGAAAGGACTACCCCGTGGGACCTATCTTGCTCGGGTTCTTCGTATTTGTGGTGATTGGGTCGTCTCTATTCCAAATTATCCGGACAGCAACAACTGGGGGCATGGCATAAGACAAGCAACCTTTAAGGAAGGCCGATGGATGA…	XP_002514902	stress associated endoplasmic reticulum protein, putative [Ricinus communis]	2e-27
F4EU6890CT142	CT	CCTACACACTCAGGCTTCCTTTGGTGCCGGCTTTCCGGATGAATCTTTTCAGGCTGTGC[T/C]TCCGCACGGTGTTTGTCATGTCCACTACTGGAATCGCCTTGTTCTTCCCTTATTTC	0.906	1	0	0.8231	0.5762	AATCTAAATCAAAGAGCCCATATTGCAGCAGCAGAGAGATGGCTCATCAGCACATABCCAAATAGCAGGHTTGCGAACAAATCCTACACACTCAGGCTTCCTTTGGTGCCGGCTTTCCGGATGAATCTTTTCAGGCTGTGCTTCCGCACGGTGTTTGTCATGTCCACTACTGGAATCGCCTTGTTCTTCCCTTATTTCAACTCGGTTCTAGGACTGTTGGGTGCAATGAACTTCTGGCCCTTGGCGATATATTTCCCCGTGGAGATGTACTTTGTACAAAAGAAGATCGGTGCTTGGACAAGAAAATGGATCATCCTTAGAATATTTAGCCTTTTCTGCTTAATTCTGACAATTCTGGGCTTCATCGGCTCATTTGAGGCACTTATTAGTGCCAAACTA…	XP_002330584	amino acid permease [Populus trichocarpa]	2e-42
[truncated: 65 more rows]

## Sheet: 72 Candidate Gene SNPs
Locus_Name	SNP	SNP flanking sequence used for GGGT assay design	ADT_Score	Call_Rate	Minor_Allele_Freq	Gentrain_Score	50%_GC_Score	Query sequence genbank	Acc GenPept	Description	E-value
[truncated: 72 more rows]
